# Supplementary material for: TurboID-based proximity labeling reveals that UBR7 is a regulator of N NLR immune receptor-mediated immunity
Source: Nat Commun. 2019 Jul 19;10:3252. doi: 10.1038/s41467-019-11202-z (PMC6642208; doi:10.1038/s41467-019-11202-z)
Supplement: Supplementary file 3 — Supplementary Data 1 [file 41467_2019_11202_MOESM3_ESM.xlsx]

## Sheet: Notes
Supplementary Data 1. Identification of proteins that interact with full length N or the TIR domain of the N protein in the absence of p50 effector using TurboID-based proximity labeling
Sample	TMT Label	MaxQuant TMT Reporter Name
N-TurboID-3HA (N1)	126	Reporter 0
N-TurboID-3HA (N2)	127N	Reporter 1
N-TurboID-3HA (N3)	127C	Reporter 2
NTIR-TurboID-3HA (TIR1)	128N	Reporter 3
NTIR-TurboID-3HA (TIR2)	128C	Reporter 4
NTIR-TurboID-3HA (TIR3)	129N	Reporter 5
Citrine-TurboID-3HA (Citrine1)	129C	Reporter 6
Citrine-TurboID-3HA (Citrine2)	130N	Reporter 7
Citrine-TurboID-3HA (Citrine3)	130C	Reporter 8
Sheet "GroupI_(-p50)": Perseus output of the normalized abundance of all quantifed proteins, stastical tests, and their fold enrichement over the control (Citrine).
Sheet "N_Significant_Enriched": Contains only the subset of proteins that are both 1) significantly different from the citrine control as determined using a two sample t-test with a permutation based FDR filter (q-value less than 0.05) and 2) a fold enrichement >1.5 (N/Citrine).
Sheet "TIR_Significant_Enriched": Contains only the subset of proteins that are both 1) significantly different from the citrine control as determined using a two sample t-test with a permutation based FDR filter (q-value less than 0.05) and 2) a fold enrichement >1.5 (TIR/Citrine)
Sheet "MaxQuant"proteinGroups"_UnEdite": Unprocessed MaxQuant proteinGroups file.

## Sheet: GroupI_(-p50)
Log2 Norm. TMT Intensity N_R1	Log2 Norm. TMT Intensity N_R2	Log2 Norm. TMT Intensity N_R3	Log2 Norm. TMT Intensity TIR_R1	Log2 Norm. TMT Intensity TIR_R2	Log2 Norm. TMT Intensity TIR_R3	Log2 Norm. TMT Intensity Citrine_R1	Log2 Norm. TMT Intensity Citrine_R2	Log2 Norm. TMT Intensity Citrine_R3	Student's T-test Significant N_Citrine	Student's T-test significant	Student's T-test Significant TIR_Citrine	Student's T-test significant_	FC Norm Int (N/Citrine)	FC Norm Int (TIR/Citrine	Student's T-test p-value N_Citrine	Student's T-test q-value N_Citrine	Student's T-test Difference N_Citrine	Student's T-test Test statistic N_Citrine	Student's T-test p-value TIR_Citrine	Student's T-test q-value TIR_Citrine	Student's T-test Difference TIR_Citrine	Student's T-test Test statistic TIR_Citrine	Protein IDs	Majority protein IDs	Fasta headers
21.7397	21.7608	21.6656	19.6805	20.2554	19.5819	18.5142	18.3789	18.3076	+	N_Citrine	+	TIR_Citrine	9.98566	2.76683	9.96728e-07	0	3.32184	49.4992	0.00275564	0.00260597	1.43904	6.58386	Niben101Scf04375g08024.1	Niben101Scf04375g08024.1	sp|Q42533|BCCP1_ARATH *-*- Biotin carboxyl carrier protein of acetyl-CoA carboxylase 1, chloroplastic
19.1039	19.203	19.1643	17.687	18.017	17.5376	16.2524	16.2662	16.2405	+	N_Citrine	+	TIR_Citrine	7.4879	2.84463	6.61434e-08	0	2.90403	97.5753	0.000458899	0.000977778	1.49414	10.5366	Niben101Scf10532g00001.1;Niben101Scf12165g00003.1	Niben101Scf10532g00001.1;Niben101Scf12165g00003.1	sp|Q1XDK5|BCCP_PYRYE --*- Biotin carboxyl carrier protein of acetyl-CoA carboxylase;sp|Q06881|BCCP_NOSS1 *-** Biotin carboxyl carrier protein of acetyl-CoA carboxylase IPR000089 (Biotin/lipoyl attachment), IPR001249 (Acetyl-CoA biotin carboxyl carrier) GO:
14.9929	14.559	15.0771	13.8559	14.0874	13.9986	8.96559	12.6161	12.4646	+	N_Citrine			7.34617	3.91005	0.0427284	0.0199654	3.5276	2.932	0.0922678	0.0601488	2.63188	2.20373	Niben101Scf03903g02005.1	Niben101Scf03903g02005.1	sp|O23337|PP311_ARATH *-*- Pentatricopeptide repeat-containing protein IPR002885 (Pentatricopeptide repeat)
14.9925	14.8605	15.0983	13.4973	13.5557	13.4161	12.2991	12.276	12.2251	+	N_Citrine	+	TIR_Citrine	6.58862	2.33554	2.97312e-06	0	2.71704	37.6465	1.1916e-05	0	1.22295	26.5756	Niben101Scf00410g02014.1;Niben101Scf14323g02002.1	Niben101Scf00410g02014.1;Niben101Scf14323g02002.1	AT4G23860.1 *-*- PHD finger protein-related LENGTH=452 IPR003126 (Zinc finger, N-recognin), IPR013083 (Zinc finger, RING/FYVE/PHD-type) GO:0008270 (zinc ion binding);AT4G23860.1 ***- PHD finger protein-related LENGTH=452 IPR003126 (Zinc finger, N-recognin)
14.6225	13.9196	14.5721	13.3088	13.6005	13.4396	9.25424	12.2419	12.1513	+	N_Citrine			6.50557	3.36678	0.0350525	0.0163134	3.15558	3.13392	0.0858777	0.0553702	2.23383	2.26842	Niben101Scf07169g00005.1	Niben101Scf07169g00005.1	sp|Q9ZQR4|Y2452_ARATH ***- DUF21 domain-containing protein IPR000644 (CBS domain), IPR002550 (Domain of unknown function DUF21)
10.3936	9.49498	9.92446	9.01373	8.97502	9.21614	4.03543	8.22825	7.26946	+	N_Citrine			6.45707	3.43174	0.057175	0.0292679	3.42661	2.64676	0.11445	0.076114	2.55725	2.01267	Niben101Scf20077g00032.1	Niben101Scf20077g00032.1	sp|Q9Y259|CHKB_HUMAN **** Choline/ethanolamine kinase IPR011009 (Protein kinase-like domain), IPR026712 (Choline/Ethanolamine kinase) GO:0016301 (kinase activity), GO:0016772 (transferase activity, transferring phosphorus-containing groups), GO:0046474 (gl
20.288	20.1597	20.3362	18.6941	18.8622	18.6574	17.661	17.6571	17.5725	+	N_Citrine	+	TIR_Citrine	6.20087	2.15838	1.62445e-06	0	2.63114	43.801	8.98745e-05	0	1.10773	15.9703	Niben101Scf12266g02002.1	Niben101Scf12266g02002.1	sp|Q06881|BCCP_NOSS1 ***- Biotin carboxyl carrier protein of acetyl-CoA carboxylase IPR000089 (Biotin/lipoyl attachment)
16.2726	16.4921	16.3075	15.7815	15.4856	15.5188	13.667	14.0236	13.5881	+	N_Citrine	+	TIR_Citrine	6.01424	3.55344	6.57247e-05	0.000761905	2.59787	17.2862	0.000357655	0.00113653	1.83577	11.2337	Niben101Scf12339g00002.1	Niben101Scf12339g00002.1	AT3G14270.1 **** phosphatidylinositol-4-phosphate 5-kinase family protein LENGTH=1791 IPR002423 (Chaperonin Cpn60/TCP-1), IPR002498 (Phosphatidylinositol-4-phosphate 5-kinase, core), IPR013083 (Zinc finger, RING/FYVE/PHD-type), IPR027409 (GroEL-like apical
19.3856	19.4145	19.5036	18.5611	18.8408	18.4057	16.5591	17.3672	17.1382	+	N_Citrine	+	TIR_Citrine	5.1894	2.9364	0.000578161	0.00102913	2.41303	9.92704	0.0043651	0.0028975	1.58103	5.81075	Niben101Scf16939g00004.1	Niben101Scf16939g00004.1	AT1G49050.1 ***- Eukaryotic aspartyl protease family protein LENGTH=583 IPR001461 (Aspartic peptidase), IPR021109 (Aspartic peptidase domain) GO:0004190 (aspartic-type endopeptidase activity), GO:0006508 (proteolysis)
15.0384	15.265	15.0973	14.2374	14.3055	14.1404	12.8028	13.0521	12.6387	+	N_Citrine	+	TIR_Citrine	4.90936	2.61728	7.56578e-05	0.000680851	2.3024	16.6817	0.000417642	0.00102667	1.39657	10.7951	Niben101Scf01090g05008.1	Niben101Scf01090g05008.1	sp|P0CR79|HSE1_CRYNB *-*- Class E vacuolar protein-sorting machinery protein HSE1 IPR008942 (ENTH/VHS) GO:0006886 (intracellular protein transport)
21.5279	21.3202	21.5552	20.8332	20.6195	20.4232	19.3788	19.3364	19.2989	+	N_Citrine	+	TIR_Citrine	4.3866	2.45647	1.05425e-05	0	2.12972	27.4057	0.000436534	0.000990354	1.28724	10.6729	Niben101Scf02631g01015.1;Niben101Scf07278g00012.1	Niben101Scf02631g01015.1;Niben101Scf07278g00012.1	ref|WP_027830635.1| ***- methylcrotonoyl-CoA carboxylase [Marinobacter sp. HL-58] IPR029045 (ClpP/crotonase-like domain) GO:0016874 (ligase activity);AT4G34030.1 ***- 3-methylcrotonyl-CoA carboxylase LENGTH=587 IPR029045 (ClpP/crotonase-like domain) GO:001
17.1162	17.4212	17.3491	15.9989	16.3683	15.92	15.0864	15.2996	15.1567	+	N_Citrine	+	TIR_Citrine	4.33981	1.89958	4.53294e-05	0.000989691	2.11461	18.9865	0.00381572	0.00291799	0.914855	6.02848	Niben101Scf00653g01010.1	Niben101Scf00653g01010.1	sp|Q06881|BCCP_NOSS1 *-** Biotin carboxyl carrier protein of acetyl-CoA carboxylase IPR000089 (Biotin/lipoyl attachment), IPR001249 (Acetyl-CoA biotin carboxyl carrier) GO:0003989 (acetyl-CoA carboxylase activity), GO:0006633 (fatty acid biosynthetic proce
20.716	20.6863	20.6774	19.3848	19.6752	19.4465	18.6229	18.7491	18.6468	+	N_Citrine	+	TIR_Citrine	4.0539	1.78224	9.57528e-07	0	2.02026	49.9989	0.00100511	0.00115217	0.82924	8.59885	Niben101Scf04292g01004.1	Niben101Scf04292g01004.1	sp|Q06881|BCCP_NOSS1 --*- Biotin carboxyl carrier protein of acetyl-CoA carboxylase IPR000089 (Biotin/lipoyl attachment)
23.1938	23.1318	23.1945	22.6043	22.6907	22.5515	21.1949	21.1731	21.0932	+	N_Citrine	+	TIR_Citrine	4.05375	2.75539	6.94513e-07	0	2.01962	54.184	8.82144e-06	0	1.46177	28.6598	Niben101Scf04779g01020.1;Niben101Scf01051g07008.1	Niben101Scf04779g01020.1	sp|Q95LY5|TTC12_MACFA *-*- Tetratricopeptide repeat protein 12 IPR006636 (Heat shock chaperonin-binding), IPR011990 (Tetratricopeptide-like helical domain) GO:0005515 (protein binding)
15.9388	16.1279	16.0827	15.3295	15.518	15.3126	13.9173	14.186	14.1213	+	N_Citrine	+	TIR_Citrine	3.92496	2.48006	3.73083e-05	0.00109091	1.97493	19.9423	0.00023051	0.000543689	1.31181	12.5701	Niben101Scf06404g00013.1	Niben101Scf06404g00013.1	sp|P53632|PAP2_YEAST *-*- Poly(A) RNA polymerase protein 2 IPR002058 (PAP/25A-associated), IPR002934 (Nucleotidyl transferase domain) GO:0016779 (nucleotidyltransferase activity)
15.6346	15.8693	15.36	15.239	14.8935	14.9742	13.6248	13.8969	13.4877	+	N_Citrine	+	TIR_Citrine	3.8805	2.57271	0.00050702	0.000838875	1.95149	10.2693	0.00101414	0.00114471	1.36576	8.57879	Niben101Scf07250g01004.1	Niben101Scf07250g01004.1	AT5G66120.2 **** 3-dehydroquinate synthase, putative LENGTH=442 IPR016037 (3-dehydroquinate synthase AroB) GO:0003856 (3-dehydroquinate synthase activity), GO:0005737 (cytoplasm), GO:0009073 (aromatic amino acid family biosynthetic process)
13.0842	13.8205	13.0196	12.6328	12.4763	12.0323	11.4095	11.5997	11.2589	+	N_Citrine	+	TIR_Citrine	3.80142	1.96249	0.00237477	0.0012169	1.88534	6.8519	0.00952249	0.00618727	0.957777	4.66941	Niben101Scf07365g01022.1;Niben101Scf00297g00010.1	Niben101Scf07365g01022.1;Niben101Scf00297g00010.1	sp|Q6FRB7|IPYR_CANGA **** Inorganic pyrophosphatase IPR008162 (Inorganic pyrophosphatase) GO:0000287 (magnesium ion binding), GO:0004427 (inorganic diphosphatase activity), GO:0005737 (cytoplasm), GO:0006796 (phosphate-containing compound metabolic process
17.4726	17.5685	17.4844	16.7389	16.7568	16.6367	15.4772	15.5943	15.6818	+	N_Citrine	+	TIR_Citrine	3.79022	2.18084	8.50221e-06	0	1.92407	28.9262	8.76999e-05	0	1.12635	16.0696	Niben101Scf12673g01034.1;Niben101Scf10492g00001.1	Niben101Scf12673g01034.1;Niben101Scf10492g00001.1	sp|O49377|VA711_ARATH **** Vesicle-associated membrane protein 711 IPR001388 (Synaptobrevin), IPR011012 (Longin-like domain) GO:0006810 (transport), GO:0016021 (integral component of membrane), GO:0016192 (vesicle-mediated transport);sp|O49377|VA711_ARATH
13.4806	13.667	13.6472	13.0007	12.9167	12.9172	11.4178	11.8827	11.7769	+	N_Citrine	+	TIR_Citrine	3.71876	2.36134	0.000236465	0.000787004	1.90577	12.4885	0.000947614	0.00119369	1.25239	8.73208	Niben101Scf03049g05008.1	Niben101Scf03049g05008.1	gb|ABA95546.1| ***- expressed protein [Oryza sativa Japonica Group] IPR016024 (Armadillo-type fold) GO:0005488 (binding), GO:0006886 (intracellular protein transport), GO:0008536 (Ran GTPase binding)
15.4913	15.1273	15.9057	14.75	14.9356	15.1286	13.6614	13.9558	13.4476	+	N_Citrine	+	TIR_Citrine	3.57955	2.36686	0.00248403	0.00137413	1.81988	6.76987	0.00242509	0.00257233	1.24984	6.81356	Niben101Scf15995g03004.1	Niben101Scf15995g03004.1	AT1G77120.1 ***- alcohol dehydrogenase 1 LENGTH=379 IPR002085 (Alcohol dehydrogenase superfamily, zinc-type), IPR011032 (GroES (chaperonin 10)-like), IPR013149 (Alcohol dehydrogenase, C-terminal), IPR016040 (NAD(P)-binding domain) GO:0008270 (zinc ion bind
21.0555	21.5361	21.1798	19.9855	20.2735	19.895	19.657	19.4446	19.4059	+	N_Citrine	+	TIR_Citrine	3.39884	1.4679	0.000430438	0.000911111	1.75465	10.7116	0.0165397	0.00893574	0.548855	3.96993	Niben101Scf06375g05001.1	Niben101Scf06375g05001.1	AT1G36160.1 **** acetyl-CoA carboxylase 1 LENGTH=2254 IPR000089 (Biotin/lipoyl attachment), IPR011761 (ATP-grasp fold), IPR011764 (Biotin carboxylation domain), IPR013537 (Acetyl-CoA carboxylase, central domain), IPR016185 (Pre-ATP-grasp domain), IPR029045
18.9961	19.1505	19.1007	18.3928	18.413	18.314	17.1548	17.479	17.3225	+	N_Citrine	+	TIR_Citrine	3.38475	2.06918	7.10499e-05	0.000716418	1.76368	16.949	0.000428633	0.00100654	1.05448	10.7232	Niben101Scf02927g01007.1	Niben101Scf02927g01007.1	sp|Q9FG35|TBR_ARATH *-*- Protein trichome birefringence IPR026057 (PC-Esterase)
17.3454	17.5449	17.4182	16.8582	16.8597	16.7103	15.8354	15.7308	15.6271	+	N_Citrine	+	TIR_Citrine	3.2601	2.11038	3.43612e-05	0.00114286	1.70505	20.3602	0.000158009	0.0007	1.07833	13.8397	Niben101Scf06848g00008.1;Niben101Scf02182g05003.1	Niben101Scf06848g00008.1;Niben101Scf02182g05003.1	AT4G19710.2 **** aspartate kinase-homoserine dehydrogenase ii LENGTH=916 IPR011147 (Bifunctional aspartokinase/homoserine dehydrogenase I), IPR016040 (NAD(P)-binding domain) GO:0004072 (aspartate kinase activity), GO:0004412 (homoserine dehydrogenase activ
14.1073	14.1839	14.3349	13.5834	13.6613	13.6226	12.717	12.5269	12.2399	+	N_Citrine	+	TIR_Citrine	3.25824	2.166	0.000370181	0.00097619	1.71412	11.1349	0.00130612	0.00125245	1.12784	8.02848	Niben101Scf02479g02013.1;Niben101Scf05048g00010.1	Niben101Scf02479g02013.1;Niben101Scf05048g00010.1	sp|B0JH56|F16PA_MICAN **** Fructose-1,6-bisphosphatase class 1 IPR000146 (Fructose-1,6-bisphosphatase class 1/Sedoheputulose-1,7-bisphosphatase) GO:0005975 (carbohydrate metabolic process), GO:0042132 (fructose 1,6-bisphosphate 1-phosphatase activity), GO:
21.5018	21.5251	21.5436	20.8137	20.931	20.6638	19.9622	19.7939	19.7196	+	N_Citrine	+	TIR_Citrine	3.23729	1.96992	1.99949e-05	0.00147692	1.69829	23.3337	0.000754172	0.00105263	0.977619	9.26667	Niben101Scf02829g06001.1	Niben101Scf02829g06001.1	sp|P11029|ACAC_CHICK *-** Acetyl-CoA carboxylase IPR000089 (Biotin/lipoyl attachment), IPR011761 (ATP-grasp fold), IPR011764 (Biotin carboxylation domain), IPR016185 (Pre-ATP-grasp domain) GO:0003824 (catalytic activity), GO:0004075 (biotin carboxylase act
18.3883	18.3165	18.4245	17.924	17.8788	17.8317	16.7641	16.7325	16.7196	+	N_Citrine	+	TIR_Citrine	3.11297	2.20352	1.15961e-06	0	1.63772	47.6586	2.77047e-06	0	1.13944	38.3184	Niben101Scf03374g05008.1	Niben101Scf03374g05008.1	sp|Q54Y27|FKBP6_DICDI --** FK506-binding protein 6 IPR006636 (Heat shock chaperonin-binding), IPR011990 (Tetratricopeptide-like helical domain) GO:0005515 (protein binding)
11.2138	11.2628	11.4382	11.0929	11.1304	10.788	9.52763	9.74258	9.73228	+	N_Citrine	+	TIR_Citrine	3.11088	2.53309	7.41691e-05	0.000695652	1.63741	16.7658	0.000491098	0.000950617	1.33629	10.3541	Niben101Scf05955g03047.1;Niben101Scf00110g05013.1	Niben101Scf05955g03047.1;Niben101Scf00110g05013.1	sp|P56601|PPOX_MYXXA **** Protoporphyrinogen oxidase IPR004572 (Protoporphyrinogen oxidase), IPR027418 (Protoporphyrinogen oxidase, C-terminal domain) GO:0004729 (oxygen-dependent protoporphyrinogen oxidase activity), GO:0006779 (porphyrin-containing compo
18.0667	18.2152	18.1308	17.5598	17.7084	17.5103	16.4713	16.5811	16.472	+	N_Citrine	+	TIR_Citrine	3.0946	2.12323	8.54748e-06	0	1.6294	28.8877	0.000100186	0	1.08471	15.5368	Niben101Scf39332g00017.1	Niben101Scf39332g00017.1	sp|P47990|XDH_CHICK **** Xanthine dehydrogenase/oxidase IPR000674 (Aldehyde oxidase/xanthine dehydrogenase, a/b hammerhead), IPR002888 ([2Fe-2S]-binding), IPR005107 (CO dehydrogenase flavoprotein, C-terminal), IPR008274 (Aldehyde oxidase/xanthine dehydroge
13.3103	13.6134	13.0849	12.9441	12.495	12.5017	12.1791	11.734	11.0896	+	N_Citrine	+	TIR_Citrine	3.06946	1.90284	0.00897837	0.00443416	1.66863	4.74887	0.0486768	0.0273001	0.979356	2.80271	Niben101Scf12711g00005.1;Niben101Scf12835g00006.1	Niben101Scf12711g00005.1;Niben101Scf12835g00006.1	ref|XP_007028717.1| *-*- ARM repeat superfamily protein, putative isoform 3 [Theobroma cacao] gb|EOY09219.1| ARM repeat superfamily protein, putative isoform 3 [Theobroma cacao] IPR016024 (Armadillo-type fold) GO:0005488 (binding);gb|KGR05528.1| ***- ribos
15.509	14.5833	15.4256	14.4381	14.6818	14.5474	13.8116	13.5659	13.5514	+	N_Citrine	+	TIR_Citrine	2.99118	1.88062	0.00762359	0.00398115	1.52968	4.97514	0.0011507	0.00132505	0.912793	8.29988	Niben101Scf08716g01029.1;Niben101Scf05201g07006.1	Niben101Scf08716g01029.1;Niben101Scf05201g07006.1	AT2G17170.1 **** Protein kinase superfamily protein LENGTH=328 IPR011009 (Protein kinase-like domain), IPR011990 (Tetratricopeptide-like helical domain) GO:0004672 (protein kinase activity), GO:0005515 (protein binding), GO:0005524 (ATP binding), GO:000646
6.47901	7.79354	6.87717	5.55052	5.59881	6.68458	NaN	5.92212	6.42194					2.92814	1.35397	0.199884	0.139359	0.877874	1.63831	0.687583	0.774372	-0.227394	-0.443278	Niben101Scf07631g00003.1	Niben101Scf07631g00003.1	sp|O80713|SDR3A_ARATH **** Short-chain dehydrogenase reductase 3a IPR002347 (Glucose/ribitol dehydrogenase) GO:0008152 (metabolic process), GO:0016491 (oxidoreductase activity)
15.0552	15.1653	15.1017	14.2005	14.0198	13.7348	13.9741	13.3002	13.2901	+	N_Citrine			2.92723	1.35569	0.00226588	0.00124675	1.58594	6.93843	0.153732	0.109262	0.463584	1.75712	Niben101Scf01295g06001.1	Niben101Scf01295g06001.1	sp|B8DHL1|OBG_LISMH **** GTPase Obg IPR014100 (GTP-binding protein Obg/CgtA), IPR015349 (GTP-binding protein OBG, C-terminal), IPR027417 (P-loop containing nucleoside triphosphate hydrolase) GO:0000166 (nucleotide binding), GO:0000287 (magnesium ion bindin
11.9723	12.2378	11.5167	11.794	11.7878	11.6412	10.2824	10.5145	10.3854	+	N_Citrine	+	TIR_Citrine	2.91125	2.54116	0.00237263	0.00121862	1.51484	6.85356	8.71952e-05	0	1.34692	16.0931	Niben101Scf04117g11004.1;Niben101Scf02272g02004.1;Niben101Scf16108g00004.1;Niben101Scf01847g01013.1;Niben101Scf16888g00010.1;Niben101Scf02272g02003.1;Niben101Scf02175g06008.1;Niben101Scf00837g06004.1;Niben101Scf08621g02001.1;Niben101Scf13332g00010.1;Niben101Scf12293g00001.1;Niben101Scf00883g13016.1	Niben101Scf04117g11004.1;Niben101Scf02272g02004.1;Niben101Scf16108g00004.1;Niben101Scf01847g01013.1;Niben101Scf16888g00010.1;Niben101Scf02272g02003.1;Niben101Scf02175g06008.1;Niben101Scf00837g06004.1;Niben101Scf08621g02001.1;Niben101Scf13332g00010.1;Niben101Scf12293g00001.1;Niben101Scf00883g13016.1	AT5G22510.1 ***- alkaline/neutral invertase LENGTH=617 IPR008928 (Six-hairpin glycosidase-like), IPR024746 (Glycosyl hydrolase family 100) GO:0003824 (catalytic activity), GO:0033926 (glycopeptide alpha-N-acetylgalactosaminidase activity);ref|NP_001062215.
14.1613	14.4716	14.2035	13.4901	13.534	13.4062	13.0352	12.5816	12.5755	+	N_Citrine	+	TIR_Citrine	2.90416	1.65908	0.00101687	0.00105996	1.54802	8.57275	0.00891334	0.00601341	0.745988	4.75876	Niben101Scf07585g00042.1	Niben101Scf07585g00042.1	sp|Q9LME6|MBD8_ARATH *-** Methyl-CpG-binding domain-containing protein 8 IPR015880 (Zinc finger, C2H2-like), IPR016177 (DNA-binding domain) GO:0003677 (DNA binding), GO:0005634 (nucleus), GO:0046872 (metal ion binding)
13.1938	13.3834	13.3008	12.041	12.2378	12.0452	11.6303	11.8023	11.8904	+	N_Citrine	+	TIR_Citrine	2.86083	1.25934	8.61318e-05	0.000611465	1.51836	16.1432	0.0291189	0.0153864	0.333708	3.32951	Niben101Scf02913g00018.1	Niben101Scf02913g00018.1	AT3G50150.1 ***- Plant protein of unknown function (DUF247) LENGTH=509 IPR004158 (Protein of unknown function DUF247, plant)
13.3999	13.5369	13.6621	12.7364	12.5723	12.7445	12.1276	12.0949	11.9088	+	N_Citrine	+	TIR_Citrine	2.80888	1.55792	0.000127369	0.00105825	1.4892	14.6189	0.00191299	0.00202726	0.640637	7.25851	Niben101Scf23113g00023.1	Niben101Scf23113g00023.1	AT5G05230.1 *-*- RING/U-box superfamily protein LENGTH=363 IPR013083 (Zinc finger, RING/FYVE/PHD-type)
17.5354	17.6886	17.7365	17.4388	17.2436	17.0752	16.2272	16.2056	16.0819	+	N_Citrine	+	TIR_Citrine	2.79543	2.12463	4.00769e-05	0.00106667	1.48195	19.5856	0.000699373	0.000804178	1.08095	9.44983	Niben101Scf15817g00016.1	Niben101Scf15817g00016.1	sp|A8SEB0|ATPB_CERDE **** ATP synthase subunit beta, chloroplastic IPR005722 (ATPase, F1 complex, beta subunit), IPR027417 (P-loop containing nucleoside triphosphate hydrolase) GO:0005524 (ATP binding), GO:0015986 (ATP synthesis coupled proton transport),
14.1885	14.0514	14.1951	13.3084	13.3839	13.1683	12.6632	12.5323	12.8092	+	N_Citrine	+	TIR_Citrine	2.77758	1.5336	9.06575e-05	0.0006	1.47676	15.9352	0.0037187	0.00281333	0.618618	6.07093	Niben101Scf06529g03013.1;Niben101Scf02011g08012.1	Niben101Scf06529g03013.1;Niben101Scf02011g08012.1	AT4G10930.1 ***- unknown protein;LOCATED IN: cellular_component unknown;EXPRESSED IN: 23 plant structures;EXPRESSED DURING: 14 growth stages;Has 30201 Blast hits to 17322 proteins in 780 species: Archae - 12;Bacteria - 1396;Metazoa - 17338;Fungi - 3
9.38814	10.222	8.88718	9.56477	8.66306	8.65809	7.90257	8.5433	7.9042	+	N_Citrine			2.74434	1.839	0.0357291	0.016782	1.38243	3.11412	0.0839288	0.0540704	0.845284	2.28922	Niben101Scf03412g04002.1	Niben101Scf03412g04002.1	gb|ABD66595.1| *-** iron-binding protein [Pyrus pyrifolia] IPR001519 (Ferritin), IPR008331 (Ferritin/DPS protein domain), IPR009078 (Ferritin-like superfamily) GO:0006826 (iron ion transport), GO:0006879 (cellular iron ion homeostasis), GO:0008199 (ferric
12.0512	12.4005	12.0939	11.6128	11.9386	11.2291	11.2957	10.3091	10.4313	+	N_Citrine	+	TIR_Citrine	2.71576	1.83172	0.0103153	0.00482765	1.50321	4.56301	0.0698077	0.0431974	0.914833	2.45845	Niben101Scf00069g11017.1;Niben101Scf00351g05002.1	Niben101Scf00069g11017.1;Niben101Scf00351g05002.1	AT4G37900.1 ***- Protein of unknown function (duplicated DUF1399) LENGTH=787 IPR009836 (Protein of unknown function DUF1399);AT4G37900.1 ***- Protein of unknown function (duplicated DUF1399) LENGTH=787 IPR009836 (Protein of unknown function DUF1399)
16.1602	16.2256	16.2394	15.5929	15.5625	15.4704	14.792	14.7492	14.7886	+	N_Citrine	+	TIR_Citrine	2.69835	1.70071	8.78781e-07	0	1.43179	51.0847	4.09722e-05	0	0.765334	19.4768	Niben101Scf03374g00001.1;Niben101Scf05776g01052.1	Niben101Scf03374g00001.1;Niben101Scf05776g01052.1	sp|B7K331|RS19_CYAP8 *-** 30S ribosomal protein S19 IPR001063 (Ribosomal protein L22/L17), IPR002222 (Ribosomal protein S19/S15), IPR002325 (Cytochrome f), IPR009019 (K homology domain, prokaryotic type), IPR015946 (K homology domain-like, alpha/beta), IPR
19.6664	19.6761	19.7584	19.3426	19.4562	19.3799	18.4026	18.2887	18.2225	+	N_Citrine	+	TIR_Citrine	2.62868	2.12453	2.04499e-05	0.00143284	1.39567	23.202	6.31016e-05	0	1.08829	17.465	Niben101Scf09387g03018.1	Niben101Scf09387g03018.1	sp|Q95LY5|TTC12_MACFA *-*- Tetratricopeptide repeat protein 12 IPR006636 (Heat shock chaperonin-binding), IPR011990 (Tetratricopeptide-like helical domain) GO:0005515 (protein binding)
15.6341	15.7228	15.6652	15.3164	15.369	15.1587	14.5997	14.1829	14.0559	+	N_Citrine	+	TIR_Citrine	2.59518	1.97988	0.0011063	0.00102622	1.39456	8.38585	0.00470327	0.00294545	1.00187	5.69281	Niben101Scf02807g01001.1	Niben101Scf02807g01001.1	AT3G21790.1 ***- UDP-Glycosyltransferase superfamily protein LENGTH=495 IPR002213 (UDP-glucuronosyl/UDP-glucosyltransferase) GO:0008152 (metabolic process), GO:0016758 (transferase activity, transferring hexosyl groups)
17.8492	17.806	17.9753	17.6003	17.3941	17.4833	15.4597	16.7376	16.9317	+	N_Citrine	+	TIR_Citrine	2.58812	1.98379	0.031967	0.0145498	1.50052	3.23028	0.0745615	0.0459741	1.1162	2.39746	Niben101Scf03648g04010.1	Niben101Scf03648g04010.1	gb|KEH25572.1| *-*- HSP20-like chaperone superfamily protein [Medicago truncatula] IPR008978 (HSP20-like chaperone)
17.4855	17.7483	17.4785	16.5898	16.8454	16.6804	16.3745	16.1293	16.1205	+	N_Citrine	+	TIR_Citrine	2.57284	1.41045	0.000362387	0.000984985	1.36268	11.1958	0.0113167	0.00689576	0.497139	4.44197	Niben101Scf05269g04001.1;Niben101Ctg07768g00003.1	Niben101Scf05269g04001.1	AT1G36160.1 **** acetyl-CoA carboxylase 1 LENGTH=2254 IPR000089 (Biotin/lipoyl attachment), IPR011761 (ATP-grasp fold), IPR011764 (Biotin carboxylation domain), IPR013537 (Acetyl-CoA carboxylase, central domain), IPR016185 (Pre-ATP-grasp domain), IPR029045
16.6837	16.8111	16.7357	16.3095	16.3681	16.1683	15.5061	15.3727	15.2617	+	N_Citrine	+	TIR_Citrine	2.5683	1.86703	6.86175e-05	0.000744186	1.36333	17.099	0.000613148	0.000846154	0.901796	9.77738	Niben101Scf11734g00009.1;Niben101Scf03978g07013.1;Niben101Scf01063g07013.1;Niben101Scf03341g02012.1	Niben101Scf11734g00009.1;Niben101Scf03978g07013.1;Niben101Scf01063g07013.1;Niben101Scf03341g02012.1	AT5G17020.1 ***- exportin 1A LENGTH=1075 IPR016024 (Armadillo-type fold) GO:0005488 (binding), GO:0006886 (intracellular protein transport), GO:0008536 (Ran GTPase binding);AT5G17020.1 ***- exportin 1A LENGTH=1075 IPR016024 (Armadillo-type fold) GO:0005488
16.3674	16.2886	16.3236	15.6567	15.7932	15.5767	15.0375	15.0189	14.8617	+	N_Citrine	+	TIR_Citrine	2.55273	1.62844	2.32051e-05	0.00137143	1.35381	22.4758	0.00113002	0.00133612	0.702833	8.3394	Niben101Scf06958g00007.1;Niben101Scf00898g01009.1	Niben101Scf06958g00007.1	AT1G27150.1 ***- Tetratricopeptide repeat (TPR)-like superfamily protein LENGTH=468 IPR011990 (Tetratricopeptide-like helical domain) GO:0005515 (protein binding)
15.0846	15.1535	15.2979	15.3458	15.2939	15.2331	13.9335	13.9718	13.7079	+	N_Citrine	+	TIR_Citrine	2.47205	2.66837	0.000226532	0.000813433	1.30756	12.6261	8.83402e-05	0	1.41984	16.04	Niben101Scf08160g05013.1;Niben101Scf04610g07010.1	Niben101Scf08160g05013.1;Niben101Scf04610g07010.1	sp|P52674|CYSJ_THIRO *-** Sulfite reductase [NADPH] flavoprotein alpha-component IPR001094 (Flavodoxin), IPR007197 (Radical SAM), IPR013785 (Aldolase-type TIM barrel), IPR013917 (tRNA wybutosine-synthesis), IPR029039 (Flavoprotein-like) GO:0003824 (catalyt
13.0825	12.7752	13.009	12.6674	12.7878	12.7341	10.5345	12.0735	11.9745	+	N_Citrine	+	TIR_Citrine	2.43716	2.07688	0.0476897	0.0233279	1.42804	2.82285	0.0734316	0.0453149	1.20227	2.41155	Niben101Scf02074g02068.1	Niben101Scf02074g02068.1	sp|C0RF52|ATPA_BRUMB **** ATP synthase subunit alpha IPR000194 (ATPase, F1/V1/A1 complex, alpha/beta subunit, nucleotide-binding domain), IPR000793 (ATPase, F1/V1/A1 complex, alpha/beta subunit, C-terminal), IPR027417 (P-loop containing nucleoside triphosp
13.313	13.6662	13.3398	13.2847	13.2122	13.0898	12.5252	12.0494	11.8748	+	N_Citrine	+	TIR_Citrine	2.41516	2.02947	0.00459124	0.00221053	1.28986	5.7307	0.00667818	0.0043049	1.04576	5.1643	Niben101Scf05881g02007.1;Niben101Scf01941g02023.1	Niben101Scf05881g02007.1;Niben101Scf01941g02023.1	sp|F4JGZ1|MED16_ARATH ***- Mediator of RNA polymerase II transcription subunit 16;sp|F4JGZ1|MED16_ARATH ***- Mediator of RNA polymerase II transcription subunit 16
19.0815	19.0411	19.1151	18.5476	18.7713	18.7787	17.607	17.8775	17.9901	+	N_Citrine	+	TIR_Citrine	2.37163	1.82695	0.000410668	0.000929178	1.25436	10.8419	0.00306558	0.00270145	0.874319	6.39739	Niben101Scf11178g01008.1;Niben101Scf00568g04029.1	Niben101Scf11178g01008.1	sp|Q0G9V4|RBL_DAUCA **** Ribulose bisphosphate carboxylase large chain IPR000685 (Ribulose bisphosphate carboxylase, large subunit, C-terminal), IPR017443 (Ribulose bisphosphate carboxylase, large subunit, ferrodoxin-like N-terminal) GO:0000287 (magnesium
14.6235	14.6941	14.6516	14.6739	14.6803	14.4326	13.5725	13.4154	13.2261	+	N_Citrine	+	TIR_Citrine	2.37041	2.27921	0.000255507	0.00111186	1.25176	12.2439	0.000768594	0.0010396	1.19094	9.22119	Niben101Scf01184g09001.1;Niben101Scf08767g00001.1	Niben101Scf01184g09001.1;Niben101Scf08767g00001.1	AT5G07990.1 ***- Cytochrome P450 superfamily protein LENGTH=513 IPR001128 (Cytochrome P450) GO:0005506 (iron ion binding), GO:0016705 (oxidoreductase activity, acting on paired donors, with incorporation or reduction of molecular oxygen), GO:0020037 (heme
14.0045	14.0786	14.0487	13.6661	13.8498	13.6196	12.7756	12.6869	12.9438	+	N_Citrine	+	TIR_Citrine	2.35907	1.87808	9.25929e-05	0.000592593	1.24186	15.8502	0.000907634	0.00122685	0.909758	8.83078	Niben101Scf03026g08002.1	Niben101Scf03026g08002.1	AT2G22125.1 **** binding LENGTH=2150 IPR000008 (C2 domain), IPR016024 (Armadillo-type fold) GO:0005488 (binding), GO:0005515 (protein binding)
16.9256	17.0432	17.0378	17.2364	17.1946	17.0835	15.8602	15.7659	15.697	+	N_Citrine	+	TIR_Citrine	2.3413	2.63358	3.56961e-05	0.00111628	1.22785	20.1656	2.8946e-05	0	1.39715	21.2591	Niben101Scf07182g04010.1	Niben101Scf07182g04010.1	sp|Q6ABS5|FTHS_PROAC **** Formate--tetrahydrofolate ligase IPR000559 (Formate-tetrahydrofolate ligase, FTHFS), IPR027417 (P-loop containing nucleoside triphosphate hydrolase) GO:0004329 (formate-tetrahydrofolate ligase activity), GO:0005524 (ATP binding),
8.45499	8.54753	8.90465	8.50761	8.28238	7.72997	5.36792	7.89519	7.89546					2.32739	1.71529	0.13728	0.0878137	1.58287	1.85445	0.268905	0.217797	1.12046	1.28263	Niben101Scf04549g10022.1	Niben101Scf04549g10022.1	sp|Q9SCV4|BGAL8_ARATH ***- Beta-galactosidase 8 IPR000922 (D-galactoside/L-rhamnose binding SUEL lectin domain), IPR001944 (Glycoside hydrolase, family 35), IPR017853 (Glycoside hydrolase superfamily) GO:0004553 (hydrolase activity, hydrolyzing O-glycosyl
9.51234	10.3964	10.3012	10.1751	10.8092	10.4397	8.59656	8.9238	9.16167	+	N_Citrine	+	TIR_Citrine	2.31053	3.00195	0.0222891	0.00931564	1.17596	3.62344	0.00302828	0.0027172	1.58064	6.41857	Niben101Scf11064g00002.1;Niben101Scf02929g06127.1	Niben101Scf11064g00002.1;Niben101Scf02929g06127.1	ref|WP_031062443.1| ***- enoyl-CoA hydratase [Streptomyces sp. NRRL F-5527] IPR001753 (Crotonase superfamily), IPR029045 (ClpP/crotonase-like domain) GO:0003824 (catalytic activity), GO:0008152 (metabolic process);ref|WP_031062443.1| ***- enoyl-CoA hydrata
16.1076	16.2496	16.0999	15.9233	15.8976	15.8665	14.9507	15.0076	14.8765	+	N_Citrine	+	TIR_Citrine	2.31042	1.93198	4.0257e-05	0.00105495	1.20749	19.5635	2.12195e-05	0	0.950889	22.9874	Niben101Scf10169g04008.1	Niben101Scf10169g04008.1	sp|Q0WLB5|CLAH2_ARATH *-** Clathrin heavy chain 2 IPR016341 (Clathrin, heavy chain) GO:0005198 (structural molecule activity), GO:0005488 (binding), GO:0005515 (protein binding), GO:0006886 (intracellular protein transport), GO:0016192 (vesicle-mediated tr
17.8876	17.9512	18.0129	17.39	17.3121	17.4712	16.7867	16.7816	16.6776	+	N_Citrine	+	TIR_Citrine	2.30053	1.5616	1.88277e-05	0.00154839	1.20193	23.6893	0.000380332	0.00108451	0.642436	11.0578	Niben101Scf09742g00031.1;Niben101Scf03736g00002.1	Niben101Scf09742g00031.1;Niben101Scf03736g00002.1	sp|B1XIR0|RL35_SYNP2 --*- 50S ribosomal protein L35 IPR021137 (Ribosomal protein L35) GO:0003735 (structural constituent of ribosome), GO:0005622 (intracellular), GO:0005840 (ribosome), GO:0006412 (translation);sp|Q2LR20|RL35_SYNAS --*- 50S ribosomal prote
11.8045	12.1265	11.7494	11.6477	11.6045	11.6662	10.973	10.6437	10.5082	+	N_Citrine	+	TIR_Citrine	2.26813	1.88942	0.00283021	0.00162766	1.18514	6.53671	0.00259848	0.00266972	0.931158	6.68857	Niben101Scf06435g02004.1	Niben101Scf06435g02004.1	sp|P59467|LBD23_ARATH ***- LOB domain-containing protein 23 IPR004883 (Lateral organ boundaries, LOB)
15.1023	14.9952	15.1672	14.528	14.5756	14.7042	13.7662	14.0261	13.9313	+	N_Citrine	+	TIR_Citrine	2.26285	1.61628	0.00020372	0.00086166	1.18036	12.9726	0.00167308	0.00192767	0.694705	7.52103	Niben101Scf01718g01010.1	Niben101Scf01718g01010.1	AT2G37180.1 ***- Aquaporin-like superfamily protein LENGTH=285 IPR000425 (Major intrinsic protein), IPR023271 (Aquaporin-like) GO:0005215 (transporter activity), GO:0006810 (transport), GO:0016020 (membrane)
16.6171	16.81	16.693	16.3587	16.1984	16.11	15.6939	15.5114	15.4415	+	N_Citrine	+	TIR_Citrine	2.22837	1.59456	0.000247945	0.00114685	1.15777	12.3382	0.0030035	0.00272914	0.673427	6.43282	Niben101Scf05710g03032.1;Niben101Scf07109g04008.1	Niben101Scf05710g03032.1	AT5G02880.1 *-** ubiquitin-protein ligase 4 LENGTH=1502 IPR000569 (HECT), IPR016024 (Armadillo-type fold) GO:0004842 (ubiquitin-protein transferase activity), GO:0005488 (binding), GO:0005515 (protein binding)
12.6907	13.0512	12.8758	13.0629	12.8175	12.7937	11.8326	11.7039	11.6389	+	N_Citrine	+	TIR_Citrine	2.22316	2.24881	0.000639018	0.00100713	1.14738	9.67339	0.000349137	0.00114925	1.16619	11.3033	Niben101Scf02156g00008.1;Niben101Scf00753g03003.1;Niben101Scf10780g00002.1;Niben101Scf08328g00017.1	Niben101Scf02156g00008.1;Niben101Scf00753g03003.1;Niben101Scf10780g00002.1;Niben101Scf08328g00017.1	sp|Q9FSB8|CHS2_RUTGR *-*- Chalcone synthase 2 IPR012392 (Very-long-chain 3-ketoacyl-CoA synthase), IPR016039 (Thiolase-like) GO:0003824 (catalytic activity), GO:0006633 (fatty acid biosynthetic process), GO:0008152 (metabolic process), GO:0008610 (lipid bi
17.238	17.0914	17.2191	16.8905	16.8938	16.923	15.6184	16.203	16.2047	+	N_Citrine	+	TIR_Citrine	2.21991	1.82598	0.00424269	0.00194419	1.17415	5.85624	0.0102346	0.00666301	0.893701	4.57338	Niben101Scf00069g02007.1	Niben101Scf00069g02007.1	gb|KEH25572.1| *-*- HSP20-like chaperone superfamily protein [Medicago truncatula] IPR008978 (HSP20-like chaperone)
8.82409	9.52047	8.97704	8.60945	9.26036	9.10625	8.08574	8.00209	7.88046	+	N_Citrine	+	TIR_Citrine	2.21499	2.03612	0.00702474	0.00386783	1.11777	5.09137	0.00813051	0.00510454	1.00259	4.88513	Niben101Scf00402g05011.1	Niben101Scf00402g05011.1	sp|Q8PHL5|SUCC_XANAC ***- Succinyl-CoA ligase [ADP-forming] subunit beta IPR013650 (ATP-grasp fold, succinyl-CoA synthetase-type), IPR016102 (Succinyl-CoA synthetase-like) GO:0005524 (ATP binding)
12.4454	12.4906	12.2134	12.2595	11.7614	12.0431	11.5876	11.2258	10.8274	+	N_Citrine	+	TIR_Citrine	2.20611	1.72777	0.00769934	0.0039662	1.16956	4.96123	0.0371072	0.0206015	0.807721	3.07513	Niben101Scf02156g05001.1	Niben101Scf02156g05001.1	sp|P51193|PSAF_PORPU **** Photosystem I reaction center subunit III IPR003666 (Photosystem I PsaF, reaction centre subunit III) GO:0009522 (photosystem I), GO:0009538 (photosystem I reaction center), GO:0015979 (photosynthesis)
18.8003	19.0985	18.8662	18.0745	18.1775	18.0265	17.9728	17.6798	17.6869	+	N_Citrine	+	TIR_Citrine	2.20532	1.23781	0.00098994	0.00106823	1.14183	8.63306	0.0422047	0.0232994	0.313004	2.94438	Niben101Scf00960g15006.1	Niben101Scf00960g15006.1	AT1G36160.1 **** acetyl-CoA carboxylase 1 LENGTH=2254 IPR000089 (Biotin/lipoyl attachment), IPR011761 (ATP-grasp fold), IPR011764 (Biotin carboxylation domain), IPR013537 (Acetyl-CoA carboxylase, central domain), IPR016185 (Pre-ATP-grasp domain), IPR029045
15.021	14.8253	14.8294	14.1371	14.1737	14.0821	13.5445	13.8624	13.8659	+	N_Citrine	+	TIR_Citrine	2.18792	1.28892	0.000806734	0.000892632	1.1343	9.10587	0.0272863	0.0138757	0.373331	3.39964	Niben101Scf23814g00032.1	Niben101Scf23814g00032.1	sp|Q9XHM1|EIF3C_MEDTR **** Eukaryotic translation initiation factor 3 subunit C IPR000717 (Proteasome component (PCI) domain), IPR008905 (Eukaryotic translation initiation factor 3 subunit C, N-terminal domain), IPR027516 (Eukaryotic translation initiation
17.3209	17.4429	17.5266	17.1819	17.0187	17.1481	16.3947	16.3208	16.205	+	N_Citrine	+	TIR_Citrine	2.17898	1.75203	0.000159371	0.000973214	1.12329	13.8095	0.00040314	0.00105119	0.809434	10.8936	Niben101Scf12382g00017.1;Niben101Ctg16210g00009.1	Niben101Scf12382g00017.1;Niben101Ctg16210g00009.1	sp|Q03164|KMT2A_HUMAN *-** Histone-lysine N-methyltransferase 2A IPR001214 (SET domain), IPR003105 (SRA-YDG), IPR003616 (Post-SET domain), IPR007728 (Pre-SET domain), IPR015947 (PUA-like domain), IPR025794 (Histone H3-K9 methyltransferase, plant) GO:000551
10.8129	10.9946	11.4376	11.3822	7.41533	8.7069	10.9701	9.64581	7.83287					2.1789	1.07342	0.160024	0.106426	1.59879	1.7228	0.842013	0.899187	-0.314757	-0.212628	Niben101Scf13527g00015.1;Niben101Scf00069g14014.1	Niben101Scf13527g00015.1;Niben101Scf00069g14014.1	AT1G66360.1 *-** Calcium-dependent lipid-binding (CaLB domain) family protein LENGTH=174 IPR000008 (C2 domain) GO:0005515 (protein binding);AT3G17980.1 **** Calcium-dependent lipid-binding (CaLB domain) family protein LENGTH=177 IPR000008 (C2 domain) GO:00
18.6955	18.5969	18.6974	18.1682	18.302	18.2171	17.4133	17.6261	17.5836	+	N_Citrine	+	TIR_Citrine	2.17371	1.60914	0.000104333	0.000545455	1.1223	15.3779	0.000818577	0.00127098	0.688115	9.07142	Niben101Scf00069g12009.1	Niben101Scf00069g12009.1	sp|Q6FW88|PMIP_CANGA **** Mitochondrial intermediate peptidase IPR001567 (Peptidase M3A/M3B), IPR024077 (Neurolysin/Thimet oligopeptidase, domain 2), IPR024079 (Metallopeptidase, catalytic domain), IPR024080 (Neurolysin/Thimet oligopeptidase, N-terminal) G
14.225	13.8417	14.1572	13.8345	13.7255	14.0777	12.8175	13.1292	12.9295	+	N_Citrine	+	TIR_Citrine	2.17277	1.8951	0.00170897	0.000865719	1.11592	7.47889	0.00265202	0.00263348	0.92047	6.65205	Niben101Scf05682g00011.1	Niben101Scf05682g00011.1	sp|P9WQB6|AHPC_MYCTO *-** Alkyl hydroperoxide reductase subunit C IPR012336 (Thioredoxin-like fold) GO:0016209 (antioxidant activity), GO:0016491 (oxidoreductase activity), GO:0055114 (oxidation-reduction process)
19.1051	19.0728	19.0667	18.9215	19.1363	18.9734	17.8555	18.0608	17.9683	+	N_Citrine	+	TIR_Citrine	2.16988	2.0696	5.02682e-05	0.00090566	1.11995	18.4974	0.000281386	0.00131624	1.04885	11.9456	Niben101Scf07882g00021.1;Niben101Scf00761g05018.1;Niben101Scf02509g04005.1	Niben101Scf07882g00021.1;Niben101Scf00761g05018.1	AT5G13490.1 ***- ADP/ATP carrier 2 LENGTH=385 IPR002067 (Mitochondrial carrier protein), IPR023395 (Mitochondrial carrier domain) GO:0005215 (transporter activity), GO:0005743 (mitochondrial inner membrane), GO:0006810 (transport), GO:0055085 (transmembran
16.0409	16.1608	16.1089	16.5275	16.4637	16.447	14.9514	15.0392	14.97	+	N_Citrine	+	TIR_Citrine	2.16895	2.81368	1.40633e-05	0	1.11666	25.4921	2.08638e-06	0	1.49253	41.1398	Niben101Scf32212g00014.1;Niben101Scf01791g03001.1	Niben101Scf32212g00014.1;Niben101Scf01791g03001.1	sp|Q29068|TCPG_PIG *-*- T-complex protein 1 subunit gamma IPR002423 (Chaperonin Cpn60/TCP-1), IPR027409 (GroEL-like apical domain), IPR027410 (TCP-1-like chaperonin intermediate domain), IPR027413 (GroEL-like equatorial domain) GO:0005524 (ATP binding), GO
14.0824	14.1879	14.0011	13.8928	13.9885	13.7517	12.9571	12.9237	13.0593	+	N_Citrine	+	TIR_Citrine	2.1604	1.86574	8.10825e-05	0.00064	1.11043	16.392	0.000358921	0.00113235	0.897644	11.2235	Niben101Scf00568g04019.1	Niben101Scf00568g04019.1	sp|Q7U4J4|RS3_SYNPX **** 30S ribosomal protein S3 IPR005704 (Ribosomal protein S3, bacterial), IPR015946 (K homology domain-like, alpha/beta) GO:0003723 (RNA binding), GO:0003735 (structural constituent of ribosome), GO:0005840 (ribosome), GO:0006412 (tran
17.1507	17.4539	17.288	16.5553	16.4616	16.3187	16.86	15.7844	15.5986	+	N_Citrine			2.15583	1.19238	0.0391575	0.0181031	1.21655	3.02015	0.413098	0.412074	0.364237	0.912564	Niben101Scf01205g04009.1	Niben101Scf01205g04009.1	AT1G75620.1 ***- glyoxal oxidase-related protein LENGTH=547 IPR011043 (Galactose oxidase/kelch, beta-propeller), IPR014756 (Immunoglobulin E-set), IPR015916 (Galactose oxidase, beta-propeller)
18.4166	18.556	18.3866	18.7223	18.1226	18.3425	16.9083	17.5135	17.537	+	N_Citrine	+	TIR_Citrine	2.15476	2.09935	0.00592822	0.00333538	1.13345	5.33926	0.0163648	0.00895679	1.07621	3.98266	Niben101Scf01785g10010.1;Niben101Scf01160g01003.1;Niben101Scf03455g01031.1;Niben101Scf08088g04018.1;Niben101Scf12382g00021.1;Niben101Scf34696g00003.1;Niben101Scf02262g01007.1;Niben101Scf01160g00002.1;Niben101Ctg16374g00003.1;Niben101Scf01020g00009.1;Niben101Scf03961g00003.1;Niben101Scf00607g03013.1;Niben101Ctg16210g00008.1;Niben101Scf03961g00004.1;Niben101Scf13600g01004.1;Niben101Scf03455g01006.1…	Niben101Scf01785g10010.1;Niben101Scf01160g01003.1;Niben101Scf03455g01031.1;Niben101Scf08088g04018.1;Niben101Scf12382g00021.1;Niben101Scf34696g00003.1;Niben101Scf02262g01007.1;Niben101Scf01160g00002.1;Niben101Ctg16374g00003.1;Niben101Scf01020g00009.1;Niben101Scf03961g00003.1;Niben101Scf00607g03013.1;Niben101Ctg16210g00008.1;Niben101Scf03961g00004.1;Niben101Scf13600g01004.1;Niben101Scf03455g01006.1…	sp|P27493|CB22_TOBAC *-*- Chlorophyll a-b binding protein 21, chloroplastic IPR022796 (Chlorophyll A-B binding protein), IPR023329 (Chlorophyll a/b binding protein domain) GO:0009765 (photosynthesis, light harvesting), GO:0016020 (membrane);sp|P27496|CB25_
16.3625	16.3462	16.2711	15.7756	15.649	15.6786	15.3651	15.1845	15.097	+	N_Citrine	+	TIR_Citrine	2.15441	1.39692	0.000187171	0.000889796	1.1111	13.2557	0.00520394	0.00298122	0.485589	5.53604	Niben101Scf04539g01015.1	Niben101Scf04539g01015.1	sp|Q5XIJ6|BABA1_RAT -*** BRISC and BRCA1-A complex member 1 IPR026126 (BRISC and BRCA1-A complex member 1) GO:0045739 (positive regulation of DNA repair), GO:0070531 (BRCA1-A complex), GO:0070552 (BRISC complex)
15.8648	16.374	15.7053	15.219	15.2112	15.1024	14.9803	14.9923	14.7371	+	N_Citrine	+	TIR_Citrine	2.14724	1.20628	0.00780095	0.00393296	1.07813	4.94284	0.0397131	0.0217856	0.274291	3.00583	Niben101Scf06218g00009.1;Niben101Scf01319g04017.1	Niben101Scf06218g00009.1;Niben101Scf01319g04017.1	sp|Q6DJ78|BRE_XENTR ***- BRCA1-A complex subunit BRE IPR010358 (Brain/reproductive organ-expressed protein);sp|Q6DJ78|BRE_XENTR ***- BRCA1-A complex subunit BRE IPR010358 (Brain/reproductive organ-expressed protein)
17.4314	17.3553	17.2986	17.1814	17.4374	17.2712	16.1107	16.3551	16.3098	+	N_Citrine	+	TIR_Citrine	2.14417	2.05369	0.000197257	0.000879032	1.10324	13.0796	0.000611265	0.000848485	1.03813	9.78517	Niben101Scf00813g01004.1;Niben101Scf07045g00014.1;Niben101Scf08374g07008.1;Niben101Scf07953g01009.1;Niben101Scf00347g00017.1	Niben101Scf00813g01004.1	AT5G13490.1 ***- ADP/ATP carrier 2 LENGTH=385 IPR002067 (Mitochondrial carrier protein), IPR023395 (Mitochondrial carrier domain) GO:0005215 (transporter activity), GO:0005743 (mitochondrial inner membrane), GO:0006810 (transport), GO:0055085 (transmembran
10.5785	10.5109	9.82443	10.0113	10.0961	9.91813	9.70621	9.43791	8.22593	+	N_Citrine			2.13038	1.69233	0.0835686	0.0472851	1.18128	2.29313	0.125573	0.0858321	0.885167	1.93168	Niben101Scf04387g01036.1	Niben101Scf04387g01036.1	sp|Q6UNT2|RL5_CUCSA ***- 60S ribosomal protein L5 IPR005484 (Ribosomal protein L18/L5), IPR025607 (Ribosomal protein L5 eukaryotic/L18 archaeal, C-terminal) GO:0003735 (structural constituent of ribosome), GO:0005622 (intracellular), GO:0005840 (ribosome),
16.0296	15.7248	16.0203	15.4869	15.6181	15.6565	14.761	14.9343	14.8584	+	N_Citrine	+	TIR_Citrine	2.11215	1.66557	0.000660415	0.000981481	1.07367	9.59124	0.00050996	0.000927711	0.735939	10.254	Niben101Scf01991g04010.1;Niben101Scf01991g05015.1	Niben101Scf01991g04010.1;Niben101Scf01991g05015.1	sp|P26573|RBS8_NICPL ***- Ribulose bisphosphate carboxylase small chain 8B, chloroplastic IPR000894 (Ribulose bisphosphate carboxylase small chain, domain), IPR024680 (Ribulose-1,5-bisphosphate carboxylase small subunit, N-terminal), IPR024681 (Ribulose bi
11.9853	11.7104	12.1624	12.72	12.8526	12.9888	10.1005	11.1503	11.1734	+	N_Citrine	+	TIR_Citrine	2.11074	3.92094	0.0386921	0.0180629	1.14464	3.03233	0.00484239	0.00304556	2.04575	5.64726	Niben101Scf00360g01006.1;Niben101Scf00478g06001.1	Niben101Scf00360g01006.1;Niben101Scf00478g06001.1	AT4G31860.1 **** Protein phosphatase 2C family protein LENGTH=357 IPR001932 (Protein phosphatase 2C (PP2C)-like domain), IPR015655 (Protein phosphatase 2C) GO:0003824 (catalytic activity), GO:0004722 (protein serine/threonine phosphatase activity), GO:0006
15.8926	16.0565	15.8728	15.7559	15.731	15.7358	14.6086	14.9525	15.0039	+	N_Citrine	+	TIR_Citrine	2.11054	1.83471	0.00137553	0.000938356	1.08561	7.91989	0.00205157	0.0019933	0.88588	7.12474	Niben101Scf02971g05016.1;Niben101Scf07510g00016.1;Niben101Scf04504g03008.1	Niben101Scf02971g05016.1;Niben101Scf07510g00016.1;Niben101Scf04504g03008.1	sp|P27489|CB23_SOLLC ***- Chlorophyll a-b binding protein 13, chloroplastic IPR022796 (Chlorophyll A-B binding protein), IPR023329 (Chlorophyll a/b binding protein domain) GO:0009765 (photosynthesis, light harvesting), GO:0016020 (membrane);sp|P27489|CB23_
13.7634	14.0199	13.9748	13.4252	13.4906	13.3083	13.4182	12.5363	12.3691	+	N_Citrine			2.10204	1.47237	0.02682	0.0115965	1.14481	3.41838	0.127137	0.0868804	0.633463	1.92092	Niben101Scf00712g08013.1;Niben101Scf00712g10023.1;Niben101Scf33562g00001.1;Niben101Scf23177g00001.1;Niben101Scf05294g00030.1;Niben101Scf02307g01004.1	Niben101Scf00712g08013.1;Niben101Scf00712g10023.1	sp|Q9SFX2|PUB43_ARATH ***- U-box domain-containing protein 43 IPR013083 (Zinc finger, RING/FYVE/PHD-type), IPR016024 (Armadillo-type fold) GO:0004842 (ubiquitin-protein transferase activity), GO:0005488 (binding), GO:0005515 (protein binding), GO:0016567 (
13.304	12.6833	13.2912	12.3751	12.4777	12.3974	11.4726	12.3087	12.2285	+	N_Citrine			2.10118	1.29077	0.0315831	0.0142151	1.08952	3.24304	0.197944	0.14898	0.413449	1.54196	Niben101Scf02230g01002.1	Niben101Scf02230g01002.1	dbj|BAB90384.1| *-*- P0432B10.2 [Oryza sativa Japonica Group]
14.1228	13.9052	14.1998	13.538	13.7649	13.7181	12.4776	13.2239	13.2154	+	N_Citrine	+	TIR_Citrine	2.09828	1.58547	0.0136719	0.00611401	1.10363	4.20217	0.0524114	0.029715	0.701378	2.73058	Niben101Scf05998g01005.1;Niben101Scf02821g07007.1	Niben101Scf05998g01005.1	sp|Q84Y01|ITPK1_MAIZE **** Inositol-tetrakisphosphate 1-kinase 1 IPR008656 (Inositol-tetrakisphosphate 1-kinase) GO:0000287 (magnesium ion binding), GO:0005524 (ATP binding), GO:0005622 (intracellular), GO:0032957 (inositol trisphosphate metabolic process)
14.8211	14.527	14.5057	14.1446	14.1869	14.1894	13.316	13.812	13.5344	+	N_Citrine	+	TIR_Citrine	2.0803	1.52131	0.00377617	0.00187515	1.0638	6.04562	0.0127054	0.00710602	0.619506	4.29404	Niben101Scf12089g00028.1	Niben101Scf12089g00028.1	sp|Q9UKX7|NUP50_HUMAN *-*- Nuclear pore complex protein Nup50 IPR011993 (Pleckstrin homology-like domain) GO:0046907 (intracellular transport)
14.1684	14.2095	14.2223	13.9262	14.0466	13.9412	12.7753	13.3618	13.2484	+	N_Citrine	+	TIR_Citrine	2.07093	1.7683	0.00402092	0.00184198	1.07158	5.9429	0.0100887	0.00648669	0.842845	4.59238	Niben101Scf02764g05010.1;Niben101Scf00318g11015.1	Niben101Scf02764g05010.1;Niben101Scf00318g11015.1	ref|XP_007008941.1| ***- Transducin family protein / WD-40 repeat family protein, putative isoform 1 [Theobroma cacao] gb|EOY17751.1| Transducin family protein / WD-40 repeat family protein, putative isoform 1 [Theobroma cacao] IPR001388 (Synaptobrevin), I
13.3592	13.7769	13.6708	13.1771	13.1421	13.0362	12.9062	12.3239	12.4007	+	N_Citrine	+	TIR_Citrine	2.06395	1.46626	0.00878332	0.00425403	1.0587	4.77879	0.0374482	0.0208626	0.574841	3.06574	Niben101Scf00082g06011.1;Niben101Scf02752g02003.1	Niben101Scf00082g06011.1;Niben101Scf02752g02003.1	sp|Q9MA55|ACBP4_ARATH *-** Acyl-CoA-binding domain-containing protein 4 IPR015915 (Kelch-type beta propeller) GO:0005515 (protein binding);sp|Q9MA55|ACBP4_ARATH *-** Acyl-CoA-binding domain-containing protein 4 IPR015915 (Kelch-type beta propeller) GO:0005
14.569	14.5766	14.6279	13.892	14.1137	13.8046	13.4916	13.5479	13.6031	+	N_Citrine	+	TIR_Citrine	2.06071	1.31445	9.53735e-06	0	1.04362	28.1039	0.0162334	0.00888031	0.389227	3.99233	Niben101Scf00927g02025.1	Niben101Scf00927g02025.1	AT5G13280.1 **** aspartate kinase 1 LENGTH=569 IPR001341 (Aspartate kinase domain) GO:0004072 (aspartate kinase activity), GO:0008152 (metabolic process), GO:0008652 (cellular amino acid biosynthetic process), GO:0016597 (amino acid binding)
15.9045	16.0035	16.0396	15.894	16.1219	16.0703	14.556	15.076	15.1338	+	N_Citrine	+	TIR_Citrine	2.0553	2.12529	0.00487243	0.00253888	1.06059	5.63764	0.00486817	0.00304192	1.10677	5.639	Niben101Scf01949g00005.1;Niben101Scf06903g00005.1;Niben101Scf01949g00019.1;Niben101Scf01510g00023.1;Niben101Scf01210g00002.1;Niben101Scf28682g00002.1;Niben101Scf02929g06031.1	Niben101Scf01949g00005.1;Niben101Scf06903g00005.1;Niben101Scf01949g00019.1;Niben101Scf01510g00023.1;Niben101Scf01210g00002.1;Niben101Scf28682g00002.1;Niben101Scf02929g06031.1	gb|AFO69204.1| **** ATPase subunit 8 (mitochondrion) [Gossypium hirsutum] IPR009455 (ATP synthase YMF19, uncharacterised, C-terminal) GO:0005739 (mitochondrion), GO:0016021 (integral component of membrane), GO:0016820 (hydrolase activity, acting on acid an
15.2269	15.3068	15.287	14.8645	14.966	14.8838	14.5344	14.1133	14.0222	+	N_Citrine	+	TIR_Citrine	2.04613	1.58492	0.00276037	0.00164295	1.05025	6.58082	0.0132873	0.0072571	0.681483	4.23776	Niben101Scf05912g02001.1;Niben101Scf08804g01009.1	Niben101Scf05912g02001.1;Niben101Scf08804g01009.1	sp|Q12986|NFX1_HUMAN ***- Transcriptional repressor NF-X1 IPR000967 (Zinc finger, NF-X1-type), IPR001841 (Zinc finger, RING-type), IPR012677 (Nucleotide-binding alpha-beta plait domain), IPR019787 (Zinc finger, PHD-finger) GO:0000166 (nucleotide binding),
10.9474	11.471	11.3144	11.8843	11.7697	10.9263	9.78859	10.2842	10.5205	+	N_Citrine	+	TIR_Citrine	2.04431	2.56045	0.0169724	0.00732886	1.04651	3.93911	0.0231462	0.01184	1.32905	3.58104	Niben101Scf05969g01002.1;Niben101Scf00005g01008.1;Niben101Ctg09152g00001.1	Niben101Scf05969g01002.1;Niben101Scf00005g01008.1;Niben101Ctg09152g00001.1	sp|Q6NRY2|NOL6_XENLA ***- Nucleolar protein 6 IPR005554 (Nrap protein);sp|Q6NRY2|NOL6_XENLA ***- Nucleolar protein 6 IPR005554 (Nrap protein);sp|Q6NRY2|NOL6_XENLA *-*- Nucleolar protein 6 IPR005554 (Nrap protein)
8.30184	9.32584	8.87889	9.47629	8.38246	8.5704	8.26482	8.11327	6.85156					2.0402	2.03741	0.111762	0.067472	1.09231	2.03353	0.130068	0.0899257	1.0665	1.90114	Niben101Scf00927g02017.1	Niben101Scf00927g02017.1	sp|Q55512|DHAS_SYNY3 **** Aspartate-semialdehyde dehydrogenase IPR012080 (Aspartate-semialdehyde dehydrogenase), IPR016040 (NAD(P)-binding domain) GO:0003942 (N-acetyl-gamma-glutamyl-phosphate reductase activity), GO:0004073 (aspartate-semialdehyde dehydro
12.6101	12.8249	12.859	12.7307	12.9185	12.7376	11.5466	11.9153	11.7486	+	N_Citrine	+	TIR_Citrine	2.03375	2.07568	0.00146859	0.000911814	1.02784	7.78449	0.00100286	0.00115468	1.05876	8.60389	Niben101Scf06589g00009.1;Niben101Scf11689g00009.1	Niben101Scf06589g00009.1;Niben101Scf11689g00009.1	sp|B1WY30|GUAA_CYAA5 **** GMP synthase [glutamine-hydrolyzing] IPR001674 (GMP synthase, C-terminal), IPR004739 (GMP synthase, N-terminal), IPR022955 (GMP synthase), IPR029062 (Class I glutamine amidotransferase-like) GO:0003922 (GMP synthase (glutamine-hyd
16.448	16.5053	16.5035	16.273	16.1328	16.1598	15.6325	15.46	15.2841	+	N_Citrine	+	TIR_Citrine	2.0279	1.65172	0.000554854	0.0010495	1.02675	10.0331	0.00262428	0.00266565	0.72968	6.67086	Niben101Scf10305g00006.1	Niben101Scf10305g00006.1	sp|O08550|KMT2B_MOUSE *-** Histone-lysine N-methyltransferase 2B IPR001214 (SET domain), IPR003105 (SRA-YDG), IPR003616 (Post-SET domain), IPR007728 (Pre-SET domain), IPR015947 (PUA-like domain), IPR025794 (Histone H3-K9 methyltransferase, plant) GO:000551
13.4305	13.5394	13.1755	13.3079	12.8692	12.8903	12.5631	12.3932	12.1524	+	N_Citrine	+	TIR_Citrine	2.01444	1.57759	0.0032458	0.00167799	1.0122	6.29932	0.0246755	0.012874	0.652895	3.50984	Niben101Scf07515g01007.1	Niben101Scf07515g01007.1	sp|Q8DLP6|ATPX_THEEB -*** ATP synthase subunit b IPR002146 (ATPase, F0 complex, subunit B/B, bacterial/chloroplast) GO:0015078 (hydrogen ion transmembrane transporter activity), GO:0015986 (ATP synthesis coupled proton transport), GO:0045263 (proton-tran
12.5165	12.2267	12.4215	11.7842	11.9533	11.9418	10.9999	11.5244	11.5639	+	N_Citrine	+	TIR_Citrine	2.01194	1.42452	0.0069462	0.00388293	1.02549	5.10751	0.0490853	0.027482	0.530323	2.79452	Niben101Scf01437g00010.1	Niben101Scf01437g00010.1	sp|P0C8K4|RPB2_ASFP4 *-** DNA-directed RNA polymerase subunit 2 IPR007644 (RNA polymerase, beta subunit, protrusion), IPR015712 (DNA-directed RNA polymerase, subunit 2) GO:0003677 (DNA binding), GO:0003899 (DNA-directed RNA polymerase activity), GO:0006351
21.8335	21.5124	21.6927	21.4383	21.4334	21.4906	20.6022	20.6992	20.7283	+	N_Citrine	+	TIR_Citrine	2.01096	1.71328	0.000565355	0.00104177	1.00293	9.98465	5.14998e-05	0	0.777524	18.3847	Niben101Scf00173g09004.1;Niben101Scf09248g03002.1;Niben101Scf01426g02003.1;Niben101Scf02582g05007.1;Niben101Scf04434g00004.1;Niben101Scf01734g01047.1;Niben101Scf26642g00001.1;Niben101Scf05711g01001.1	Niben101Scf00173g09004.1	sp|A4GG89|RBL_PHAVU **** Ribulose bisphosphate carboxylase large chain IPR020888 (Ribulose bisphosphate carboxylase, large subunit) GO:0000287 (magnesium ion binding), GO:0015977 (carbon fixation), GO:0016984 (ribulose-bisphosphate carboxylase activity)
13.6432	13.6794	13.7677	13.3706	13.4774	13.341	12.591	12.7535	12.7219	+	N_Citrine	+	TIR_Citrine	2.01005	1.63249	8.36615e-05	0.000623377	1.00797	16.2626	0.000398142	0.00105842	0.707573	10.9286	Niben101Scf01005g04004.1;Niben101Scf07608g02014.1	Niben101Scf01005g04004.1;Niben101Scf07608g02014.1	ref|WP_014243176.1| **** 2-oxoglutarate translocator [Bacteriovorax marinus] ref|YP_005034360.1| putative membrane transport protein [Bacteriovorax marinus SJ] emb|CBW25389.1| putative membrane transport protein [Bacteriovorax marinus SJ] IPR001898 (Sodium
11.091	11.4411	11.4129	11.0963	11.0968	10.9514	10.0446	10.4638	10.4083	+	N_Citrine	+	TIR_Citrine	2.00878	1.66162	0.00429058	0.00192849	1.00943	5.83825	0.0060823	0.00403275	0.742604	5.30119	Niben101Scf06228g00010.1	Niben101Scf06228g00010.1	AT1G62020.1 ***- Coatomer, alpha subunit LENGTH=1216 IPR011048 (Cytochrome cd1-nitrite reductase-like, haem d1 domain), IPR016391 (Coatomer alpha subunit) GO:0005198 (structural molecule activity), GO:0005515 (protein binding), GO:0006886 (intracellular pr
17.8066	18.0655	17.7954	17.6176	17.5325	17.5013	17.2011	16.7557	16.6469	+	N_Citrine	+	TIR_Citrine	2.00875	1.58332	0.00591117	0.0032541	1.0213	5.34355	0.0168975	0.0090303	0.68262	3.94438	Niben101Scf01814g05011.1	Niben101Scf01814g05011.1	AT3G50590.1 ***- Transducin/WD40 repeat-like superfamily protein LENGTH=1614 IPR015943 (WD40/YVTN repeat-like-containing domain) GO:0005515 (protein binding)
16.8107	17.1006	16.843	16.7796	16.8175	16.5323	16.1693	15.8367	15.7199	+	N_Citrine	+	TIR_Citrine	2.00359	1.7336	0.00344947	0.00179481	1.00946	6.19624	0.00772237	0.00501514	0.801159	4.95704	Niben101Scf05306g01007.1;Niben101Scf01009g01015.1;Niben101Scf07223g03002.1	Niben101Scf05306g01007.1;Niben101Scf01009g01015.1	AT5G42870.1 *-*- phosphatidic acid phosphohydrolase 2 LENGTH=930 IPR007651 (Lipin, N-terminal), IPR013209 (LNS2, Lipin/Ned1/Smp2), IPR023214 (HAD-like domain);AT5G42870.1 *-*- phosphatidic acid phosphohydrolase 2 LENGTH=930 IPR007651 (Lipin, N-terminal), I
13.879	13.924	13.9588	13.2294	13.3827	13.3715	12.8054	13.0363	12.9041	+	N_Citrine	+	TIR_Citrine	2.00358	1.32974	0.000142612	0.000990909	1.00533	14.2051	0.00768769	0.00502528	0.41259	4.96336	Niben101Scf10152g03006.1	Niben101Scf10152g03006.1	sp|Q06881|BCCP_NOSS1 --*- Biotin carboxyl carrier protein of acetyl-CoA carboxylase IPR000089 (Biotin/lipoyl attachment)
14.4392	14.2496	14.3842	14.0896	14.058	14.0255	13.1337	13.4802	13.4399	+	N_Citrine	+	TIR_Citrine	2.00068	1.62294	0.00121707	0.00098917	1.0064	8.17873	0.00312009	0.00269364	0.706459	6.36699	Niben101Scf04436g08005.1;Niben101Scf02482g01018.1;Niben101Scf02316g00021.1;Niben101Scf03842g01014.1;Niben101Scf23557g00013.1;Niben101Scf04181g00025.1	Niben101Scf04436g08005.1;Niben101Scf02482g01018.1;Niben101Scf02316g00021.1;Niben101Scf03842g01014.1;Niben101Scf23557g00013.1;Niben101Scf04181g00025.1	sp|Q9LYK9|RS263_ARATH *-*- 40S ribosomal protein S26-3 IPR000892 (Ribosomal protein S26e) GO:0003735 (structural constituent of ribosome), GO:0005622 (intracellular), GO:0005840 (ribosome), GO:0006412 (translation);sp|Q9LYK9|RS263_ARATH ***- 40S ribosomal
13.7627	14.324	13.8287	14.0968	13.7173	13.998	13.3235	13.0044	12.5581	+	N_Citrine	+	TIR_Citrine	1.99839	1.93275	0.0236715	0.0101544	1.00981	3.55596	0.0173777	0.00919784	0.975346	3.9111	Niben101Scf15604g00022.1	Niben101Scf15604g00022.1	sp|Q9ZVQ3|GSTZ1_ARATH ***- Glutathione S-transferase Z1 IPR005955 (Maleylacetoacetate isomerase), IPR010987 (Glutathione S-transferase, C-terminal-like), IPR012336 (Thioredoxin-like fold) GO:0003824 (catalytic activity), GO:0005515 (protein binding), GO:00
17.4042	17.5595	17.4959	17.4129	17.5545	17.4907	16.5126	16.5484	16.4129	+	N_Citrine	+	TIR_Citrine	1.99378	1.99277	8.05248e-05	0.000648649	0.995236	16.4206	6.60629e-05	0	0.994746	17.2638	Niben101Scf10055g07005.1;Niben101Scf04046g00008.1;Niben101Scf01374g10019.1;Niben101Scf03942g02001.1	Niben101Scf10055g07005.1	sp|Q6FFL8|MAO1_ACIAD **** NAD-dependent malic enzyme IPR001891 (Malic oxidoreductase) GO:0004470 (malic enzyme activity), GO:0004471 (malate dehydrogenase (decarboxylating) (NAD+) activity), GO:0006108 (malate metabolic process), GO:0051287 (NAD binding),
16.0276	15.9532	15.9061	15.9442	15.7038	15.6487	14.9862	14.9106	15.0046	+	N_Citrine	+	TIR_Citrine	1.99369	1.74553	2.60622e-05	0.0012973	0.995142	21.8284	0.00110524	0.00135021	0.798435	8.38796	Niben101Scf03969g05002.1;Niben101Scf00271g04024.1	Niben101Scf03969g05002.1;Niben101Scf00271g04024.1	sp|P51193|PSAF_PORPU **** Photosystem I reaction center subunit III IPR003666 (Photosystem I PsaF, reaction centre subunit III) GO:0009522 (photosystem I), GO:0009538 (photosystem I reaction center), GO:0015979 (photosynthesis);sp|P51193|PSAF_PORPU *-** Ph
15.504	15.5653	15.7127	15.356	15.7503	15.6026	14.4015	14.7577	14.6257	+	N_Citrine	+	TIR_Citrine	1.99214	1.9675	0.00117494	0.00100183	0.999043	8.25466	0.00326991	0.00282386	0.974716	6.2867	Niben101Scf03283g04012.1	Niben101Scf03283g04012.1	AT5G46800.1 ***- Mitochondrial substrate carrier family protein LENGTH=300 IPR018108 (Mitochondrial substrate/solute carrier), IPR023395 (Mitochondrial carrier domain)
15.3901	15.2493	15.1934	14.6209	15.0367	14.6789	14.1057	14.3388	14.402	+	N_Citrine	+	TIR_Citrine	1.98936	1.41737	0.000754627	0.00091974	0.995436	9.26522	0.0348428	0.0190273	0.496725	3.14015	Niben101Scf11178g01003.1;Niben101Scf00558g00001.1;Niben101Scf01734g01048.1	Niben101Scf11178g01003.1	sp|P31562|ACCD_CUSRE **** Acetyl-coenzyme A carboxylase carboxyl transferase subunit beta IPR000438 (Acetyl-CoA carboxylase carboxyl transferase, beta subunit), IPR029045 (ClpP/crotonase-like domain) GO:0003989 (acetyl-CoA carboxylase activity), GO:0006633
18.5342	18.4336	18.4767	18.4012	18.3237	18.1804	17.6353	17.3856	17.4397	+	N_Citrine	+	TIR_Citrine	1.98784	1.75775	0.000255883	0.00110811	0.994658	12.2393	0.00121886	0.00128773	0.814894	8.17559	Niben101Scf33666g00002.1;Niben101Scf01209g07002.1	Niben101Scf33666g00002.1;Niben101Scf01209g07002.1	sp|A7Y3C4|PSBD_IPOPU **** Photosystem II D2 protein IPR000484 (Photosynthetic reaction centre, L/M), IPR000932 (Photosystem antenna protein-like) GO:0009521 (photosystem), GO:0009767 (photosynthetic electron transport chain), GO:0009772 (photosynthetic ele
21.3649	21.3653	21.391	21.2186	21.3783	21.2415	20.256	20.432	20.4577	+	N_Citrine	+	TIR_Citrine	1.98505	1.8616	0.00010103	0.00055814	0.991866	15.5038	0.00037092	0.00110394	0.897551	11.1292	Niben101Scf05188g03030.1;Niben101Scf05177g02025.1	Niben101Scf05188g03030.1;Niben101Scf05177g02025.1	sp|Q9HFX1|G3P_AJECA ***- Glyceraldehyde-3-phosphate dehydrogenase IPR020831 (Glyceraldehyde/Erythrose phosphate dehydrogenase family) GO:0016620 (oxidoreductase activity, acting on the aldehyde or oxo group of donors, NAD or NADP as acceptor), GO:0055114 (
20.0879	20.0209	20.053	20.0092	20.063	20.0031	19.0791	19.1039	19.0114	+	N_Citrine	+	TIR_Citrine	1.98467	1.94535	8.05926e-06	0	0.989163	29.3173	8.8741e-06	0	0.960302	28.6171	Niben101Scf03587g00002.1;Niben101Scf02062g06004.1;Niben101Scf11108g02012.1	Niben101Scf03587g00002.1;Niben101Scf02062g06004.1	AT5G13490.1 ***- ADP/ATP carrier 2 LENGTH=385 IPR002067 (Mitochondrial carrier protein), IPR023395 (Mitochondrial carrier domain) GO:0005215 (transporter activity), GO:0005743 (mitochondrial inner membrane), GO:0006810 (transport), GO:0055085 (transmembran
11.315	10.907	11.1484	10.7597	10.9996	10.9722	9.41447	10.5445	10.2668	+	N_Citrine	+	TIR_Citrine	1.97711	1.699	0.0436126	0.0206639	1.04822	2.9115	0.0745347	0.0460237	0.835231	2.39779	Niben101Scf10384g00013.1;Niben101Scf09973g00002.1	Niben101Scf10384g00013.1;Niben101Scf09973g00002.1	AT1G18640.2 *-*- 3-phosphoserine phosphatase LENGTH=295 IPR023214 (HAD-like domain);AT1G18640.2 **** 3-phosphoserine phosphatase LENGTH=295 IPR006383 (HAD-superfamily hydrolase, subfamily IB, PSPase-like), IPR023190 (Phosphoserine phosphatase, domain 2), I
18.2286	18.3131	18.3532	17.8665	18.033	17.9666	17.5415	17.2431	17.1397	+	N_Citrine	+	TIR_Citrine	1.97367	1.55684	0.00141296	0.000925676	0.990195	7.86411	0.00756165	0.00505081	0.64725	4.98664	Niben101Scf01653g02013.1	Niben101Scf01653g02013.1	sp|Q06721|RCA_ANASC ***- Ribulose bisphosphate carboxylase/oxygenase activase IPR003959 (ATPase, AAA-type, core), IPR027417 (P-loop containing nucleoside triphosphate hydrolase) GO:0005524 (ATP binding)
12.0493	11.8729	11.9528	12.5906	12.0024	12.0267	11.2052	11.0417	10.6607	+	N_Citrine	+	TIR_Citrine	1.96345	2.37249	0.00426797	0.00193743	0.989148	5.84671	0.00786039	0.005176	1.23737	4.93221	Niben101Scf00897g02011.1;Niben101Scf00622g00006.1;Niben101Scf05396g07008.1	Niben101Scf00897g02011.1	sp|Q87G18|LLDD_VIBPA ***- L-lactate dehydrogenase IPR012133 (Alpha-hydroxy acid dehydrogenase, FMN-dependent), IPR013785 (Aldolase-type TIM barrel) GO:0003824 (catalytic activity), GO:0010181 (FMN binding), GO:0016491 (oxidoreductase activity), GO:0055114
15.1156	14.5476	15.3414	14.5533	14.618	14.8266	13.4617	14.23	14.3726	+	N_Citrine			1.9526	1.5132	0.0563866	0.0288363	0.980126	2.66006	0.0939291	0.0611679	0.644564	2.18774	Niben101Scf01148g02008.1	Niben101Scf01148g02008.1	sp|Q6UNT2|RL5_CUCSA ***- 60S ribosomal protein L5 IPR005484 (Ribosomal protein L18/L5), IPR025607 (Ribosomal protein L5 eukaryotic/L18 archaeal, C-terminal) GO:0003735 (structural constituent of ribosome), GO:0005622 (intracellular), GO:0005840 (ribosome),
12.1351	12.4177	11.7438	11.6921	11.4352	11.1888	11.3671	11.2373	10.8366	+	N_Citrine			1.94636	1.22195	0.0195597	0.00825881	0.951887	3.77264	0.247984	0.197679	0.291697	1.35125	Niben101Scf01933g07001.1	Niben101Scf01933g07001.1	AT5G65910.1 ***- BSD domain-containing protein LENGTH=432 IPR005607 (BSD)
18.0722	18.0954	18.0901	17.5206	17.5619	17.5423	17.3238	17.0411	16.9884	+	N_Citrine	+	TIR_Citrine	1.94594	1.33443	0.000751774	0.000921739	0.968107	9.27433	0.0155687	0.00848127	0.423793	4.04274	Niben101Scf04077g03006.1;Niben101Scf06829g02007.1	Niben101Scf04077g03006.1;Niben101Scf06829g02007.1	sp|E9Q4Z2|ACACB_MOUSE *-** Acetyl-CoA carboxylase 2 IPR004549 (Acetyl-CoA carboxylase, biotin carboxylase), IPR011761 (ATP-grasp fold), IPR016185 (Pre-ATP-grasp domain) GO:0003824 (catalytic activity), GO:0004075 (biotin carboxylase activity), GO:0005524 (
12.6854	12.6064	12.3153	12.2304	12.274	12.4709	11.8991	11.4448	11.3485	+	N_Citrine	+	TIR_Citrine	1.94468	1.67507	0.00884184	0.00424643	0.97155	4.76973	0.0147445	0.00811201	0.760969	4.10898	Niben101Scf02072g03008.1;Niben101Scf00150g01014.1	Niben101Scf02072g03008.1;Niben101Scf00150g01014.1	sp|O74476|IMB3_SCHPO ***- Importin subunit beta-3 IPR007598 (Protein of unknown function DUF577), IPR016024 (Armadillo-type fold) GO:0005488 (binding), GO:0005515 (protein binding), GO:0006886 (intracellular protein transport), GO:0008536 (Ran GTPase bindi
15.0623	15.3488	15.3306	15.0985	14.9713	15.0197	14.2029	14.4182	14.2799	+	N_Citrine	+	TIR_Citrine	1.9318	1.65597	0.00107252	0.00103592	0.946901	8.45417	0.000566008	0.000887608	0.72949	9.98168	Niben101Scf00905g12005.1;Niben101Scf01023g05002.1;Niben101Scf06208g00005.1;Niben101Scf13643g01008.1	Niben101Scf00905g12005.1;Niben101Scf01023g05002.1;Niben101Scf06208g00005.1;Niben101Scf13643g01008.1	gb|KEH17617.1| ***- structural constituent of cell wall protein, putative [Medicago truncatula] IPR010820 (Protein of unknown function DUF1421);gb|KEH17617.1| *-*- structural constituent of cell wall protein, putative [Medicago truncatula] IPR010820 (Prote
17.4157	17.3665	17.4239	17.2468	17.1089	17.2231	16.0962	16.7269	16.4754	+	N_Citrine	+	TIR_Citrine	1.92725	1.66842	0.00624438	0.00376435	0.969184	5.26238	0.0156127	0.00853736	0.760101	4.03932	Niben101Scf22195g00025.1;Niben101Scf06876g01025.1;Niben101Scf06819g02006.1;Niben101Scf12159g00012.1;Niben101Scf06447g00005.1;Niben101Scf11383g00015.1	Niben101Scf22195g00025.1;Niben101Scf06876g01025.1;Niben101Scf06819g02006.1;Niben101Scf12159g00012.1;Niben101Scf06447g00005.1;Niben101Scf11383g00015.1	sp|Q8LC83|RS242_ARATH ***- 40S ribosomal protein S24-2 IPR001976 (Ribosomal protein S24e), IPR012677 (Nucleotide-binding alpha-beta plait domain) GO:0000166 (nucleotide binding), GO:0003735 (structural constituent of ribosome), GO:0005622 (intracellular),
17.7115	17.6761	17.7656	17.762	17.722	17.7246	16.6324	16.8359	16.8452	+	N_Citrine	+	TIR_Citrine	1.92347	1.94783	0.000217095	0.000828897	0.946531	12.7639	0.000166221	0.000670659	0.965036	13.6624	Niben101Scf00463g00016.1;Niben101Ctg06906g00002.1	Niben101Scf00463g00016.1	sp|C6VKW6|FTSH_LACPJ **** ATP-dependent zinc metalloprotease FtsH IPR003959 (ATPase, AAA-type, core), IPR005936 (Peptidase, FtsH), IPR027417 (P-loop containing nucleoside triphosphate hydrolase) GO:0004222 (metalloendopeptidase activity), GO:0005524 (ATP b
11.9308	12.3333	12.179	12.1469	11.6618	11.4112	11.0222	11.4628	11.1191	+	N_Citrine			1.92266	1.47317	0.00599548	0.00344399	0.946359	5.3225	0.101229	0.0663028	0.538626	2.12099	Niben101Scf08007g01016.1;Niben101Scf00212g01015.1	Niben101Scf08007g01016.1;Niben101Scf00212g01015.1	sp|Q9LXT3|MBF1B_ARATH ***- Multiprotein-bridging factor 1b IPR010982 (Lambda repressor-like, DNA-binding domain), IPR013729 (Multiprotein bridging factor 1, N-terminal) GO:0003677 (DNA binding), GO:0043565 (sequence-specific DNA binding);sp|Q9LXT3|MBF1B_AR
15.193	14.9169	14.963	14.6113	14.6633	14.5481	14.3241	14.0698	13.8351	+	N_Citrine	+	TIR_Citrine	1.91759	1.43217	0.00454993	0.00221549	0.947969	5.74495	0.0215373	0.0115596	0.531249	3.66226	Niben101Scf02353g05007.1;Niben101Scf00338g10006.1;Niben101Scf04078g02006.1;Niben101Scf06825g01017.1	Niben101Scf02353g05007.1;Niben101Scf00338g10006.1;Niben101Scf04078g02006.1;Niben101Scf06825g01017.1	sp|Q9XTT8|PP4C2_CAEEL ***- Serine/threonine-protein phosphatase 4 catalytic subunit 2 IPR029052 (Metallo-dependent phosphatase-like) GO:0016787 (hydrolase activity);AT1G69960.1 ***- serine/threonine protein phosphatase 2A LENGTH=307 IPR029052 (Metallo-depe
13.3522	13.3218	13.2777	13.1374	13.0411	12.8798	12.2894	12.41	12.4348	+	N_Citrine	+	TIR_Citrine	1.916	1.56248	4.66415e-05	0.00096	0.939155	18.8503	0.00184636	0.00184749	0.641335	7.32716	Niben101Scf06560g02002.1;Niben101Scf06493g00022.1	Niben101Scf06560g02002.1;Niben101Scf06493g00022.1	sp|Q9SRU2|BIG_ARATH *-*- Auxin transport protein BIG IPR000433 (Zinc finger, ZZ-type), IPR003126 (Zinc finger, N-recognin), IPR016024 (Armadillo-type fold), IPR025704 (E3 ubiquitin ligase, UBR4) GO:0005488 (binding), GO:0008270 (zinc ion binding);sp|Q9SRU2
11.6213	11.9618	12.0555	11.6925	11.533	11.7405	10.1917	11.2125	11.2327	+	N_Citrine			1.91556	1.62966	0.0531034	0.0266304	1.00053	2.71787	0.0903856	0.0584498	0.77638	2.22225	Niben101Scf00173g07012.1	Niben101Scf00173g07012.1	sp|Q9LIG2|RLK6_ARATH *-** Receptor-like protein kinase IPR011009 (Protein kinase-like domain), IPR011990 (Tetratricopeptide-like helical domain), IPR013320 (Concanavalin A-like lectin/glucanase domain) GO:0004672 (protein kinase activity), GO:0005515 (prot
13.1614	12.743	12.9682	13.6953	13.6653	13.6371	11.7963	12.2274	12.0491	+	N_Citrine	+	TIR_Citrine	1.90874	3.09746	0.00582364	0.00328099	0.933271	5.3658	0.000201402	0.000580311	1.64162	13.0105	Niben101Scf02819g02011.1	Niben101Scf02819g02011.1	sp|Q9D7H2|WDR5B_MOUSE *-*- WD repeat-containing protein 5B IPR006594 (LisH dimerisation motif), IPR006595 (CTLH, C-terminal LisH motif), IPR015943 (WD40/YVTN repeat-like-containing domain), IPR027728 (Topless family) GO:0005515 (protein binding), GO:000635
15.2328	15.2266	15.1523	14.7729	14.982	15.0049	14.2211	14.3408	14.253	+	N_Citrine	+	TIR_Citrine	1.90771	1.5704	2.96768e-05	0.0012	0.93227	21.1261	0.00138511	0.00122605	0.648315	7.90544	Niben101Scf06236g01009.1	Niben101Scf06236g01009.1	sp|C6DF65|AROA_PECCP ***- 3-phosphoshikimate 1-carboxyvinyltransferase IPR013792 (RNA 3-terminal phosphate cyclase/enolpyruvate transferase, alpha/beta), IPR023193 (3-phosphoshikimate 1-carboxyvinyltransferase, conserved site) GO:0003824 (catalytic activi
8.95249	7.8536	8.78131	8.36039	8.34587	8.21214	7.86822	7.93445	7.08219			+	TIR_Citrine	1.90082	1.54867	0.108595	0.0655914	0.900846	2.05884	0.0711732	0.0439738	0.677848	2.44046	Niben101Ctg13383g00004.1	Niben101Ctg13383g00004.1	gb|KEH20745.1| *-*- myosin heavy chain, putative [Medicago truncatula]
20.9615	20.9205	20.9487	20.7519	20.628	20.7258	19.6138	20.1765	20.191	+	N_Citrine	+	TIR_Citrine	1.90008	1.60798	0.00755141	0.00399622	0.949795	4.98855	0.0216678	0.0115342	0.708102	3.65541	Niben101Scf04623g01006.1	Niben101Scf04623g01006.1	gb|KEH25572.1| *-*- HSP20-like chaperone superfamily protein [Medicago truncatula] IPR008978 (HSP20-like chaperone)
15.0197	15.0674	15.0272	14.8499	14.9429	14.6684	14.0555	14.2276	14.0487	+	N_Citrine	+	TIR_Citrine	1.89899	1.63789	0.000104794	0.000542373	0.927485	15.3607	0.0020516	0.00198997	0.709785	7.12472	Niben101Scf11161g01014.1	Niben101Scf11161g01014.1	sp|Q08211|DHX9_HUMAN **** ATP-dependent RNA helicase A IPR001650 (Helicase, C-terminal), IPR007502 (Helicase-associated domain), IPR011709 (Domain of unknown function DUF1605), IPR014001 (Helicase superfamily 1/2, ATP-binding domain), IPR027417 (P-loop con
11.445	11.5228	11.6549	11.3934	11.3866	11.6993	9.18896	11.0396	10.9862					1.89837	1.84281	0.136651	0.0874965	1.13597	1.85841	0.152486	0.108213	1.08819	1.7641	Niben101Scf07140g00007.1;Niben101Scf02361g06004.1;Niben101Scf01400g02009.1	Niben101Scf07140g00007.1	sp|P10984|ACT2_CAEEL ***- Actin-2 IPR004000 (Actin family)
18.3505	18.2344	18.2314	18.1946	18.2742	18.2592	17.3355	17.4121	17.2983	+	N_Citrine	+	TIR_Citrine	1.89704	1.85787	5.706e-05	0.000827586	0.923459	17.9148	2.73165e-05	0	0.894014	21.5716	Niben101Scf06583g03008.1	Niben101Scf06583g03008.1	sp|O34392|YTRE_BACSU *-** ABC transporter ATP-binding protein YtrE IPR003439 (ABC transporter-like), IPR013525 (ABC-2 type transporter), IPR013581 (Plant PDR ABC transporter associated), IPR027417 (P-loop containing nucleoside triphosphate hydrolase), IPR0
14.7949	14.9654	14.9683	14.7475	14.8517	14.6537	13.8044	14.0377	14.1136	+	N_Citrine	+	TIR_Citrine	1.89292	1.69598	0.00107001	0.00103985	0.924266	8.45937	0.00217727	0.00194127	0.765743	7.01272	Niben101Scf02820g00001.1	Niben101Scf02820g00001.1	sp|Q9Y2L5|TPPC8_HUMAN *-*- Trafficking protein particle complex subunit 8 IPR011990 (Tetratricopeptide-like helical domain), IPR024420 (TRAPP III complex, Trs85) GO:0005515 (protein binding)
14.5201	14.3511	14.5793	14.3026	14.2594	14.2339	13.2692	13.6708	13.7222	+	N_Citrine	+	TIR_Citrine	1.89065	1.62195	0.00423936	0.00194645	0.929415	5.8575	0.0079363	0.00515538	0.711182	4.91878	Niben101Scf07935g02019.1;Niben101Scf09781g00010.1;Niben101Scf00213g02005.1;Niben101Scf25326g00002.1;Niben101Scf06621g01004.1;Niben101Scf07503g00006.1	Niben101Scf07935g02019.1;Niben101Scf09781g00010.1	sp|P0ABI1|CLPA_ECO57 *-** ATP-dependent Clp protease ATP-binding subunit ClpA IPR001270 (ClpA/B family), IPR001943 (UVR domain), IPR004176 (Clp, N-terminal), IPR019489 (Clp ATPase, C-terminal), IPR023150 (Double Clp-N motif), IPR027417 (P-loop containing n
12.7566	12.069	12.9615	11.7821	11.7811	12.1945	11.0311	11.8305	12.1122					1.88874	1.15412	0.0901578	0.0517734	0.937756	2.22452	0.49899	0.541479	0.26126	0.742555	Niben101Scf02441g04008.1	Niben101Scf02441g04008.1	sp|Q9LIG2|RLK6_ARATH *-** Receptor-like protein kinase IPR011009 (Protein kinase-like domain), IPR013320 (Concanavalin A-like lectin/glucanase domain), IPR024788 (Malectin-like carbohydrate-binding domain) GO:0004672 (protein kinase activity), GO:0004674 (
16.7859	16.2953	16.8222	16.4027	16.5629	16.4627	15.5513	15.6133	16.0115	+	N_Citrine	+	TIR_Citrine	1.88357	1.66728	0.015099	0.00663546	0.909113	4.07995	0.00774044	0.00511581	0.75079	4.95376	Niben101Scf00870g15008.1;Niben101Scf00747g02003.1;Niben101Scf13950g00010.1;Niben101Scf04018g09004.1	Niben101Scf00870g15008.1;Niben101Scf00747g02003.1;Niben101Scf13950g00010.1	sp|Q58860|THRC_METJA ***- Threonine synthase IPR001926 (Tryptophan synthase beta subunit-like PLP-dependent enzyme), IPR004450 (Threonine synthase-like) GO:0006520 (cellular amino acid metabolic process), GO:0030170 (pyridoxal phosphate binding);sp|Q58860|
13.5532	13.7333	13.8922	13.8383	13.5679	13.592	13.0371	12.7757	12.6152	+	N_Citrine	+	TIR_Citrine	1.88291	1.80433	0.00430491	0.00192184	0.916913	5.83292	0.00467788	0.0029562	0.85677	5.70129	Niben101Scf01436g03010.1;Niben101Scf06570g03019.1	Niben101Scf01436g03010.1;Niben101Scf06570g03019.1	sp|Q5Z1Q5|RS5_NOCFA *-** 30S ribosomal protein S5 IPR000851 (Ribosomal protein S5), IPR014720 (Double-stranded RNA-binding domain) GO:0003723 (RNA binding), GO:0003735 (structural constituent of ribosome), GO:0005840 (ribosome), GO:0006412 (translation), G
17.8032	18.1503	17.7922	18.4366	18.4943	18.2692	16.8483	17.0955	17.0802	+	N_Citrine	+	TIR_Citrine	1.88259	2.62223	0.00309774	0.00154937	0.907246	6.37937	0.000184682	0.000608696	1.39203	13.301	Niben101Scf03114g03011.1	Niben101Scf03114g03011.1	sp|A1RIQ1|HTPG_SHESW ***- Chaperone protein HtpG IPR001404 (Heat shock protein Hsp90 family) GO:0005524 (ATP binding), GO:0006457 (protein folding), GO:0006950 (response to stress), GO:0051082 (unfolded protein binding)
14.6233	14.6215	14.7903	14.5942	14.5186	14.4733	13.2188	13.9604	14.0021	+	N_Citrine	+	TIR_Citrine	1.88102	1.69406	0.0217425	0.0092273	0.951288	3.65151	0.0355032	0.0193351	0.801593	3.12068	Niben101Scf03264g05010.1;Niben101Scf10058g00024.1	Niben101Scf03264g05010.1;Niben101Scf10058g00024.1	sp|Q84KG5|CCD_CROSA ***- Carotenoid 9,10(9,10)-cleavage dioxygenase IPR004294 (Carotenoid oxygenase);sp|Q84KG5|CCD_CROSA ***- Carotenoid 9,10(9,10)-cleavage dioxygenase IPR004294 (Carotenoid oxygenase)
15.8735	15.8938	15.8934	15.9603	15.6923	15.6628	14.9712	14.971	14.9888	+	N_Citrine	+	TIR_Citrine	1.87894	1.74244	5.58334e-08	0	0.909912	101.799	0.00110827	0.00134737	0.794804	8.38195	Niben101Scf14859g00005.1;Niben101Scf00629g01001.1	Niben101Scf14859g00005.1;Niben101Scf00629g01001.1	ref|WP_014243176.1| **** 2-oxoglutarate translocator [Bacteriovorax marinus] ref|YP_005034360.1| putative membrane transport protein [Bacteriovorax marinus SJ] emb|CBW25389.1| putative membrane transport protein [Bacteriovorax marinus SJ] IPR001898 (Sodium
10.9645	10.687	11.052	10.3421	10.4546	10.5505	10.4384	9.55222	9.88834	+	N_Citrine			1.86968	1.3613	0.0284712	0.0121861	0.941531	3.35369	0.138713	0.0972852	0.489436	1.84549	Niben101Scf01697g19001.1	Niben101Scf01697g19001.1	sp|Q9LS88|PP250_ARATH *-*- Pentatricopeptide repeat-containing protein IPR002885 (Pentatricopeptide repeat), IPR011990 (Tetratricopeptide-like helical domain) GO:0005515 (protein binding)
15.9463	16	16.0138	15.5673	15.7255	15.69	15.2753	14.972	14.9944	+	N_Citrine	+	TIR_Citrine	1.86564	1.48987	0.000813341	0.000890756	0.906119	9.08658	0.00593078	0.00365006	0.580343	5.33862	Niben101Scf06357g02001.1	Niben101Scf06357g02001.1	gb|KFB86090.1| ***- 3-beta hydroxysteroid dehydrogenase [Calothrix sp. 336/3] IPR016040 (NAD(P)-binding domain)
14.7252	14.732	14.5209	14.4295	14.4075	14.3139	14.206	13.5238	13.446	+	N_Citrine	+	TIR_Citrine	1.85977	1.53369	0.0204873	0.00873752	0.934092	3.71928	0.0541914	0.03128	0.658378	2.69827	Niben101Scf02011g10012.1;Niben101Scf06529g02013.1	Niben101Scf02011g10012.1;Niben101Scf06529g02013.1	sp|Q9SGW3|PSD8A_ARATH **** 26S proteasome non-ATPase regulatory subunit 8 homolog A IPR005062 (SAC3/GANP/Nin1/mts3/eIF-3 p25) GO:0005838 (proteasome regulatory particle), GO:0006508 (proteolysis);sp|Q9SGW3|PSD8A_ARATH **** 26S proteasome non-ATPase regulat
10.6396	11.0341	10.713	11.3304	10.5667	10.5837	9.99648	10.0874	9.61329	+	N_Citrine	+	TIR_Citrine	1.85666	1.945	0.0090415	0.00450575	0.89649	4.73935	0.0331619	0.0177304	0.927835	3.19171	Niben101Scf00574g04008.1	Niben101Scf00574g04008.1	AT2G33170.1 *-*- Leucine-rich repeat receptor-like protein kinase family protein LENGTH=1124 IPR001611 (Leucine-rich repeat), IPR003591 (Leucine-rich repeat, typical subtype), IPR025875 (Leucine rich repeat 4) GO:0005515 (protein binding)
16.4757	16.4636	16.4682	16.3319	16.3156	16.301	15.2892	15.7014	15.7117	+	N_Citrine	+	TIR_Citrine	1.85165	1.66536	0.00292706	0.0016	0.901771	6.47772	0.00581084	0.00357576	0.748741	5.36909	Niben101Scf01382g02010.1;Niben101Scf00749g04008.1;Niben101Scf30302g00003.1;Niben101Scf01184g06007.1;Niben101Scf00063g02016.1	Niben101Scf01382g02010.1;Niben101Scf00749g04008.1;Niben101Scf30302g00003.1;Niben101Scf01184g06007.1;Niben101Scf00063g02016.1	sp|P15356|RS7_HALMO ***- 30S ribosomal protein S7 IPR000235 (Ribosomal protein S5/S7), IPR023798 (Ribosomal protein S7 domain) GO:0003723 (RNA binding), GO:0003735 (structural constituent of ribosome), GO:0006412 (translation);sp|A2STX0|RS7_METLZ **** 30S
15.7862	15.8552	15.682	15.7501	15.8422	15.6447	14.9033	14.8803	14.8792	+	N_Citrine	+	TIR_Citrine	1.85134	1.81539	6.39338e-05	0.000768	0.886862	17.4073	0.000118049	0	0.858076	14.9036	Niben101Scf05822g06017.1	Niben101Scf05822g06017.1	sp|Q23919|PGM1_DICDI ***- Phosphoglucomutase-1 IPR005841 (Alpha-D-phosphohexomutase superfamily) GO:0000287 (magnesium ion binding), GO:0005975 (carbohydrate metabolic process), GO:0016868 (intramolecular transferase activity, phosphotransferases)
17.2325	17.3559	17.2955	17.1669	17.2258	17.2437	16.3649	16.526	16.3275	+	N_Citrine	+	TIR_Citrine	1.84907	1.74568	0.000228972	0.000801471	0.888519	12.5916	0.000245595	0.000523364	0.806019	12.3683	Niben101Scf03600g04008.1	Niben101Scf03600g04008.1	AT5G40760.1 **** glucose-6-phosphate dehydrogenase 6 LENGTH=515 IPR001282 (Glucose-6-phosphate dehydrogenase) GO:0004345 (glucose-6-phosphate dehydrogenase activity), GO:0006006 (glucose metabolic process), GO:0050661 (NADP binding), GO:0055114 (oxidation-
15.2135	15.229	15.3237	15.2817	15.183	15.2059	14.0275	14.4937	14.5443	+	N_Citrine	+	TIR_Citrine	1.84429	1.80371	0.00585684	0.00327423	0.900248	5.35732	0.00654019	0.00419893	0.868356	5.19464	Niben101Scf10366g00014.1;Niben101Scf01764g03022.1	Niben101Scf10366g00014.1;Niben101Scf01764g03022.1	AT5G62790.2 **** 1-deoxy-D-xylulose 5-phosphate reductoisomerase LENGTH=497 IPR003821 (1-deoxy-D-xylulose 5-phosphate reductoisomerase), IPR016040 (NAD(P)-binding domain), IPR026877 (DXP reductoisomerase C-terminal domain) GO:0005515 (protein binding), GO:
13.7071	13.6293	13.5122	13.4897	13.4617	13.1946	12.7097	12.7455	12.7643	+	N_Citrine	+	TIR_Citrine	1.83838	1.56699	0.000118475	0.00111795	0.876403	14.89	0.00253816	0.00268615	0.642173	6.73086	Niben101Scf04030g01001.1	Niben101Scf04030g01001.1	sp|Q32PH0|TPPC9_BOVIN ***- Trafficking protein particle complex subunit 9 IPR013935 (TRAPP II complex, Trs120)
17.6733	17.6142	17.6884	17.1611	17.1766	17.1094	16.6363	16.9225	16.7696	+	N_Citrine	+	TIR_Citrine	1.83797	1.29092	0.000502397	0.000845361	0.882508	10.2936	0.0118832	0.00694901	0.372862	4.37911	Niben101Scf10228g00002.1	Niben101Scf10228g00002.1	sp|Q9SF40|RL4A_ARATH ***- 60S ribosomal protein L4-1 IPR002136 (Ribosomal protein L4/L1e), IPR023574 (Ribosomal protein L4 domain), IPR025755 (60S ribosomal protein L4, C-terminal domain) GO:0003735 (structural constituent of ribosome), GO:0005840 (ribosom
13.7164	13.5898	13.5481	13.1901	12.9864	13.1059	12.8	12.7308	12.6936	+	N_Citrine	+	TIR_Citrine	1.83751	1.27849	0.000122917	0.00108458	0.876638	14.7515	0.00617215	0.00411688	0.352701	5.27952	Niben101Scf00851g01013.1;Niben101Scf04436g13015.1;Niben101Scf04436g13014.1;Niben101Scf05961g02020.1;Niben101Scf04387g01030.1	Niben101Scf00851g01013.1;Niben101Scf04436g13015.1;Niben101Scf04436g13014.1;Niben101Scf05961g02020.1;Niben101Scf04387g01030.1	gb|ACG33563.1| *-*- ferredoxin [Zea mays] IPR012675 (Beta-grasp domain);AT3G07480.1 ***- 2Fe-2S ferredoxin-like superfamily protein LENGTH=159 IPR012675 (Beta-grasp domain) GO:0009055 (electron carrier activity), GO:0051536 (iron-sulfur cluster binding);AT
12.4434	12.394	12.3396	12.0155	12.4693	12.2702	11.3497	11.5737	11.6087	+	N_Citrine	+	TIR_Citrine	1.83748	1.67985	0.000521629	0.00083038	0.881585	10.1943	0.00864387	0.00542912	0.740962	4.80068	Niben101Scf03114g09011.1;Niben101Scf00864g00004.1	Niben101Scf03114g09011.1;Niben101Scf00864g00004.1	sp|Q80WS3|FBLL1_MOUSE **** rRNA/tRNA 2-O-methyltransferase fibrillarin-like protein 1 IPR000692 (Fibrillarin), IPR029063 (S-adenosyl-L-methionine-dependent methyltransferase) GO:0003723 (RNA binding), GO:0006364 (rRNA processing), GO:0008033 (tRNA process
16.2406	16.1111	16.2412	16.0486	15.9752	15.8808	15.3268	15.3622	15.2795	+	N_Citrine	+	TIR_Citrine	1.83489	1.56548	5.99898e-05	0.000793388	0.874807	17.6897	0.000284014	0.00129412	0.645371	11.9172	Niben101Scf05442g02007.1	Niben101Scf05442g02007.1	sp|Q9LZG0|ADK2_ARATH **** Adenosine kinase 2 IPR001805 (Adenosine kinase), IPR029056 (Ribokinase-like) GO:0004001 (adenosine kinase activity), GO:0006166 (purine ribonucleoside salvage), GO:0016773 (phosphotransferase activity, alcohol group as acceptor)
17.0939	16.9807	17.0315	16.6075	16.7353	16.7448	16.1017	16.2816	16.0933	+	N_Citrine	+	TIR_Citrine	1.83349	1.44963	0.000228878	0.000804428	0.876498	12.5929	0.00208488	0.0019702	0.536996	7.09425	Niben101Scf05437g03003.1;Niben101Scf09788g00003.1	Niben101Scf05437g03003.1;Niben101Scf09788g00003.1	sp|P74227|EFTU_SYNY3 **** Elongation factor Tu IPR004541 (Translation elongation factor EFTu/EF1A, bacterial/organelle), IPR005225 (Small GTP-binding protein domain), IPR027417 (P-loop containing nucleoside triphosphate hydrolase) GO:0003746 (translation e
11.4854	11.3257	11.5432	11.1734	11.1257	11.1371	10.4099	10.7089	10.6122	+	N_Citrine	+	TIR_Citrine	1.83018	1.47756	0.00133252	0.00095637	0.8744	7.98635	0.00311771	0.00269754	0.568383	6.3683	Niben101Scf01609g00007.1	Niben101Scf01609g00007.1	sp|O35427|RPC9_MOUSE -*** DNA-directed RNA polymerase III subunit RPC9 IPR005574 (RNA polymerase II, Rpb4) GO:0000166 (nucleotide binding), GO:0003824 (catalytic activity), GO:0003899 (DNA-directed RNA polymerase activity), GO:0006351 (transcription, DNA-t
15.1169	15.2015	15.1499	14.9957	14.9748	15.0273	14.3598	14.361	14.1238	+	N_Citrine	+	TIR_Citrine	1.82862	1.63997	0.000450479	0.000884097	0.874558	10.5869	0.000866643	0.00123832	0.717732	8.93773	Niben101Scf04563g03007.1;Niben101Scf02549g03007.1	Niben101Scf04563g03007.1	AT2G43950.1 ***- chloroplast outer envelope protein 37 LENGTH=343
19.0369	19.1403	19.0115	18.7452	18.8829	18.6843	18.3626	18.1187	18.0925	+	N_Citrine	+	TIR_Citrine	1.82451	1.49145	0.000770512	0.000913793	0.871641	9.21523	0.00510487	0.00299882	0.579529	5.56555	Niben101Scf00713g05006.1	Niben101Scf00713g05006.1	sp|Q9FIZ7|OPLA_ARATH ***- 5-oxoprolinase IPR002821 (Hydantoinase/oxoprolinase), IPR003692 (Hydantoinase B/oxoprolinase), IPR008040 (Hydantoinaseoxoprolinase, N-terminal) GO:0003824 (catalytic activity), GO:0016787 (hydrolase activity)
17.3018	17.2497	17.3508	16.9578	16.9994	17.0374	16.5951	16.3565	16.3513	+	N_Citrine	+	TIR_Citrine	1.81816	1.47393	0.000534944	0.00106266	0.866448	10.1282	0.00252289	0.00270279	0.563866	6.74176	Niben101Scf04328g00049.1	Niben101Scf04328g00049.1	sp|B1A930|PSBD_CARPA *-** Photosystem II D2 protein IPR000484 (Photosynthetic reaction centre, L/M), IPR000932 (Photosystem antenna protein-like) GO:0009521 (photosystem), GO:0009767 (photosynthetic electron transport chain), GO:0009772 (photosynthetic ele
13.9778	14.0684	13.9575	13.8174	13.872	13.7847	13.37	12.9425	13.0751	+	N_Citrine	+	TIR_Citrine	1.81709	1.60739	0.00263376	0.00151087	0.872056	6.6644	0.00570348	0.00361224	0.695508	5.39703	Niben101Scf31228g00005.1;Niben101Scf08672g04012.1;Niben101Scf02847g00014.1;Niben101Scf02010g04012.1;Niben101Scf00398g00005.1;Niben101Scf01210g00005.1;Niben101Scf02074g01006.1	Niben101Scf31228g00005.1;Niben101Scf08672g04012.1;Niben101Scf02847g00014.1;Niben101Scf02010g04012.1;Niben101Scf00398g00005.1;Niben101Scf01210g00005.1;Niben101Scf02074g01006.1	sp|P09003|MI25_TOBAC **** ATP synthase protein MI25 IPR008688 (ATPase, F0 complex, B chain/subunit B/MI25) GO:0000276 (mitochondrial proton-transporting ATP synthase complex, coupling factor F(o)), GO:0015078 (hydrogen ion transmembrane transporter activit
11.82	11.781	12.047	11.8398	11.6949	11.9796	10.6775	11.2333	11.1131	+	N_Citrine	+	TIR_Citrine	1.81564	1.7602	0.0096607	0.00454704	0.874701	4.6501	0.0115045	0.00687148	0.830134	4.42071	Niben101Scf07105g02002.1	Niben101Scf07105g02002.1	sp|Q2HJJ0|KLC4_BOVIN --*- Kinesin light chain 4 IPR011990 (Tetratricopeptide-like helical domain) GO:0005515 (protein binding)
16.9348	17.0804	17.0601	16.5989	16.6496	16.6043	16.0361	16.2084	16.2455	+	N_Citrine	+	TIR_Citrine	1.8155	1.36758	0.000400279	0.000942529	0.861794	10.9135	0.00239929	0.00240758	0.454288	6.8331	Niben101Scf01917g03007.1	Niben101Scf01917g03007.1	sp|Q9XIE6|ALA3_ARATH **** Phospholipid-transporting ATPase 3 IPR001757 (P-type ATPase), IPR023214 (HAD-like domain) GO:0000166 (nucleotide binding), GO:0000287 (magnesium ion binding), GO:0004012 (phospholipid-translocating ATPase activity), GO:0005524 (AT
16.7886	16.7803	16.755	16.8943	17.1371	16.9852	15.8184	15.9846	15.9393	+	N_Citrine	+	TIR_Citrine	1.81366	2.13354	7.02911e-05	0.000727273	0.860528	16.9951	0.000226887	0.000551724	1.09144	12.621	Niben101Scf03371g00013.1;Niben101Scf00109g00017.1	Niben101Scf03371g00013.1;Niben101Scf00109g00017.1	ref|XP_003630569.1| ***- Mitochondrial phosphate carrier protein [Medicago truncatula] IPR018108 (Mitochondrial substrate/solute carrier), IPR023395 (Mitochondrial carrier domain);ref|XP_003630569.1| ***- Mitochondrial phosphate carrier protein [Medicago t
17.7969	17.8822	17.8502	17.7258	17.7185	17.6459	17.1111	16.9412	16.8949	+	N_Citrine	+	TIR_Citrine	1.81261	1.63772	0.000255214	0.00111565	0.860671	12.2475	0.00053415	0.000903226	0.714273	10.1321	Niben101Scf00197g02006.1;Niben101Scf02461g09001.1;Niben101Scf12737g00006.1;Niben101Scf08603g00001.1	Niben101Scf00197g02006.1	AT1G62020.1 ***- Coatomer, alpha subunit LENGTH=1216 IPR011048 (Cytochrome cd1-nitrite reductase-like, haem d1 domain), IPR016391 (Coatomer alpha subunit) GO:0005198 (structural molecule activity), GO:0005515 (protein binding), GO:0006886 (intracellular pr
10.765	10.6605	10.7949	10.3131	10.7986	10.8799	9.06211	10.1399	10.1938	+	N_Citrine			1.81198	1.74229	0.0640545	0.0333546	0.941497	2.53892	0.101769	0.0665878	0.865246	2.11627	Niben101Scf05216g04001.1	Niben101Scf05216g04001.1	AT1G54340.1 **** isocitrate dehydrogenase LENGTH=416 IPR004790 (Isocitrate dehydrogenase NADP-dependent), IPR024084 (Isopropylmalate dehydrogenase-like domain) GO:0000287 (magnesium ion binding), GO:0004450 (isocitrate dehydrogenase (NADP+) activity), GO:0
16.3102	16.2926	16.2897	16.1923	16.3404	16.1688	15.36	15.4775	15.484	+	N_Citrine	+	TIR_Citrine	1.8099	1.73418	3.03482e-05	0.00118519	0.856997	21.0074	0.00029386	0.00125203	0.793349	11.8137	Niben101Scf01927g05020.1;Niben101Scf00551g00001.1;Niben101Scf03307g00020.1	Niben101Scf01927g05020.1;Niben101Scf00551g00001.1;Niben101Scf03307g00020.1	sp|A1SQW6|SYR_PSYIN **** Arginine--tRNA ligase IPR001278 (Arginine-tRNA ligase) GO:0000166 (nucleotide binding), GO:0004812 (aminoacyl-tRNA ligase activity), GO:0004814 (arginine-tRNA ligase activity), GO:0005524 (ATP binding), GO:0005737 (cytoplasm), GO:0
14.4542	14.1541	14.6598	15.1877	15.2431	15.5098	13.4473	13.7698	13.5111	+	N_Citrine	+	TIR_Citrine	1.80814	3.33474	0.00872872	0.00427314	0.846619	4.78731	0.000242523	0.000528302	1.73745	12.4081	Niben101Scf07522g00004.1;Niben101Scf02253g06001.1;Niben101Scf00339g05026.1	Niben101Scf07522g00004.1;Niben101Scf02253g06001.1;Niben101Scf00339g05026.1	ref|NP_001288856.1| **** mitochondrial outer membrane protein porin 3-like [Brassica rapa] gb|AAS21632.1| voltage-dependent anion-selective channel protein [Brassica rapa] IPR023614 (Porin domain), IPR027246 (Eukaryotic porin/Tom40) GO:0005741 (mitochondri
15.5396	15.6284	15.4672	15.2911	15.3559	15.226	15.0848	14.5081	14.3843	+	N_Citrine	+	TIR_Citrine	1.80749	1.51507	0.0159673	0.00686858	0.885985	4.01221	0.0448167	0.0247887	0.631911	2.88435	Niben101Scf01636g01006.1;Niben101Scf01250g02007.1	Niben101Scf01636g01006.1	AT1G60140.1 **** trehalose phosphate synthase LENGTH=861 IPR001830 (Glycosyl transferase, family 20), IPR006379 (HAD-superfamily hydrolase, subfamily IIB), IPR023214 (HAD-like domain) GO:0003824 (catalytic activity), GO:0005992 (trehalose biosynthetic proc
12.3685	12.3759	12.0534	12.7546	12.5991	12.6971	11.4153	11.4398	11.4083	+	N_Citrine	+	TIR_Citrine	1.80548	2.40133	0.00137907	0.00093356	0.844811	7.91454	1.08478e-05	0	1.26248	27.2099	Niben101Scf08002g02002.1	Niben101Scf08002g02002.1	sp|Q9LF33|UGDH3_ARATH **** UDP-glucose 6-dehydrogenase 3 IPR017476 (UDP-glucose/GDP-mannose dehydrogenase) GO:0003979 (UDP-glucose 6-dehydrogenase activity), GO:0016616 (oxidoreductase activity, acting on the CH-OH group of donors, NAD or NADP as acceptor)
22.5846	22.6066	22.6349	22.1427	22.3479	22.2645	21.8439	21.6939	21.7297	+	N_Citrine	+	TIR_Citrine	1.8045	1.4112	5.6704e-05	0.000834783	0.852885	17.9432	0.00268814	0.00262162	0.4959	6.62791	Niben101Scf05368g03015.1;Niben101Scf08488g02011.1	Niben101Scf05368g03015.1;Niben101Scf08488g02011.1	sp|Q06721|RCA_ANASC ***- Ribulose bisphosphate carboxylase/oxygenase activase IPR003959 (ATPase, AAA-type, core), IPR027417 (P-loop containing nucleoside triphosphate hydrolase) GO:0005524 (ATP binding);sp|Q06721|RCA_ANASC *-*- Ribulose bisphosphate carbox
15.3325	15.2761	15.1351	15.2349	15.2789	15.3307	14.6034	14.3366	14.2389	+	N_Citrine	+	TIR_Citrine	1.80118	1.8413	0.00230188	0.00123605	0.854931	6.90927	0.00138449	0.00122841	0.888554	7.90636	Niben101Scf01552g05013.1	Niben101Scf01552g05013.1	sp|Q6YW46|EF1G2_ORYSJ **** Elongation factor 1-gamma 2 IPR001662 (Translation elongation factor EF1B, gamma chain, conserved), IPR008974 (TRAF-like), IPR010987 (Glutathione S-transferase, C-terminal-like), IPR012336 (Thioredoxin-like fold) GO:0003746 (tran
14.5626	14.6851	14.5795	14.464	14.5306	14.297	13.9041	13.6908	13.6775	+	N_Citrine	+	TIR_Citrine	1.80105	1.59395	0.000504518	0.000843188	0.851607	10.2824	0.00264239	0.00264145	0.673095	6.65855	Niben101Scf01433g08027.1	Niben101Scf01433g08027.1	sp|Q9SD33|U183_ARATH ***- UPF0183 protein IPR005373 (Uncharacterised protein family UPF0183)
14.1683	14.1864	14.112	13.8282	13.9097	13.8159	13.568	13.276	13.0306	+	N_Citrine	+	TIR_Citrine	1.79953	1.4576	0.00530575	0.00278252	0.864034	5.50642	0.0239902	0.0123672	0.559749	3.54108	Niben101Scf07400g01008.1;Niben101Scf04119g03007.1	Niben101Scf07400g01008.1;Niben101Scf04119g03007.1	sp|Q8L5Y6|CAND1_ARATH ***- Cullin-associated NEDD8-dissociated protein 1 IPR016024 (Armadillo-type fold) GO:0005488 (binding);sp|Q8L5Y6|CAND1_ARATH ***- Cullin-associated NEDD8-dissociated protein 1 IPR016024 (Armadillo-type fold) GO:0005488 (binding)
14.2123	14.0724	14.0441	13.8695	14.3424	14.4057	12.1049	13.5296	13.7095					1.79234	1.93892	0.122952	0.0764065	0.994907	1.95004	0.110993	0.0732423	1.09117	2.0396	Niben101Scf03496g00020.1;Niben101Scf03579g02007.1	Niben101Scf03496g00020.1;Niben101Scf03579g02007.1	AT5G13450.1 **** delta subunit of Mt ATP synthase LENGTH=238 IPR000711 (ATPase, OSCP/delta subunit), IPR026015 (F1F0 ATP synthase OSCP/delta subunit, N-terminal domain) GO:0015986 (ATP synthesis coupled proton transport), GO:0016020 (membrane), GO:0046933
13.5084	13.5914	13.5635	13.7004	13.5831	13.3737	12.6916	12.7922	12.6548	+	N_Citrine	+	TIR_Citrine	1.79104	1.79577	6.09965e-05	0.000786885	0.841567	17.6154	0.0012797	0.00126233	0.839525	8.0717	Niben101Scf05845g03012.1;Niben101Scf01927g09005.1;Niben101Scf01689g06005.1	Niben101Scf05845g03012.1;Niben101Scf01927g09005.1;Niben101Scf01689g06005.1	sp|P49689|RS30_ARATH ***- 40S ribosomal protein S30 IPR006846 (Ribosomal protein S30) GO:0003735 (structural constituent of ribosome), GO:0005622 (intracellular), GO:0005840 (ribosome), GO:0006412 (translation);sp|P49689|RS30_ARATH ***- 40S ribosomal prote
14.5757	14.8241	14.9273	14.8581	14.5776	14.7027	13.6914	14.1836	13.9123	+	N_Citrine	+	TIR_Citrine	1.78993	1.71023	0.00867001	0.00427698	0.846573	4.79654	0.00875614	0.00573077	0.783709	4.78302	Niben101Scf00063g10004.1;Niben101Scf06249g05016.1;Niben101Scf00063g10008.1	Niben101Scf00063g10004.1;Niben101Scf06249g05016.1;Niben101Scf00063g10008.1	sp|P27521|CA4_ARATH ***- Chlorophyll a-b binding protein 4, chloroplastic IPR022796 (Chlorophyll A-B binding protein), IPR023329 (Chlorophyll a/b binding protein domain) GO:0009765 (photosynthesis, light harvesting), GO:0016020 (membrane);sp|P27521|CA4_ARA
14.3232	14.4203	14.3457	14.2881	14.1622	14.1521	13.5495	13.5616	13.4589	+	N_Citrine	+	TIR_Citrine	1.78961	1.60003	4.33258e-05	0.00101053	0.839765	19.2043	0.000239983	0.000533333	0.677486	12.4415	Niben101Scf01022g03042.1	Niben101Scf01022g03042.1	sp|O93988|ACL1_SORMK **** ATP-citrate synthase subunit 1 IPR002020 (Citrate synthase-like), IPR016102 (Succinyl-CoA synthetase-like) GO:0003824 (catalytic activity), GO:0003878 (ATP citrate synthase activity), GO:0004775 (succinate-CoA ligase (ADP-forming)
13.0766	12.5986	12.8251	13.0049	12.795	12.8844	12.1757	12.0348	11.7847	+	N_Citrine	+	TIR_Citrine	1.78924	1.85317	0.00959568	0.00445066	0.835067	4.65915	0.00228606	0.00209003	0.896357	6.92201	Niben101Scf03291g00003.1	Niben101Scf03291g00003.1	sp|P34094|PHYB_SOLTU ***- Phytochrome B IPR001294 (Phytochrome), IPR005467 (Signal transduction histidine kinase, core), IPR029016 (GAF domain-like) GO:0000155 (phosphorelay sensor kinase activity), GO:0004871 (signal transducer activity), GO:0005515 (prot
8.43027	8.27765	9.15516	8.8908	9.10433	9.21461	7.95713	8.05044	7.42542	+	N_Citrine	+	TIR_Citrine	1.7876	2.36202	0.0720132	0.0382138	0.81003	2.42959	0.00436302	0.00290113	1.25892	5.81151	Niben101Scf15538g00005.1	Niben101Scf15538g00005.1	AT4G17610.1 ***- tRNA/rRNA methyltransferase (SpoU) family protein LENGTH=1850
18.9104	18.9141	18.9097	18.7164	18.7159	18.6958	18.19	18.0844	17.9468	+	N_Citrine	+	TIR_Citrine	1.78293	1.55	0.000286312	0.00107895	0.83767	11.8926	0.000849409	0.00125296	0.635658	8.98458	Niben101Scf00254g05005.1;Niben101Scf00616g00002.1	Niben101Scf00254g05005.1;Niben101Scf00616g00002.1	sp|Q9Z1Z0|USO1_MOUSE **** General vesicular transport factor p115 IPR016024 (Armadillo-type fold), IPR024095 (Vesicle tethering protein p115-like) GO:0000139 (Golgi membrane), GO:0005488 (binding), GO:0005737 (cytoplasm), GO:0006886 (intracellular protein
13.735	13.7674	13.5046	13.629	13.7146	13.2097	13.1417	12.8472	12.4538	+	N_Citrine	+	TIR_Citrine	1.78056	1.61633	0.0166532	0.00729429	0.854759	3.96175	0.0498166	0.0278459	0.703521	2.78004	Niben101Scf09716g02001.1	Niben101Scf09716g02001.1	sp|Q9T048|DRL27_ARATH --*- Disease resistance protein IPR002182 (NB-ARC) GO:0043531 (ADP binding)
17.6857	17.7559	17.7648	17.7895	17.941	17.3467	16.8666	16.9123	16.9491	+	N_Citrine	+	TIR_Citrine	1.77296	1.74585	1.81883e-05	0.00162712	0.826122	23.8961	0.0121308	0.00709107	0.783033	4.35276	Niben101Scf00173g09006.1	Niben101Scf00173g09006.1	sp|Q06GQ3|ATPB_PIPCE **** ATP synthase subunit beta, chloroplastic IPR001469 (ATPase, F1 complex, delta/epsilon subunit), IPR005722 (ATPase, F1 complex, beta subunit), IPR027417 (P-loop containing nucleoside triphosphate hydrolase) GO:0005524 (ATP binding)
14.6024	14.8323	14.8629	15.0214	15.1251	14.7723	14.2734	13.7325	13.7624	+	N_Citrine	+	TIR_Citrine	1.77225	2.04984	0.0121591	0.00563725	0.843105	4.34979	0.00679769	0.00439958	1.05017	5.13864	Niben101Scf17044g01002.1;Niben101Scf05821g02010.1	Niben101Scf17044g01002.1;Niben101Scf05821g02010.1	gb|KEH20821.1| ***- ATP/DNA-binding protein [Medicago truncatula] IPR003594 (Histidine kinase-like ATPase, C-terminal domain);gb|KEH20821.1| *-*- ATP/DNA-binding protein [Medicago truncatula]
13.9607	13.7524	13.7673	13.5966	13.6664	13.6106	13.1022	13.0301	12.8741	+	N_Citrine	+	TIR_Citrine	1.77123	1.53647	0.00097038	0.00107874	0.824695	8.67816	0.000913942	0.0012156	0.622416	8.81485	Niben101Scf04451g00026.1;Niben101Scf09401g00007.1	Niben101Scf04451g00026.1;Niben101Scf09401g00007.1	sp|Q9Z9C4|SODM_CHLPN **** Superoxide dismutase [Mn] IPR001189 (Manganese/iron superoxide dismutase) GO:0004784 (superoxide dismutase activity), GO:0006801 (superoxide metabolic process), GO:0046872 (metal ion binding), GO:0055114 (oxidation-reduction proce
13.8012	13.8869	13.8026	14.2157	14.2133	14.1649	12.9233	13.1944	12.8818	+	N_Citrine	+	TIR_Citrine	1.77046	2.28394	0.00124083	0.000978571	0.830354	8.13735	0.000271829	0.000868421	1.19813	12.0516	Niben101Scf01075g02028.1	Niben101Scf01075g02028.1	sp|Q7SYV0|SYFAB_XENLA *-*- Phenylalanine--tRNA ligase alpha subunit B
10.9241	11.0037	10.6678	10.7894	10.5866	10.6449	10.2481	10.1257	9.7264	+	N_Citrine	+	TIR_Citrine	1.768	1.54335	0.0113287	0.00509182	0.831801	4.44059	0.0191759	0.0104169	0.64019	3.79562	Niben101Scf08368g02002.1	Niben101Scf08368g02002.1	sp|Q9ZU97|VAC14_ARATH *-*- Protein VAC14 homolog IPR026825 (Vacuole morphology and inheritance protein 14) GO:0043550 (regulation of lipid kinase activity), GO:0070772 (PAS complex)
15.461	16.0772	15.5794	15.3984	15.4685	15.318	15.0357	14.9438	14.7392	+	N_Citrine	+	TIR_Citrine	1.76524	1.39937	0.0184362	0.00805835	0.799607	3.84148	0.00751344	0.00507143	0.488722	4.99567	Niben101Scf20176g00007.1	Niben101Scf20176g00007.1	AT5G58350.1 ***- with no lysine (K) kinase 4 LENGTH=571
14.7452	14.7435	14.7292	14.4123	14.4812	14.4935	14.0937	13.8451	13.8079	+	N_Citrine	+	TIR_Citrine	1.76308	1.45553	0.00078536	0.000904051	0.823756	9.16964	0.00421204	0.00294911	0.546779	5.86788	Niben101Scf04235g00010.1;Niben101Scf03004g01018.1	Niben101Scf04235g00010.1;Niben101Scf03004g01018.1	sp|F4JSZ5|BIG1_ARATH **** Brefeldin A-inhibited guanine nucleotide-exchange protein 1 IPR000904 (Sec7 domain), IPR016024 (Armadillo-type fold), IPR023394 (Sec7 domain, alpha orthogonal bundle) GO:0005086 (ARF guanyl-nucleotide exchange factor activity), GO
17.9891	18.2183	18.005	17.6729	17.7364	17.6126	17.5105	17.1073	17.1152	+	N_Citrine	+	TIR_Citrine	1.76256	1.33596	0.0055845	0.00320252	0.826452	5.42875	0.0356143	0.0194527	0.429618	3.11745	Niben101Scf01048g00008.1;Niben101Scf07073g03008.1	Niben101Scf01048g00008.1	AT4G37900.1 ***- Protein of unknown function (duplicated DUF1399) LENGTH=787 IPR009836 (Protein of unknown function DUF1399)
16.6447	16.7498	16.7625	16.5819	16.7239	16.7164	15.8301	15.9881	15.8863	+	N_Citrine	+	TIR_Citrine	1.76167	1.70828	0.000161815	0.000960352	0.817474	13.7561	0.000292635	0.00125714	0.772571	11.8263	Niben101Ctg06879g00004.1;Niben101Scf05621g09002.1;Niben101Scf05950g00001.1;Niben101Scf04561g00005.1	Niben101Ctg06879g00004.1;Niben101Scf05621g09002.1;Niben101Scf05950g00001.1	sp|P10708|CB12_SOLLC ***- Chlorophyll a-b binding protein 7, chloroplastic IPR022796 (Chlorophyll A-B binding protein), IPR023329 (Chlorophyll a/b binding protein domain) GO:0009765 (photosynthesis, light harvesting), GO:0016020 (membrane);sp|P10708|CB12_S
13.8148	13.8953	14.0961	13.7916	13.6789	13.9291	12.7642	13.2461	13.3023	+	N_Citrine	+	TIR_Citrine	1.76138	1.60202	0.0119577	0.00557929	0.831192	4.37111	0.0199352	0.0106632	0.695645	3.75068	Niben101Scf02090g07010.1	Niben101Scf02090g07010.1	sp|A7YY55|HACD3_BOVIN *-*- Very-long-chain (3R)-3-hydroxyacyl-CoA dehydratase 3 IPR008978 (HSP20-like chaperone)
11.5792	11.268	11.4408	11.6524	11.6986	11.6419	10.2634	10.9666	10.5375	+	N_Citrine	+	TIR_Citrine	1.76098	2.06477	0.0198062	0.00838682	0.840169	3.75817	0.00636083	0.00408593	1.07515	5.23525	Niben101Scf01842g06006.1;Niben101Scf20324g00001.1	Niben101Scf01842g06006.1;Niben101Scf20324g00001.1	AT2G36290.1 ***- alpha/beta-Hydrolases superfamily protein LENGTH=364 IPR029058 (Alpha/Beta hydrolase fold);AT2G36290.1 ***- alpha/beta-Hydrolases superfamily protein LENGTH=364 IPR029058 (Alpha/Beta hydrolase fold)
13.5808	13.5919	13.5825	13.4024	13.6949	13.7324	12.5522	12.8751	12.8576	+	N_Citrine	+	TIR_Citrine	1.76052	1.80023	0.00142243	0.000922559	0.823418	7.85029	0.00457575	0.0029816	0.848251	5.73602	Niben101Scf04847g03018.1;Niben101Scf10796g00009.1	Niben101Scf04847g03018.1;Niben101Scf10796g00009.1	sp|Q1CZI7|HTPG_MYXXD *-*- Chaperone protein HtpG IPR001404 (Heat shock protein Hsp90 family) GO:0005524 (ATP binding), GO:0006457 (protein folding), GO:0006950 (response to stress), GO:0051082 (unfolded protein binding);sp|Q1CZI7|HTPG_MYXXD *-*- Chaperone
17.6216	17.6754	17.6388	17.4069	17.4896	17.3695	17.0422	16.7346	16.6898	+	N_Citrine	+	TIR_Citrine	1.75872	1.50727	0.00181933	0.00101543	0.823045	7.35588	0.00671363	0.00429574	0.599756	5.15663	Niben101Scf02459g09004.1;Niben101Scf02182g18008.1;Niben101Scf02182g18003.1;Niben101Scf21171g00004.1;Niben101Scf02073g04012.1;Niben101Scf00311g00001.1	Niben101Scf02459g09004.1;Niben101Scf02182g18008.1;Niben101Scf02182g18003.1;Niben101Scf21171g00004.1;Niben101Scf02073g04012.1;Niben101Scf00311g00001.1	sp|O82528|RL15_PETHY ***- 60S ribosomal protein L15 IPR000439 (Ribosomal protein L15e) GO:0003735 (structural constituent of ribosome), GO:0005622 (intracellular), GO:0005840 (ribosome), GO:0006412 (translation);sp|O82528|RL15_PETHY ***- 60S ribosomal prot
12.0565	11.8861	11.7722	11.855	11.7025	11.898	11.0333	11.3525	10.8581	+	N_Citrine	+	TIR_Citrine	1.7577	1.6528	0.00780317	0.0040186	0.823646	4.94244	0.00921524	0.00596768	0.737217	4.71358	Niben101Scf07608g00007.1	Niben101Scf07608g00007.1	sp|Q9NP86|CABP5_HUMAN **** Calcium-binding protein 5 IPR011992 (EF-hand domain pair) GO:0005509 (calcium ion binding)
17.7666	18.0123	17.8508	17.8561	17.9856	17.9818	16.962	17.1438	17.0913	+	N_Citrine	+	TIR_Citrine	1.75624	1.83371	0.00084276	0.000874227	0.810864	9.00298	0.000219001	0.000568528	0.875528	12.7355	Niben101Scf03732g07010.1;Niben101Scf02502g16008.1;Niben101Scf00417g00008.1;Niben101Scf17719g01003.1	Niben101Scf03732g07010.1;Niben101Scf02502g16008.1	AT3G52990.1 **** Pyruvate kinase family protein LENGTH=527 IPR001697 (Pyruvate kinase) GO:0000287 (magnesium ion binding), GO:0003824 (catalytic activity), GO:0004743 (pyruvate kinase activity), GO:0006096 (glycolytic process), GO:0030955 (potassium ion bi
16.3279	16.472	16.4711	16.3161	16.1855	16.2715	15.5353	15.7571	15.5422	+	N_Citrine	+	TIR_Citrine	1.75319	1.56205	0.000738005	0.000931868	0.812141	9.31894	0.00142061	0.00139658	0.646162	7.85294	Niben101Scf05816g00001.1;Niben101Scf04509g02012.1	Niben101Scf05816g00001.1;Niben101Scf04509g02012.1	sp|Q8R7V4|RL3_CALS4 ***- 50S ribosomal protein L3 IPR000597 (Ribosomal protein L3), IPR009000 (Translation protein, beta-barrel domain) GO:0003735 (structural constituent of ribosome), GO:0005622 (intracellular), GO:0005840 (ribosome), GO:0006412 (translat
11.4739	11.0975	11.5333	11.7815	11.2631	11.3949	10.2916	10.6587	10.7267	+	N_Citrine	+	TIR_Citrine	1.75251	1.89965	0.0135466	0.00613831	0.809193	4.21363	0.0110853	0.00685333	0.920834	4.46875	Niben101Scf04109g01008.1;Niben101Scf08388g00008.1	Niben101Scf04109g01008.1;Niben101Scf08388g00008.1	sp|Q8W4J3|QSOX1_ARATH **** Sulfhydryl oxidase 1 IPR012336 (Thioredoxin-like fold), IPR017905 (ERV/ALR sulfhydryl oxidase domain) GO:0016972 (thiol oxidase activity), GO:0055114 (oxidation-reduction process);sp|Q8W4J3|QSOX1_ARATH **** Sulfhydryl oxidase 1 I
14.4118	14.5091	14.4239	14.4177	13.9924	14.2251	13.4102	13.8275	13.6642	+	N_Citrine	+	TIR_Citrine	1.74699	1.49286	0.00288314	0.00161691	0.814309	6.50417	0.0287268	0.0151125	0.577766	3.34407	Niben101Scf06424g02028.1	Niben101Scf06424g02028.1	AT3G05680.2 ***- embryo defective 2016 LENGTH=2152 IPR026736 (Protein virilizer)
19.1331	19.1683	19.1353	18.9662	18.9826	18.9553	18.4231	18.3153	18.2841	+	N_Citrine	+	TIR_Citrine	1.74545	1.54332	5.08266e-05	0.000888889	0.804745	18.4459	0.000126862	0.000777778	0.627237	14.6337	Niben101Scf08898g00002.1	Niben101Scf08898g00002.1	sp|Q7TTX1|CH601_SYNPX ***- 60 kDa chaperonin 1 IPR002423 (Chaperonin Cpn60/TCP-1), IPR027409 (GroEL-like apical domain), IPR027413 (GroEL-like equatorial domain) GO:0005524 (ATP binding), GO:0005737 (cytoplasm), GO:0006457 (protein folding), GO:0042026 (pr
19.2423	19.2142	19.258	19.0262	19.0966	19.0714	18.4702	18.4036	18.4322	+	N_Citrine	+	TIR_Citrine	1.74435	1.54697	4.12519e-06	0	0.802834	34.6798	2.38682e-05	0	0.629411	22.317	Niben101Scf06898g00001.1;Niben101Scf06685g00010.1;Niben101Scf05811g02022.1	Niben101Scf06898g00001.1;Niben101Scf06685g00010.1	sp|Q43695|TBB3_MAIZE ***- Tubulin beta-3 chain IPR000217 (Tubulin), IPR023123 (Tubulin, C-terminal) GO:0003924 (GTPase activity), GO:0005200 (structural constituent of cytoskeleton), GO:0005525 (GTP binding), GO:0005874 (microtubule), GO:0006184 (GTP catab
14.8439	14.9061	14.8214	14.579	14.6913	14.7136	13.9011	14.1716	14.0797	+	N_Citrine	+	TIR_Citrine	1.74402	1.52347	0.000639024	0.00100474	0.806297	9.67336	0.00243232	0.00256426	0.610492	6.80813	Niben101Scf00011g00012.1;Niben101Scf04283g01009.1	Niben101Scf00011g00012.1;Niben101Scf04283g01009.1	emb|CDX97291.1| *-*- BnaA02g20820D [Brassica napus];emb|CDX90916.1| *-*- BnaA03g25960D [Brassica napus] IPR003892 (Ubiquitin system component Cue) GO:0005515 (protein binding)
20.3025	20.1008	20.3064	20.0076	20.0321	19.9685	19.3698	19.5304	19.408	+	N_Citrine	+	TIR_Citrine	1.74351	1.47967	0.0006592	0.000983759	0.800489	9.59581	0.000398514	0.00105479	0.566676	10.9259	Niben101Scf09253g00011.1	Niben101Scf09253g00011.1	sp|P46510|CAHX_FLABI ***- Carbonic anhydrase IPR001765 (Carbonic anhydrase) GO:0004089 (carbonate dehydratase activity), GO:0008270 (zinc ion binding), GO:0015976 (carbon utilization)
15.6423	15.5023	15.6445	15.5339	15.5877	15.5469	14.6759	14.9069	14.7963	+	N_Citrine	+	TIR_Citrine	1.74326	1.69382	0.000597491	0.00101923	0.803349	9.84301	0.00037244	0.00109609	0.763173	11.1175	Niben101Scf00761g02006.1	Niben101Scf00761g02006.1	sp|Q8VXQ2|ALDH_CRAPL **** Aldehyde dehydrogenase IPR012394 (Aldehyde dehydrogenase NAD(P)-dependent), IPR016161 (Aldehyde/histidinol dehydrogenase) GO:0004030 (aldehyde dehydrogenase [NAD(P)+] activity), GO:0006081 (cellular aldehyde metabolic process), GO
16.7892	16.7761	16.8458	16.4678	16.3731	16.3399	16.428	15.7794	15.686	+	N_Citrine			1.74132	1.3111	0.0231385	0.0100028	0.839235	3.58141	0.143762	0.100249	0.429133	1.81469	Niben101Scf15402g00005.1	Niben101Scf15402g00005.1	gb|KEH20515.1| **** zinc ion-binding protein [Medicago truncatula] IPR012935 (Zinc finger, C3HC-like) GO:0005634 (nucleus), GO:0008270 (zinc ion binding)
19.3958	19.3963	19.4148	19.0087	19.1717	19.1104	18.6053	18.6186	18.5867	+	N_Citrine	+	TIR_Citrine	1.73956	1.40922	2.29306e-07	0	0.798756	71.4978	0.00052354	0.000911243	0.493395	10.1847	Niben101Scf02583g02013.1	Niben101Scf02583g02013.1	sp|Q06721|RCA_ANASC ***- Ribulose bisphosphate carboxylase/oxygenase activase IPR003959 (ATPase, AAA-type, core), IPR027417 (P-loop containing nucleoside triphosphate hydrolase) GO:0005524 (ATP binding)
20.1253	20.0445	20.1304	20.1187	20.2254	20.2275	19.3217	19.3133	19.2803	+	N_Citrine	+	TIR_Citrine	1.73556	1.84837	1.29849e-05	0	0.794978	26.0083	2.02511e-05	0	0.885482	23.2591	Niben101Scf01777g03022.1;Niben101Scf01998g03010.1	Niben101Scf01777g03022.1;Niben101Scf01998g03010.1	sp|P30925|EF2_SULSO ***- Elongation factor 2 IPR000640 (Translation elongation factor EFG, V domain), IPR000795 (Elongation factor, GTP-binding domain), IPR005225 (Small GTP-binding protein domain), IPR009000 (Translation protein, beta-barrel domain), IPR0
11.2454	11.703	11.5328	11.2496	11.143	11.279	10.9813	10.658	10.4423	+	N_Citrine	+	TIR_Citrine	1.73498	1.42806	0.0177427	0.00784945	0.799907	3.88653	0.0307241	0.0160229	0.530039	3.27225	Niben101Scf00013g03001.1;Niben101Scf00978g02010.1	Niben101Scf00013g03001.1;Niben101Scf00978g02010.1	sp|B9L3S8|FTSH2_THERP *-** ATP-dependent zinc metalloprotease FtsH 2 IPR000642 (Peptidase M41), IPR003959 (ATPase, AAA-type, core), IPR027417 (P-loop containing nucleoside triphosphate hydrolase) GO:0004222 (metalloendopeptidase activity), GO:0005524 (ATP
15.9519	16.0317	16.0293	15.7431	15.732	15.708	15.2849	15.1821	15.1748	+	N_Citrine	+	TIR_Citrine	1.72905	1.42698	5.74011e-05	0.000813559	0.790387	17.8879	0.000156453	0.000704403	0.513772	13.8746	Niben101Scf13186g01002.1	Niben101Scf13186g01002.1	sp|O61125|STK4_DICDI *-** Serine/threonine-protein kinase 4 homolog A IPR011009 (Protein kinase-like domain) GO:0004672 (protein kinase activity), GO:0005524 (ATP binding), GO:0006468 (protein phosphorylation), GO:0016772 (transferase activity, transferrin
17.3576	17.4297	17.4353	17.0378	17.0547	17.0429	16.841	16.5186	16.4653	+	N_Citrine	+	TIR_Citrine	1.72898	1.34452	0.00263925	0.00150882	0.799256	6.66067	0.0204945	0.010933	0.436839	3.71888	Niben101Scf04444g01004.1;Niben101Scf01752g10011.1	Niben101Scf04444g01004.1;Niben101Scf01752g10011.1	sp|Q08069|RS8_MAIZE ***- 40S ribosomal protein S8 IPR022309 (Ribosomal protein S8e/ribosomal biogenesis NSA2) GO:0003735 (structural constituent of ribosome), GO:0005622 (intracellular), GO:0005840 (ribosome), GO:0006412 (translation);sp|Q08069|RS8_MAIZE *
13.9024	14.1067	13.9351	13.4233	13.546	13.32	12.9957	13.1803	13.3867	+	N_Citrine			1.72643	1.17799	0.00358849	0.00177289	0.793824	6.13009	0.136947	0.0958139	0.242213	1.85655	Niben101Scf10162g00004.1;Niben101Scf01230g02020.1	Niben101Scf10162g00004.1	AT1G72330.3 ***- alanine aminotransferase 2 LENGTH=553 IPR015424 (Pyridoxal phosphate-dependent transferase) GO:0003824 (catalytic activity), GO:0009058 (biosynthetic process), GO:0030170 (pyridoxal phosphate binding)
14.4856	14.2586	14.1917	14.7019	14.6755	14.4985	13.5715	13.5564	13.4723	+	N_Citrine	+	TIR_Citrine	1.72128	2.13469	0.0011662	0.00100735	0.77857	8.27083	0.000103751	0	1.0919	15.3997	Niben101Scf10065g00005.1;Niben101Scf00381g00002.1	Niben101Scf10065g00005.1;Niben101Scf00381g00002.1	sp|A6QLC7|TPC11_BOVIN ***- Trafficking protein particle complex subunit 11 IPR011990 (Tetratricopeptide-like helical domain), IPR012880 (Domain of unknown function DUF1683, C-terminal), IPR021773 (Foie gras liver health family 1) GO:0005515 (protein bindin
13.9479	13.9341	13.9057	13.7818	13.8167	13.8647	13.2514	13.1624	13.0139	+	N_Citrine	+	TIR_Citrine	1.72127	1.5973	0.000364452	0.000979104	0.786664	11.1795	0.000757643	0.00105	0.678539	9.25563	Niben101Scf00986g01010.1;Niben101Scf01818g07001.1	Niben101Scf00986g01010.1;Niben101Scf01818g07001.1	sp|A0PPP5|TAL_MYCUA ***- Transaldolase IPR001585 (Transaldolase), IPR013785 (Aldolase-type TIM barrel) GO:0003824 (catalytic activity), GO:0004801 (sedoheptulose-7-phosphate:D-glyceraldehyde-3-phosphate glyceronetransferase activity), GO:0005737 (cytoplasm
17.5874	17.5735	17.5971	17.7585	17.7935	17.6701	16.9642	16.6996	16.7294	+	N_Citrine	+	TIR_Citrine	1.72114	1.91717	0.00071661	0.000942222	0.788266	9.39035	0.000497342	0.000941896	0.942986	10.3204	Niben101Scf01382g05008.1;Niben101Scf05819g00007.1;Niben101Scf03790g01011.1	Niben101Scf01382g05008.1;Niben101Scf05819g00007.1	sp|Q9LX65|VATH_ARATH **** V-type proton ATPase subunit H IPR004908 (ATPase, V1 complex, subunit H) GO:0000221 (vacuolar proton-transporting V-type ATPase, V1 domain), GO:0005488 (binding), GO:0005515 (protein binding), GO:0015991 (ATP hydrolysis coupled pr
13.8405	14.0461	13.818	14.3808	14.063	13.9936	13.447	12.9981	12.8561	+	N_Citrine	+	TIR_Citrine	1.71987	2.04613	0.0140764	0.00629577	0.801172	4.16602	0.00816894	0.00508948	1.04542	4.87858	Niben101Scf00151g10011.1	Niben101Scf00151g10011.1	AT1G04580.1 ***- aldehyde oxidase 4 LENGTH=1337 IPR012675 (Beta-grasp domain), IPR016166 (FAD-binding, type 2), IPR016208 (Aldehyde oxidase/xanthine dehydrogenase) GO:0003824 (catalytic activity), GO:0005506 (iron ion binding), GO:0009055 (electron carrier
13.6426	13.6112	13.6537	13.6292	13.7466	13.6571	12.6046	13.0465	12.8773	+	N_Citrine	+	TIR_Citrine	1.71925	1.77072	0.00358871	0.00177073	0.792996	6.12999	0.0033365	0.00278431	0.834791	6.25246	Niben101Scf25674g00008.1	Niben101Scf25674g00008.1	gb|KFB84052.1| ***- alpha/beta hydrolase [Calothrix sp. 336/3] IPR029058 (Alpha/Beta hydrolase fold)
12.5269	12.6073	12.5441	12.9931	13.0059	13.1259	12.2121	11.649	11.3377	+	N_Citrine	+	TIR_Citrine	1.71791	2.40108	0.0324233	0.0147247	0.826512	3.21536	0.00725181	0.00432191	1.30871	5.04593	Niben101Scf04182g05009.1	Niben101Scf04182g05009.1	sp|Q9JME5|AP3B2_MOUSE *-** AP-3 complex subunit beta-2 IPR002553 (Clathrin/coatomer adaptor, adaptin-like, N-terminal), IPR016024 (Armadillo-type fold), IPR026739 (AP complex subunit beta) GO:0005488 (binding), GO:0006886 (intracellular protein transport),
16.6922	16.524	16.7295	16.4737	16.3766	16.401	15.7829	15.9397	15.885	+	N_Citrine	+	TIR_Citrine	1.71788	1.46107	0.000568083	0.00103922	0.77935	9.97225	0.000547852	0.000897959	0.547888	10.0661	Niben101Scf02853g02003.1;Niben101Scf01826g07014.1	Niben101Scf02853g02003.1;Niben101Scf01826g07014.1	sp|Q94K71|GPPL2_ARATH **** Haloacid dehalogenase-like hydrolase domain-containing protein IPR006439 (HAD hydrolase, subfamily IA), IPR023214 (HAD-like domain) GO:0008152 (metabolic process), GO:0016787 (hydrolase activity);sp|Q94K71|GPPL2_ARATH **** Haloac
13.4468	13.2879	13.354	13.006	13.1904	13.3239	12.4884	12.7354	12.5171	+	N_Citrine	+	TIR_Citrine	1.71689	1.51015	0.000987912	0.00107031	0.782611	8.63769	0.00797495	0.00513492	0.593133	4.91201	Niben101Scf25706g00003.1	Niben101Scf25706g00003.1	sp|Q9LZG0|ADK2_ARATH **** Adenosine kinase 2 IPR001805 (Adenosine kinase), IPR029056 (Ribokinase-like) GO:0004001 (adenosine kinase activity), GO:0006166 (purine ribonucleoside salvage), GO:0016773 (phosphotransferase activity, alcohol group as acceptor)
16.173	15.9485	16.023	16.2057	16.1385	15.9334	15.4179	15.1872	15.1982	+	N_Citrine	+	TIR_Citrine	1.71651	1.77197	0.00145539	0.000916388	0.780409	7.80304	0.00176025	0.0018968	0.824755	7.42055	Niben101Scf03263g08013.1	Niben101Scf03263g08013.1	sp|P25141|ADH1_PETHY **** Alcohol dehydrogenase 1 IPR002085 (Alcohol dehydrogenase superfamily, zinc-type), IPR011032 (GroES (chaperonin 10)-like), IPR016040 (NAD(P)-binding domain) GO:0006069 (ethanol oxidation), GO:0008270 (zinc ion binding), GO:0016491
14.4123	14.5075	14.515	14.6686	14.6565	14.4628	13.535	13.8479	13.7093	+	N_Citrine	+	TIR_Citrine	1.71228	1.86078	0.00126179	0.000973357	0.780816	8.10165	0.001329	0.00124514	0.898527	7.99191	Niben101Scf02665g09009.1	Niben101Scf02665g09009.1	sp|P36871|PGM1_HUMAN *-*- Phosphoglucomutase-1 IPR005843 (Alpha-D-phosphohexomutase, C-terminal), IPR016055 (Alpha-D-phosphohexomutase, alpha/beta/alpha I/II/III) GO:0005975 (carbohydrate metabolic process), GO:0016868 (intramolecular transferase activity,
17.4093	17.4805	17.2645	16.8619	16.814	17.0955	16.6664	16.5663	16.6028	+	N_Citrine	+	TIR_Citrine	1.71136	1.24548	0.000381274	0.000964706	0.772962	11.0508	0.0272668	0.0138853	0.311968	3.40042	Niben101Scf00528g01012.1;Niben101Scf05391g02005.1;Niben101Scf06869g02006.1;Niben101Scf02537g02033.1;Niben101Scf09523g01007.1;Niben101Scf08833g01006.1;Niben101Scf07945g01002.1;Niben101Scf05892g00006.1;Niben101Scf04395g00022.1;Niben101Scf02902g00007.1;Niben101Scf02216g02012.1;Niben101Scf01150g02010.1;Niben101Scf01150g02009.1;Niben101Scf06080g04011.1;Niben101Scf01094g01011.1	Niben101Scf00528g01012.1;Niben101Scf05391g02005.1;Niben101Scf06869g02006.1;Niben101Scf02537g02033.1;Niben101Scf09523g01007.1;Niben101Scf08833g01006.1;Niben101Scf07945g01002.1;Niben101Scf05892g00006.1;Niben101Scf04395g00022.1;Niben101Scf02902g00007.1;Niben101Scf02216g02012.1;Niben101Scf01150g02010.1;Niben101Scf01150g02009.1;Niben101Scf06080g04011.1;Niben101Scf01094g01011.1	sp|P59226|H32_ARATH ***- Histone H3.2 IPR000164 (Histone H3/CENP-A), IPR009072 (Histone-fold) GO:0000786 (nucleosome), GO:0003677 (DNA binding), GO:0046982 (protein heterodimerization activity);sp|P68429|H32_MEDSA ***- Histone H3.2 IPR000164 (Histone H3/CE
15.0799	15.0737	15.0944	15.0684	15.1077	14.9488	14.2186	14.3779	14.3238	+	N_Citrine	+	TIR_Citrine	1.71049	1.66432	8.00481e-05	0.000657534	0.775894	16.4453	0.000389749	0.00107692	0.734873	10.9885	Niben101Scf01719g08010.1	Niben101Scf01719g08010.1	sp|O34392|YTRE_BACSU *-** ABC transporter ATP-binding protein YtrE IPR003439 (ABC transporter-like), IPR013525 (ABC-2 type transporter), IPR013581 (Plant PDR ABC transporter associated), IPR027417 (P-loop containing nucleoside triphosphate hydrolase) GO:00
12.4999	12.7148	12.4595	12.2699	12.2341	11.9119	12.243	11.6821	11.2847	+	N_Citrine			1.70746	1.28056	0.0467646	0.0228176	0.821464	2.84217	0.251721	0.201847	0.402063	1.33859	Niben101Scf33567g00005.1;Niben101Scf04503g01013.1	Niben101Scf33567g00005.1;Niben101Scf04503g01013.1	AT1G68910.1 ***- WPP domain-interacting protein 2 LENGTH=627;sp|Q8L7E5|WIT1_ARATH ***- WPP domain-interacting tail-anchored protein 1
14.5349	14.6299	14.5905	14.3033	14.4622	14.4041	13.9115	13.7303	13.7945	+	N_Citrine	+	TIR_Citrine	1.70713	1.49204	0.000206343	0.000854902	0.773011	12.9303	0.00120693	0.00129293	0.577764	8.19672	Niben101Scf13206g02016.1;Niben101Scf05453g00013.1;Niben101Scf05453g00012.1	Niben101Scf13206g02016.1;Niben101Scf05453g00013.1;Niben101Scf05453g00012.1	sp|O67066|FTSY_AQUAE ***- Signal recognition particle receptor FtsY IPR004390 (Signal-recognition particle receptor FtsY), IPR027417 (P-loop containing nucleoside triphosphate hydrolase) GO:0005525 (GTP binding), GO:0006184 (GTP catabolic process), GO:0006
10.4413	10.3049	10.8936	9.84287	9.81882	10.1199	9.92141	9.7744	9.6898	+	N_Citrine			1.70616	1.0984	0.0168562	0.00734529	0.751384	3.9473	0.325746	0.287227	0.131992	1.11914	Niben101Scf09123g00004.1;Niben101Scf06223g00005.1	Niben101Scf09123g00004.1;Niben101Scf06223g00005.1	sp|B0TI32|ACCA_HELMI *-** Acetyl-coenzyme A carboxylase carboxyl transferase subunit alpha IPR001095 (Acetyl-CoA carboxylase, alpha subunit), IPR011763 (Acetyl-coenzyme A carboxyltransferase, C-terminal), IPR029045 (ClpP/crotonase-like domain) GO:0003989 (
15.5662	15.5987	15.6748	15.5138	15.4362	15.4124	15.0838	14.714	14.7	+	N_Citrine	+	TIR_Citrine	1.70534	1.52724	0.00384186	0.00186619	0.780577	6.01726	0.00861694	0.00543436	0.621513	4.80496	Niben101Scf03275g00016.1;Niben101Scf00150g00007.1	Niben101Scf03275g00016.1;Niben101Scf00150g00007.1	sp|P28268|TBA_EUPVA ***- Tubulin alpha chain IPR000217 (Tubulin), IPR023123 (Tubulin, C-terminal) GO:0003924 (GTPase activity), GO:0005200 (structural constituent of cytoskeleton), GO:0005525 (GTP binding), GO:0005874 (microtubule), GO:0006184 (GTP catabol
12.5721	12.39	12.2318	12.1185	11.9748	12.2566	11.8217	11.7132	11.323	+	N_Citrine	+	TIR_Citrine	1.70521	1.40106	0.0125185	0.00569206	0.778642	4.31278	0.0444153	0.0247912	0.497345	2.8933	Niben101Scf03229g00011.1	Niben101Scf03229g00011.1	AT2G33470.1 **** glycolipid transfer protein 1 LENGTH=202 IPR014830 (Glycolipid transfer protein domain) GO:0005737 (cytoplasm), GO:0017089 (glycolipid transporter activity), GO:0046836 (glycolipid transport), GO:0051861 (glycolipid binding)
14.8136	14.9071	14.8746	14.7423	14.593	14.5483	13.9776	14.2284	14.0819	+	N_Citrine	+	TIR_Citrine	1.70049	1.44458	0.00058537	0.00102663	0.769116	9.8953	0.00470186	0.00294903	0.531926	5.69328	Niben101Scf01328g01012.1	Niben101Scf01328g01012.1	sp|P27522|CB13_SOLLC ***- Chlorophyll a-b binding protein 8, chloroplastic IPR022796 (Chlorophyll A-B binding protein), IPR023329 (Chlorophyll a/b binding protein domain) GO:0009765 (photosynthesis, light harvesting), GO:0016020 (membrane)
18.6518	18.6736	18.6303	18.7082	18.6909	18.6176	17.9092	17.7892	17.9605	+	N_Citrine	+	TIR_Citrine	1.69817	1.72276	0.000126298	0.00106863	0.765642	14.6503	0.000169839	0.000658824	0.785962	13.5878	Niben101Scf05349g01011.1	Niben101Scf05349g01011.1	sp|P04782|CB24_PETSP *-*- Chlorophyll a-b binding protein 25, chloroplastic IPR022796 (Chlorophyll A-B binding protein), IPR023329 (Chlorophyll a/b binding protein domain) GO:0009765 (photosynthesis, light harvesting), GO:0016020 (membrane)
20.3801	20.2602	20.358	19.9591	20.2174	20.2398	19.4052	19.5912	19.6978	+	N_Citrine	+	TIR_Citrine	1.69815	1.48921	0.00117758	0.001	0.768047	8.24981	0.00986311	0.00633519	0.574064	4.62243	Niben101Ctg10718g00002.1;Niben101Scf03015g06015.1;Niben101Scf03015g06014.1	Niben101Ctg10718g00002.1;Niben101Scf03015g06015.1;Niben101Scf03015g06014.1	sp|P26573|RBS8_NICPL ***- Ribulose bisphosphate carboxylase small chain 8B, chloroplastic IPR000894 (Ribulose bisphosphate carboxylase small chain, domain), IPR024680 (Ribulose-1,5-bisphosphate carboxylase small subunit, N-terminal), IPR024681 (Ribulose bi
14.7681	14.7931	14.9368	14.6251	14.8694	14.719	13.8189	14.164	14.2033	+	N_Citrine	+	TIR_Citrine	1.69646	1.59025	0.00440361	0.00202961	0.77063	5.79676	0.00876476	0.00572526	0.675758	4.78168	Niben101Scf00202g05001.1;Niben101Scf00202g05007.1;Niben101Scf00893g01020.1	Niben101Scf00202g05001.1;Niben101Scf00202g05007.1	sp|O67262|DCDA_AQUAE **** Diaminopimelate decarboxylase IPR000183 (Ornithine/DAP/Arg decarboxylase), IPR029066 (PLP-binding barrel) GO:0003824 (catalytic activity), GO:0008836 (diaminopimelate decarboxylase activity), GO:0009089 (lysine biosynthetic proces
13.9991	14.1488	14.0732	14.2134	14.1313	13.9888	13.5903	13.2191	13.0807	+	N_Citrine	+	TIR_Citrine	1.69575	1.74241	0.00796837	0.00398157	0.777013	4.91316	0.00794999	0.00515025	0.814512	4.91638	Niben101Scf03504g06013.1;Niben101Scf00946g00013.1;Niben101Scf09604g00009.1;Niben101Scf07914g01020.1	Niben101Scf03504g06013.1;Niben101Scf00946g00013.1;Niben101Scf09604g00009.1;Niben101Scf07914g01020.1	sp|Q9SV21|COPB1_ARATH ***- Coatomer subunit beta-1 IPR016460 (Coatomer beta subunit (COPB1)), IPR029446 (Coatomer beta subunit, appendage platform domain) GO:0005198 (structural molecule activity), GO:0005488 (binding), GO:0005737 (cytoplasm), GO:0006886 (
20.7849	20.8252	20.8306	20.6711	20.8204	20.7337	20.2669	19.9663	19.9054	+	N_Citrine	+	TIR_Citrine	1.69191	1.61102	0.00242813	0.00138375	0.767352	6.81127	0.00438248	0.00289388	0.69551	5.80442	Niben101Scf02296g00016.1	Niben101Scf02296g00016.1	AT5G40760.1 **** glucose-6-phosphate dehydrogenase 6 LENGTH=515 IPR001282 (Glucose-6-phosphate dehydrogenase) GO:0004345 (glucose-6-phosphate dehydrogenase activity), GO:0006006 (glucose metabolic process), GO:0050661 (NADP binding), GO:0055114 (oxidation-
14.3644	14.3327	14.2981	14.1705	14.2302	14.1128	13.4433	13.6608	13.6114	+	N_Citrine	+	TIR_Citrine	1.69023	1.51275	0.000376756	0.000970414	0.759931	11.0846	0.00126547	0.00127237	0.59934	8.09544	Niben101Scf00288g16005.1;Niben101Scf04569g05003.1	Niben101Scf00288g16005.1;Niben101Scf04569g05003.1	sp|P46300|RS4_SOLTU ***- 40S ribosomal protein S4 IPR000876 (Ribosomal protein S4e) GO:0003723 (RNA binding), GO:0003735 (structural constituent of ribosome), GO:0005622 (intracellular), GO:0005840 (ribosome), GO:0006412 (translation);sp|P46300|RS4_SOLTU *
7.89313	6.36535	8.61219	8.41735	8.47343	8.68195	5.15762	7.45857	7.71154					1.6892	2.63064	0.464093	0.475703	0.847646	0.808601	0.0989226	0.0646657	1.74833	2.14149	Niben101Scf05151g03009.1;Niben101Scf02407g03001.1	Niben101Scf05151g03009.1;Niben101Scf02407g03001.1	AT1G80270.1 ***- PENTATRICOPEPTIDE REPEAT 596 LENGTH=596 IPR002885 (Pentatricopeptide repeat), IPR011990 (Tetratricopeptide-like helical domain) GO:0005515 (protein binding);AT1G80270.1 ***- PENTATRICOPEPTIDE REPEAT 596 LENGTH=596 IPR002885 (Pentatricopept
15.8823	15.9815	15.9387	15.7546	15.721	15.7257	15.1731	15.1752	15.1869	+	N_Citrine	+	TIR_Citrine	1.68915	1.46956	1.29624e-05	0	0.755739	26.0196	1.04541e-06	0	0.555323	48.9118	Niben101Scf05581g00006.1;Niben101Scf04444g03001.1	Niben101Scf05581g00006.1;Niben101Scf04444g03001.1	sp|A2CC89|RS10_PROM3 ***- 30S ribosomal protein S10 IPR001848 (Ribosomal protein S10), IPR027486 (Ribosomal protein S10 domain) GO:0003723 (RNA binding), GO:0003735 (structural constituent of ribosome), GO:0005622 (intracellular), GO:0005840 (ribosome), GO
14.141	14.1666	14.3049	14.1262	13.8111	13.8805	13.3948	13.4118	13.5486	+	N_Citrine	+	TIR_Citrine	1.68483	1.40669	0.000435599	0.000903581	0.752445	10.6788	0.0104556	0.0067139	0.487534	4.54521	Niben101Scf00436g06006.1;Niben101Scf06799g00004.1	Niben101Scf00436g06006.1;Niben101Scf06799g00004.1	sp|C3KWH4|RL9_CLOB6 ***- 50S ribosomal protein L9 IPR000244 (Ribosomal protein L9) GO:0003735 (structural constituent of ribosome), GO:0005622 (intracellular), GO:0005840 (ribosome), GO:0006412 (translation);sp|B9JCB6|RL9_AGRRK *-*- 50S ribosomal protein L
17.0557	16.9997	16.9858	16.8605	16.9293	16.892	16.4928	16.1472	16.114	+	N_Citrine	+	TIR_Citrine	1.68447	1.55023	0.00344212	0.00180149	0.762398	6.19983	0.0063556	0.00409473	0.64263	5.23646	Niben101Scf03154g04006.1;Niben101Scf03253g02009.1	Niben101Scf03154g04006.1;Niben101Scf03253g02009.1	AT5G12470.1 ***- Protein of unknown function (DUF3411) LENGTH=386 IPR021825 (Protein of unknown function DUF3411, plant);AT5G12470.1 ***- Protein of unknown function (DUF3411) LENGTH=386 IPR021825 (Protein of unknown function DUF3411, plant)
19.3052	19.3012	19.3454	18.7816	18.961	18.925	18.6293	18.5006	18.5636	+	N_Citrine	+	TIR_Citrine	1.68404	1.25335	4.58211e-05	0.000979592	0.75275	18.9349	0.00801434	0.00512475	0.324688	4.90514	Niben101Scf02480g02012.1;Niben101Scf03839g04019.1	Niben101Scf02480g02012.1;Niben101Scf03839g04019.1	sp|Q4ZXH2|GCSP_PSEU2 **** Glycine dehydrogenase (decarboxylating) IPR020581 (Glycine cleavage system P protein) GO:0003824 (catalytic activity), GO:0004375 (glycine dehydrogenase (decarboxylating) activity), GO:0006544 (glycine metabolic process), GO:00065
9.3869	9.71967	9.50712	9.72804	8.49624	9.60531	8.94644	8.74047	8.68183	+	N_Citrine			1.68227	1.49287	0.00404267	0.00183549	0.748315	5.93414	0.290248	0.243866	0.486947	1.21773	Niben101Scf05402g02003.1	Niben101Scf05402g02003.1	sp|Q96HR8|NAF1_HUMAN *-*- H/ACA ribonucleoprotein complex non-core subunit NAF1 IPR007504 (H/ACA ribonucleoprotein complex, subunit Gar1/Naf1), IPR009000 (Translation protein, beta-barrel domain) GO:0001522 (pseudouridine synthesis), GO:0042254 (ribosome b
11.6298	11.7152	11.6481	11.7085	11.7308	11.6165	11.0877	10.9766	10.6441	+	N_Citrine	+	TIR_Citrine	1.68179	1.70678	0.00496277	0.0026325	0.761531	5.60913	0.00474574	0.00306393	0.782435	5.67873	Niben101Scf04117g10023.1	Niben101Scf04117g10023.1	sp|Q9SJ40|VPS11_ARATH ***- Vacuolar protein-sorting-associated protein 11 homolog IPR011990 (Tetratricopeptide-like helical domain), IPR013083 (Zinc finger, RING/FYVE/PHD-type), IPR015943 (WD40/YVTN repeat-like-containing domain), IPR016528 (Vacuolar prote
11.0092	11.2392	11.3875	11.0315	10.6333	10.7953	10.5995	10.3888	10.4206	+	N_Citrine	+	TIR_Citrine	1.67904	1.28054	0.00440655	0.002025	0.742353	5.7957	0.0577812	0.0334165	0.350447	2.63667	Niben101Scf06458g01001.1;Niben101Scf05711g04009.1	Niben101Scf06458g01001.1;Niben101Scf05711g04009.1	sp|Q54UC9|KIF3_DICDI *-** Kinesin-related protein 3 IPR001752 (Kinesin motor domain), IPR027417 (P-loop containing nucleoside triphosphate hydrolase), IPR027640 (Kinesin-like protein) GO:0003777 (microtubule motor activity), GO:0005524 (ATP binding), GO:00
11.3895	11.229	11.3255	11.8287	11.3257	11.6841	10.9095	10.5677	10.1246	+	N_Citrine	+	TIR_Citrine	1.67841	2.08328	0.028143	0.0120053	0.780748	3.36619	0.0165827	0.00892175	1.07891	3.96682	Niben101Scf39473g00004.1	Niben101Scf39473g00004.1	sp|B2JS88|BETB_BURP8 **** NAD/NADP-dependent betaine aldehyde dehydrogenase IPR016161 (Aldehyde/histidinol dehydrogenase), IPR029510 (Aldehyde dehydrogenase, glutamic acid active site) GO:0008152 (metabolic process), GO:0016491 (oxidoreductase activity), G
14.4535	14.4512	14.415	14.3233	14.3091	14.2415	13.6806	13.7898	13.6022	+	N_Citrine	+	TIR_Citrine	1.67838	1.51445	0.00017826	0.000912134	0.749023	13.4214	0.000559574	0.000892754	0.600408	10.0112	Niben101Scf01779g01002.1;Niben101Scf00298g02001.1	Niben101Scf01779g01002.1;Niben101Scf00298g02001.1	sp|Q9YA64|SYY_AERPE *-** Tyrosine--tRNA ligase IPR002305 (Aminoacyl-tRNA synthetase, class Ic) GO:0000166 (nucleotide binding), GO:0004812 (aminoacyl-tRNA ligase activity), GO:0004830 (tryptophan-tRNA ligase activity), GO:0005524 (ATP binding), GO:0005737
16.2565	16.2095	16.2179	16.1	16.0614	16.1889	15.02	15.6177	15.7142	+	N_Citrine	+	TIR_Citrine	1.6777	1.55415	0.0233225	0.0099751	0.77733	3.57255	0.0390535	0.021534	0.666125	3.02286	Niben101Scf03253g02006.1;Niben101Scf03154g03001.1	Niben101Scf03253g02006.1;Niben101Scf03154g03001.1	sp|B1L938|RL1_THESQ **** 50S ribosomal protein L1 IPR016095 (Ribosomal protein L1, 3-layer alpha/beta-sandwich), IPR023673 (Ribosomal protein L1, conserved site), IPR023674 (Ribosomal protein L1-like), IPR028364 (Ribosomal protein L1/ribosomal biogenesis p
11.1248	11.2333	11.3354	11.4739	11.599	11.1981	10.596	10.5184	10.337	+	N_Citrine	+	TIR_Citrine	1.67703	1.92574	0.0015817	0.000882448	0.74738	7.63355	0.00263939	0.0026535	0.939901	6.66058	Niben101Scf03703g02007.1;Niben101Scf13411g04012.1;Niben101Scf07833g00008.1;Niben101Scf12321g01018.1	Niben101Scf03703g02007.1;Niben101Scf13411g04012.1	sp|Q4PHU9|DBP2_USTMA **** ATP-dependent RNA helicase DBP2 IPR001650 (Helicase, C-terminal), IPR014001 (Helicase superfamily 1/2, ATP-binding domain), IPR014014 (RNA helicase, DEAD-box type, Q motif), IPR027417 (P-loop containing nucleoside triphosphate hyd
11.558	11.8392	11.6033	12.8378	11.5471	11.3269	10.079	10.615	11.6385					1.67698	2.20665	0.128788	0.0816371	0.889329	1.90972	0.161464	0.115302	1.12647	1.71515	Niben101Scf21557g01029.1	Niben101Scf21557g01029.1	sp|Q93ZR1|ELP3_ARATH ***- Elongator complex protein 3 IPR005910 (Histone acetyltransferase ELP3), IPR007197 (Radical SAM), IPR016181 (Acyl-CoA N-acyltransferase) GO:0003824 (catalytic activity), GO:0008080 (N-acetyltransferase activity), GO:0051536 (iron-s
13.9654	13.8734	13.8008	13.537	13.4967	13.6537	13.2395	13.2237	12.9254	+	N_Citrine	+	TIR_Citrine	1.67583	1.34488	0.00264499	0.00150474	0.750357	6.65679	0.0183221	0.00974012	0.432984	3.84875	Niben101Scf00944g07004.1	Niben101Scf00944g07004.1	AT2G33470.1 **** glycolipid transfer protein 1 LENGTH=202 IPR014830 (Glycolipid transfer protein domain) GO:0005737 (cytoplasm), GO:0017089 (glycolipid transporter activity), GO:0046836 (glycolipid transport), GO:0051861 (glycolipid binding)
11.7859	11.8807	11.8849	11.4225	11.7305	11.701	11.1955	11.2081	10.8954	+	N_Citrine	+	TIR_Citrine	1.67543	1.43175	0.00218514	0.00126686	0.750877	7.00597	0.0216072	0.0115426	0.518316	3.65858	Niben101Scf01020g00014.1;Niben101Scf12382g00016.1	Niben101Scf01020g00014.1;Niben101Scf12382g00016.1	sp|Q93YF5|SUVH1_TOBAC **** Histone-lysine N-methyltransferase, H3 lysine-9 specific SUVH1 IPR003105 (SRA-YDG), IPR015947 (PUA-like domain) GO:0042393 (histone binding);sp|Q93YF5|SUVH1_TOBAC **** Histone-lysine N-methyltransferase, H3 lysine-9 specific SUVH
13.8639	13.9538	14.0404	13.761	13.8008	13.7456	13.4932	13.0861	13.0127	+	N_Citrine	+	TIR_Citrine	1.67161	1.47025	0.00874836	0.00426547	0.755359	4.78424	0.0190509	0.0102517	0.571791	3.80321	Niben101Scf02655g00002.1	Niben101Scf02655g00002.1	sp|O34392|YTRE_BACSU *-** ABC transporter ATP-binding protein YtrE IPR003439 (ABC transporter-like), IPR013525 (ABC-2 type transporter), IPR013581 (Plant PDR ABC transporter associated), IPR027417 (P-loop containing nucleoside triphosphate hydrolase), IPR0
8.64172	9.16087	9.06357	8.40806	8.95791	9.26424	7.47443	8.72642	8.22929					1.67152	1.61052	0.110468	0.0667321	0.812007	2.04378	0.172278	0.124527	0.733358	1.65987	Niben101Scf11491g02037.1;Niben101Scf20731g00001.1;Niben101Scf00010g05016.1;Niben101Scf14538g00005.1;Niben101Scf36506g00004.1;Niben101Scf07591g01029.1	Niben101Scf11491g02037.1;Niben101Scf20731g00001.1;Niben101Scf00010g05016.1;Niben101Scf14538g00005.1;Niben101Scf36506g00004.1;Niben101Scf07591g01029.1	sp|Q74MI6|EF1A_NANEQ ***- Elongation factor 1-alpha IPR009000 (Translation protein, beta-barrel domain), IPR009001 (Translation elongation factor EF1A/initiation factor IF2gamma, C-terminal) GO:0005525 (GTP binding);sp|Q96WZ1|EF1A_COCIM ***- Elongation fac
18.0293	18.0709	18.0311	17.9514	17.9781	17.9365	17.4234	17.2603	17.2166	+	N_Citrine	+	TIR_Citrine	1.67135	1.57193	0.00032088	0.00103797	0.743659	11.5506	0.000516144	0.000916667	0.655209	10.2221	Niben101Scf02381g08015.1;Niben101Scf00536g01002.1;Niben101Scf09082g00015.1;Niben101Scf05892g00003.1;Niben101Scf06183g07014.1;Niben101Scf09169g01002.1;Niben101Scf01250g01002.1;Niben101Scf11416g00016.1;Niben101Scf13231g02006.1	Niben101Scf02381g08015.1;Niben101Scf00536g01002.1;Niben101Scf09082g00015.1;Niben101Scf05892g00003.1;Niben101Scf06183g07014.1;Niben101Scf09169g01002.1;Niben101Scf01250g01002.1;Niben101Scf11416g00016.1	sp|A4FWA8|RL5_METM5 ***- 50S ribosomal protein L5 IPR002132 (Ribosomal protein L5), IPR022803 (Ribosomal protein L5 domain) GO:0003735 (structural constituent of ribosome), GO:0005622 (intracellular), GO:0005840 (ribosome), GO:0006412 (translation);sp|A5UL
9.46148	9.80991	9.23441	9.11221	9.38609	9.36062	8.78468	8.71753	8.84574	+	N_Citrine	+	TIR_Citrine	1.6678	1.42197	0.0137361	0.00618513	0.719282	4.19635	0.00605273	0.004046	0.503657	5.3084	Niben101Scf07428g01005.1;Niben101Scf10676g01010.1;Niben101Scf04436g03001.1;Niben101Scf07170g01009.1;Niben101Scf07060g01002.1;Niben101Scf00416g05001.1;Niben101Scf00560g12011.1;Niben101Scf00415g06001.1;Niben101Scf07170g01008.1	Niben101Scf07428g01005.1;Niben101Scf10676g01010.1;Niben101Scf04436g03001.1	sp|P49199|RS8_ORYSJ ***- 40S ribosomal protein S8 IPR022309 (Ribosomal protein S8e/ribosomal biogenesis NSA2) GO:0003735 (structural constituent of ribosome), GO:0005622 (intracellular), GO:0005840 (ribosome), GO:0006412 (translation);sp|Q08069|RS8_MAIZE *
18.7343	18.7027	18.7578	18.8153	18.8901	18.8939	17.9148	18.0762	17.9864	+	N_Citrine	+	TIR_Citrine	1.66765	1.83135	0.000115765	0.00115344	0.739157	14.9777	8.06447e-05	0	0.873971	16.4144	Niben101Scf03493g00020.1;Niben101Scf00620g02005.1	Niben101Scf03493g00020.1	sp|P41113|ACT3_PODCA ***- Actin-3 IPR004000 (Actin family)
14.1471	13.991	14.0229	14.3077	14.1242	14.2761	13.477	13.4358	12.9921	+	N_Citrine	+	TIR_Citrine	1.6674	1.89277	0.00979099	0.00451557	0.75209	4.63221	0.00481829	0.00305288	0.934374	5.65504	Niben101Scf02913g00012.1;Niben101Scf02913g00013.1	Niben101Scf02913g00012.1;Niben101Scf02913g00013.1	AT5G08570.1 **** Pyruvate kinase family protein LENGTH=510 IPR001697 (Pyruvate kinase) GO:0000287 (magnesium ion binding), GO:0003824 (catalytic activity), GO:0004743 (pyruvate kinase activity), GO:0006096 (glycolytic process), GO:0030955 (potassium ion bi
15.3231	15.4115	15.372	15.0321	15.0701	15.1487	14.3736	14.8173	14.672	+	N_Citrine	+	TIR_Citrine	1.66643	1.36786	0.00492833	0.00253057	0.747912	5.61993	0.0266251	0.0138579	0.4627	3.42633	Niben101Scf00168g08008.1	Niben101Scf00168g08008.1	sp|P14030|RL6_METVA ***- 50S ribosomal protein L6 IPR000702 (Ribosomal protein L6) GO:0003735 (structural constituent of ribosome), GO:0005622 (intracellular), GO:0005840 (ribosome), GO:0006412 (translation), GO:0019843 (rRNA binding)
18.9343	18.9872	19.0343	18.7592	18.7191	18.7964	18.2193	18.27	18.2635	+	N_Citrine	+	TIR_Citrine	1.66408	1.42154	2.40535e-05	0.00135211	0.734325	22.2736	5.02058e-05	0	0.507285	18.5032	Niben101Scf01105g00001.1;Niben101Scf01276g00005.1;Niben101Scf06465g04003.1;Niben101Scf00406g03001.1	Niben101Scf01105g00001.1;Niben101Scf01276g00005.1;Niben101Scf06465g04003.1;Niben101Scf00406g03001.1	sp|P12360|CB11_SOLLC ***- Chlorophyll a-b binding protein 6A, chloroplastic IPR022796 (Chlorophyll A-B binding protein), IPR023329 (Chlorophyll a/b binding protein domain) GO:0009765 (photosynthesis, light harvesting), GO:0016020 (membrane);sp|P12360|CB11_
15.2168	15.1192	15.3325	15.1081	15.0935	15.0724	14.4547	14.5228	14.5009	+	N_Citrine	+	TIR_Citrine	1.6614	1.51393	0.000354566	0.00100613	0.730035	11.2587	1.2066e-05	0	0.598498	26.4922	Niben101Scf19446g01001.1;Niben101Scf09452g01014.1	Niben101Scf19446g01001.1	sp|Q7VBM1|PROA_PROMA **** Gamma-glutamyl phosphate reductase IPR001057 (Glutamate/acetylglutamate kinase), IPR016161 (Aldehyde/histidinol dehydrogenase) GO:0003824 (catalytic activity), GO:0004349 (glutamate 5-kinase activity), GO:0004350 (glutamate-5-semi
14.0218	13.6019	14.0384	13.6533	13.7947	13.7047	13.3593	13.1702	12.9489	+	N_Citrine	+	TIR_Citrine	1.66074	1.46365	0.0172334	0.00748104	0.727874	3.92098	0.0112971	0.00690796	0.558075	4.44422	Niben101Scf04110g00002.1	Niben101Scf04110g00002.1	AT3G58610.1 **** ketol-acid reductoisomerase LENGTH=591 IPR013023 (Acetohydroxy acid isomeroreductase), IPR016040 (NAD(P)-binding domain) GO:0004455 (ketol-acid reductoisomerase activity), GO:0008652 (cellular amino acid biosynthetic process), GO:0009082 (
12.7751	12.3869	12.5815	11.6392	11.7458	12.1725	11.632	12.0506	11.8653	+	N_Citrine			1.65914	1.00837	0.0113707	0.00508333	0.731835	4.43582	0.988216	0.993602	0.00318972	0.0157126	Niben101Scf18879g04004.1	Niben101Scf18879g04004.1	sp|B6EUA9|PR40A_ARATH *-*- Pre-mRNA-processing protein 40A IPR001202 (WW domain), IPR002713 (FF domain), IPR027237 (Pre-mRNA-processing protein PRP40) GO:0005515 (protein binding)
16.2153	16.1426	16.1614	16.0418	16.0056	16.0435	15.4427	15.4704	15.4212	+	N_Citrine	+	TIR_Citrine	1.65692	1.50058	9.6742e-06	0	0.728316	28.0036	6.38052e-06	0	0.585551	31.0868	Niben101Scf05804g04012.1	Niben101Scf05804g04012.1	sp|Q5XIA4|CNO10_RAT ***- CCR4-NOT transcription complex subunit 10 IPR011990 (Tetratricopeptide-like helical domain) GO:0005515 (protein binding)
13.0565	12.6311	13.1706	12.5399	13.147	13.2192	11.8057	12.587	12.2303	+	N_Citrine	+	TIR_Citrine	1.65657	1.68952	0.0558933	0.0286263	0.745018	2.6685	0.0713207	0.0440611	0.761005	2.43854	Niben101Scf07576g01018.1;Niben101Scf15689g00024.1	Niben101Scf07576g01018.1;Niben101Scf15689g00024.1	AT5G28350.1 ***- Quinoprotein amine dehydrogenase, beta chain-like;RIC1-like guanyl-nucleotide exchange factor LENGTH=1127 IPR009771 (Ribosome control protein 1), IPR015943 (WD40/YVTN repeat-like-containing domain) GO:0005515 (protein binding);AT3G61480.1
13.4454	13.3455	13.2303	13.2036	13.0567	13.0988	13.0791	12.5124	12.0857	+	N_Citrine			1.65437	1.41839	0.0567246	0.0290571	0.781328	2.65433	0.126332	0.0864379	0.560636	1.92644	Niben101Scf03150g01001.1;Niben101Scf05276g00003.1	Niben101Scf03150g01001.1;Niben101Scf05276g00003.1	sp|Q9C6M1|GDT14_ARATH ***- GDT1-like protein 4 IPR001727 (Uncharacterised protein family UPF0016) GO:0016020 (membrane);sp|Q9C6M1|GDT14_ARATH ***- GDT1-like protein 4 IPR001727 (Uncharacterised protein family UPF0016) GO:0016020 (membrane)
14.2206	14.2131	14.2199	14.2173	14.1004	14.1446	13.4117	13.6485	13.4015	+	N_Citrine	+	TIR_Citrine	1.65406	1.58344	0.000825492	0.000883333	0.730596	9.0516	0.00159723	0.00196317	0.666848	7.61386	Niben101Scf04216g07016.1;Niben101Scf00016g04007.1	Niben101Scf04216g07016.1;Niben101Scf00016g04007.1	sp|A9IM54|RL21_BART1 *-*- 50S ribosomal protein L21 IPR028909 (Ribosomal protein L21-like) GO:0003723 (RNA binding), GO:0003735 (structural constituent of ribosome), GO:0005622 (intracellular), GO:0005840 (ribosome), GO:0006412 (translation);sp|Q6G508|RL21
14.2465	13.9809	14.1056	14.5807	13.9581	14.0063	12.9813	13.4746	13.6348	+	N_Citrine	+	TIR_Citrine	1.65378	1.76688	0.0239935	0.0101195	0.747458	3.54092	0.043375	0.0237702	0.818157	2.91696	Niben101Scf01147g01007.1;Niben101Scf04494g00018.1;Niben101Scf01374g01016.1;Niben101Scf05709g01021.1;Niben101Scf03287g02002.1;Niben101Scf00220g04015.1	Niben101Scf01147g01007.1;Niben101Scf04494g00018.1;Niben101Scf01374g01016.1;Niben101Scf05709g01021.1;Niben101Scf03287g02002.1;Niben101Scf00220g04015.1	sp|O04006|PSAH_BRACM **** Photosystem I reaction center subunit VI, chloroplastic IPR004928 (Photosystem I PsaH, reaction centre subunit VI), IPR023833 (Signal peptide, camelysin), IPR029027 (Single alpha-helix domain) GO:0009522 (photosystem I), GO:000953
14.5939	14.5532	14.7287	14.4293	14.4401	14.3614	14.0547	13.8246	13.816	+	N_Citrine	+	TIR_Citrine	1.65231	1.42201	0.00153544	0.00089689	0.726827	7.69362	0.00335439	0.00277654	0.511826	6.2434	Niben101Scf03038g06010.1;Niben101Scf01052g06004.1	Niben101Scf03038g06010.1;Niben101Scf01052g06004.1	sp|Q93Y35|PSMD6_ARATH ***- 26S proteasome non-ATPase regulatory subunit 6 homolog IPR000717 (Proteasome component (PCI) domain), IPR019585 (26S proteasome, regulatory subunit Rpn7) GO:0005515 (protein binding);sp|Q93Y35|PSMD6_ARATH ***- 26S proteasome non-
17.4731	17.4271	17.5259	17.3726	17.275	17.267	16.87	16.7408	16.6352	+	N_Citrine	+	TIR_Citrine	1.65186	1.46795	0.000591895	0.00102169	0.726726	9.86699	0.00184585	0.00185069	0.556204	7.3277	Niben101Scf07060g03008.1;Niben101Scf01002g02005.1	Niben101Scf07060g03008.1;Niben101Scf01002g02005.1	sp|Q9N1Q9|CABP2_BOVIN --** Calcium-binding protein 2 IPR004837 (Sodium/calcium exchanger membrane region), IPR011992 (EF-hand domain pair) GO:0005509 (calcium ion binding), GO:0016021 (integral component of membrane), GO:0055085 (transmembrane transport);s
16.8213	16.8602	16.7653	16.8094	16.7502	16.758	16.2061	16.0523	16.0144	+	N_Citrine	+	TIR_Citrine	1.65031	1.60145	0.000363348	0.000982036	0.724617	11.1882	0.000376698	0.0010922	0.681544	11.0851	Niben101Scf02003g01002.1;Niben101Scf06825g03009.1;Niben101Scf00338g08013.1;Niben101Scf02353g01015.1	Niben101Scf02003g01002.1;Niben101Scf06825g03009.1;Niben101Scf00338g08013.1	sp|P0CQ57|RSSA_CRYNB **** 40S ribosomal protein S0 IPR001865 (Ribosomal protein S2), IPR023591 (Ribosomal protein S2, flavodoxin-like domain) GO:0003735 (structural constituent of ribosome), GO:0005622 (intracellular), GO:0005840 (ribosome), GO:0006412 (tr
17.6765	17.5324	17.6099	17.4257	17.3935	17.4383	16.7676	16.9683	16.9198	+	N_Citrine	+	TIR_Citrine	1.64683	1.44544	0.000603363	0.00101435	0.721003	9.81815	0.000995459	0.00115974	0.533889	8.62054	Niben101Scf14717g00010.1;Niben101Scf03156g00009.1;Niben101Scf32851g00036.1;Niben101Scf08698g02022.1;Niben101Scf02857g03005.1;Niben101Scf17473g00009.1;Niben101Scf05713g01001.1;Niben101Scf07635g00009.1	Niben101Scf14717g00010.1;Niben101Scf03156g00009.1;Niben101Scf32851g00036.1;Niben101Scf08698g02022.1;Niben101Scf02857g03005.1;Niben101Scf17473g00009.1	sp|P46300|RS4_SOLTU ***- 40S ribosomal protein S4 IPR000876 (Ribosomal protein S4e) GO:0003723 (RNA binding), GO:0003735 (structural constituent of ribosome), GO:0005622 (intracellular), GO:0005840 (ribosome), GO:0006412 (translation);sp|P46300|RS4_SOLTU *
13.9641	13.9643	14.0942	13.6457	13.7742	13.8163	13.4795	13.2336	13.1415	+	N_Citrine	+	TIR_Citrine	1.64356	1.37095	0.00275831	0.00164516	0.722665	6.58214	0.01523	0.0082558	0.460525	4.06944	Niben101Scf01447g01031.1;Niben101Scf04131g00005.1;Niben101Scf05800g02016.1;Niben101Scf00994g06008.1	Niben101Scf01447g01031.1;Niben101Scf04131g00005.1;Niben101Scf05800g02016.1;Niben101Scf00994g06008.1	sp|Q12873|CHD3_HUMAN *-** Chromodomain-helicase-DNA-binding protein 3 IPR009057 (Homeodomain-like), IPR009462 (Domain of unknown function DUF1086), IPR009463 (Domain of unknown function DUF1087), IPR012957 (CHD, C-terminal 2), IPR027417 (P-loop containing
13.0656	13.0877	12.9209	12.8333	12.7226	12.6701	12.5175	12.27	12.1243	+	N_Citrine	+	TIR_Citrine	1.63968	1.34765	0.00463896	0.00233111	0.720762	5.71442	0.0244461	0.0128223	0.438047	3.52018	Niben101Scf00138g01020.1;Niben101Scf05183g06007.1	Niben101Scf00138g01020.1;Niben101Scf05183g06007.1	sp|F4IXW2|BIG5_ARATH **** Brefeldin A-inhibited guanine nucleotide-exchange protein 5 IPR000904 (Sec7 domain), IPR016024 (Armadillo-type fold), IPR023394 (Sec7 domain, alpha orthogonal bundle) GO:0005086 (ARF guanyl-nucleotide exchange factor activity), GO
10.7174	10.5936	10.9436	10.2917	10.4227	10.5231	9.17615	10.2006	10.4696					1.63817	1.29129	0.119954	0.0737271	0.802719	1.97157	0.31053	0.268913	0.463697	1.16011	Niben101Scf00332g06012.1;Niben101Scf02455g01011.1;Niben101Scf00466g04037.1;Niben101Scf06190g02007.1	Niben101Scf00332g06012.1;Niben101Scf02455g01011.1	sp|P21616|AVP_VIGRR **** Pyrophosphate-energized vacuolar membrane proton pump IPR004131 (Pyrophosphate-energised proton pump) GO:0004427 (inorganic diphosphatase activity), GO:0009678 (hydrogen-translocating pyrophosphatase activity), GO:0015992 (proton t
17.8097	17.8467	17.7971	18.434	18.5252	18.6345	17.0536	17.1504	17.1167	+	N_Citrine	+	TIR_Citrine	1.6364	2.68723	2.4446e-05	0.00133333	0.710931	22.183	2.49541e-05	0	1.42434	22.0685	Niben101Scf05389g00010.1;Niben101Scf12154g01009.1;Niben101Scf02051g03004.1	Niben101Scf05389g00010.1;Niben101Scf12154g01009.1;Niben101Scf02051g03004.1	sp|P34930|HS71A_PIG *-*- Heat shock 70 kDa protein 1A IPR013126 (Heat shock protein 70 family), IPR029047 (Heat shock protein 70kD, peptide-binding domain), IPR029048 (Heat shock protein 70kD, C-terminal domain);sp|Q4R888|HS71L_MACFA ***- Heat shock 70 kDa
13.8667	13.9776	13.7198	14.039	13.8402	13.6147	13.2325	13.216	12.985	+	N_Citrine	+	TIR_Citrine	1.63548	1.61647	0.00289818	0.00160841	0.710207	6.49505	0.00934658	0.00625166	0.686824	4.69448	Niben101Scf03911g05003.1	Niben101Scf03911g05003.1	sp|Q9FYG2|CMTA4_ARATH **** Calmodulin-binding transcription activator 4 IPR000048 (IQ motif, EF-hand binding site), IPR005559 (CG-1 DNA-binding domain), IPR013783 (Immunoglobulin-like fold), IPR014756 (Immunoglobulin E-set), IPR020683 (Ankyrin repeat-conta
13.492	13.6091	13.3408	13.3359	13.1164	13.2663	13.1133	12.5379	12.6204	+	N_Citrine	+	TIR_Citrine	1.62953	1.37752	0.0208934	0.0087747	0.723418	3.69683	0.0649388	0.0396009	0.482314	2.52602	Niben101Scf05955g00013.1	Niben101Scf05955g00013.1	sp|O29136|RS9_ARCFU ***- 30S ribosomal protein S9 IPR000754 (Ribosomal protein S9), IPR020568 (Ribosomal protein S5 domain 2-type fold) GO:0003735 (structural constituent of ribosome), GO:0005840 (ribosome), GO:0006412 (translation)
14.1774	13.9713	13.9499	13.4963	13.7989	13.7935	13.1035	13.4395	13.429	+	N_Citrine	+	TIR_Citrine	1.62944	1.29308	0.00580552	0.00315942	0.708872	5.37046	0.0667176	0.0409767	0.372252	2.50069	Niben101Scf00841g02021.1	Niben101Scf00841g02021.1	AT1G73190.1 ***- Aquaporin-like superfamily protein LENGTH=268 IPR000425 (Major intrinsic protein), IPR023271 (Aquaporin-like) GO:0005215 (transporter activity), GO:0006810 (transport), GO:0016020 (membrane)
13.015	13.0604	13.0832	13.0104	13.379	13.3344	11.9601	12.5911	12.4403	+	N_Citrine	+	TIR_Citrine	1.62282	1.86058	0.0195045	0.00812824	0.722374	3.77591	0.015026	0.00833575	0.910796	4.08586	Niben101Scf00168g10029.1	Niben101Scf00168g10029.1	sp|Q6LL68|BGAL_PHOPR **** Beta-galactosidase IPR006101 (Glycoside hydrolase, family 2), IPR008979 (Galactose-binding domain-like), IPR011013 (Galactose mutarotase-like domain), IPR013812 (Glycoside hydrolase, family 2/20, immunoglobulin-like beta-sandwich
14.5601	13.939	14.3741	13.8716	13.9315	14.1733	13.2889	13.9122	13.5785	+	N_Citrine			1.62235	1.30351	0.0535189	0.0269037	0.69784	2.71033	0.119946	0.0805382	0.398917	1.97162	Niben101Scf01142g00013.1;Niben101Scf14003g00001.1	Niben101Scf01142g00013.1	AT1G52510.1 ***- alpha/beta-Hydrolases superfamily protein LENGTH=380 IPR000639 (Epoxide hydrolase-like), IPR029058 (Alpha/Beta hydrolase fold) GO:0003824 (catalytic activity)
16.7334	16.7081	16.6891	16.5034	16.4822	16.5345	16.0959	15.973	15.9641	+	N_Citrine	+	TIR_Citrine	1.62231	1.4089	9.49918e-05	0.000578313	0.699198	15.7478	0.000390932	0.00106944	0.495672	10.98	Niben101Scf02553g02002.1;Niben101Scf01478g05007.1	Niben101Scf02553g02002.1	AT3G48730.1 **** glutamate-1-semialdehyde 2,1-aminomutase 2 LENGTH=472 IPR005814 (Aminotransferase class-III), IPR015424 (Pyridoxal phosphate-dependent transferase) GO:0003824 (catalytic activity), GO:0008483 (transaminase activity), GO:0030170 (pyridoxal
11.9914	11.3994	11.8558	11.2913	11.3467	11.6975	10.2838	11.3514	11.345					1.62198	1.30506	0.1301	0.0821065	0.755442	1.90092	0.29685	0.251757	0.451729	1.19857	Niben101Scf02468g01007.1;Niben101Scf00278g11001.1	Niben101Scf02468g01007.1;Niben101Scf00278g11001.1	sp|Q80WA4|NOVA1_RAT *-** RNA-binding protein Nova-1 IPR004087 (K Homology domain) GO:0003676 (nucleic acid binding), GO:0003723 (RNA binding);sp|P51513|NOVA1_HUMAN *-** RNA-binding protein Nova-1 IPR004087 (K Homology domain) GO:0003676 (nucleic acid bindi
12.8564	12.3364	12.5165	11.9414	12.2253	12.2605	11.3907	12.1192	12.0523	+	N_Citrine			1.62086	1.19741	0.0616972	0.0316341	0.715716	2.57431	0.318867	0.27914	0.288322	1.13743	Niben101Scf14922g00011.1	Niben101Scf14922g00011.1	sp|Q9LNJ9|FKGP_ARATH ***- Bifunctional fucokinase/fucose pyrophosphorylase IPR006206 (Mevalonate/galactokinase), IPR012887 (L-fucokinase) GO:0005524 (ATP binding), GO:0005737 (cytoplasm), GO:0008152 (metabolic process), GO:0016301 (kinase activity), GO:001
14.1097	13.7832	14.0331	13.6388	13.7107	13.822	12.9087	13.4889	13.3976	+	N_Citrine	+	TIR_Citrine	1.61926	1.35582	0.0258291	0.0112412	0.710286	3.45952	0.0710143	0.0438765	0.458753	2.44253	Niben101Scf04529g00011.1;Niben101Scf14012g00006.1;Niben101Scf22627g00001.1;Niben101Scf00568g04001.1;Niben101Scf02235g04024.1;Niben101Scf00167g04017.1	Niben101Scf04529g00011.1;Niben101Scf14012g00006.1;Niben101Scf22627g00001.1;Niben101Scf00568g04001.1;Niben101Scf02235g04024.1;Niben101Scf00167g04017.1	sp|A4QK94|RR2_BARVE **** 30S ribosomal protein S2, chloroplastic IPR000568 (ATPase, F0 complex, subunit A), IPR001865 (Ribosomal protein S2), IPR023591 (Ribosomal protein S2, flavodoxin-like domain) GO:0003735 (structural constituent of ribosome), GO:00056
14.311	14.0589	15.7543	15.5452	14.0625	14.0156	13.9599	14.7613	13.7233					1.61922	1.4239	0.413718	0.398294	0.559939	0.911238	0.543338	0.604101	0.39298	0.66343	Niben101Scf01971g01006.1	Niben101Scf01971g01006.1	gb|AIT42208.1| *-** Kunitz-type inhibitor C [Solanum tuberosum] IPR002160 (Proteinase inhibitor I3, Kunitz legume) GO:0004866 (endopeptidase inhibitor activity)
16.0235	16.0477	15.9797	15.9489	15.9699	15.9473	15.0046	15.5066	15.4079	+	N_Citrine	+	TIR_Citrine	1.61892	1.55101	0.0101129	0.00475945	0.710567	4.58921	0.013458	0.00740433	0.648983	4.22182	Niben101Scf01491g02005.1;Niben101Scf18396g00002.1	Niben101Scf01491g02005.1;Niben101Scf18396g00002.1	sp|A6UWV8|RS5_META3 **** 30S ribosomal protein S5 IPR000851 (Ribosomal protein S5), IPR014720 (Double-stranded RNA-binding domain) GO:0003723 (RNA binding), GO:0003735 (structural constituent of ribosome), GO:0005840 (ribosome), GO:0006412 (translation), G
13.3013	13.4811	13.1881	13.027	13.2541	13.1571	12.5781	12.5569	12.7574	+	N_Citrine	+	TIR_Citrine	1.61882	1.42939	0.00287479	0.00162334	0.692709	6.50925	0.00489639	0.00302741	0.515249	5.63002	Niben101Scf00454g02005.1	Niben101Scf00454g02005.1	AT5G51180.1 ***- alpha/beta-Hydrolases superfamily protein LENGTH=357 IPR007751 (Domain of unknown function DUF676, lipase-like), IPR029058 (Alpha/Beta hydrolase fold)
11.594	11.6741	11.4379	11.2674	11.1993	11.0459	11.1571	10.9254	10.4749	+	N_Citrine			1.6161	1.22633	0.0278071	0.0118453	0.716216	3.37916	0.205298	0.155612	0.318414	1.51107	Niben101Scf08478g03007.1;Niben101Scf02024g02006.1	Niben101Scf08478g03007.1;Niben101Scf02024g02006.1	sp|Q9D099|ACER3_MOUSE ***- Alkaline ceramidase 3 IPR008901 (Ceramidase) GO:0006672 (ceramide metabolic process), GO:0016021 (integral component of membrane), GO:0016811 (hydrolase activity, acting on carbon-nitrogen (but not peptide) bonds, in linear amide
11.9101	11.9563	11.4006	12.3376	12.0168	11.7098	11.3639	11.0153	10.8266	+	N_Citrine	+	TIR_Citrine	1.61402	1.94272	0.0444922	0.020987	0.68706	2.89158	0.0165481	0.00892874	0.95278	3.96932	Niben101Scf04549g10018.1	Niben101Scf04549g10018.1	sp|A1SJA2|PDXT_NOCSJ --** Glutamine amidotransferase subunit PdxT IPR002161 (PdxT/SNO family), IPR029062 (Class I glutamine amidotransferase-like) GO:0006543 (glutamine catabolic process), GO:0016740 (transferase activity), GO:0042823 (pyridoxal phosphate
16.3399	16.1957	16.2788	16.1197	16.1985	16.2536	15.5691	15.6402	15.536	+	N_Citrine	+	TIR_Citrine	1.61358	1.52544	0.000184693	0.000897119	0.689721	13.3008	0.000251649	0.000516129	0.608842	12.2916	Niben101Scf00941g00013.1;Niben101Scf19091g00023.1	Niben101Scf00941g00013.1;Niben101Scf19091g00023.1	sp|Q94AI6|SEC6_ARATH **** Exocyst complex component SEC6 IPR010326 (Exocyst complex component Sec6) GO:0000145 (exocyst), GO:0006887 (exocytosis);sp|Q94AI6|SEC6_ARATH **** Exocyst complex component SEC6 IPR010326 (Exocyst complex component Sec6) GO:0000145
12.6194	12.5937	12.7704	12.6246	12.7503	12.5436	12.1973	11.737	11.9493	+	N_Citrine	+	TIR_Citrine	1.61301	1.58944	0.00827153	0.00414208	0.699914	4.8613	0.00968603	0.006274	0.678285	4.6466	Niben101Scf08293g02003.1	Niben101Scf08293g02003.1	sp|P55258|RAB8A_MOUSE ***- Ras-related protein Rab-8A IPR001806 (Small GTPase superfamily), IPR002041 (Ran GTPase), IPR005225 (Small GTP-binding protein domain), IPR024156 (Small GTPase superfamily, ARF type), IPR027417 (P-loop containing nucleoside tripho
16.9719	17.0738	16.9626	16.8717	16.873	16.867	16.5958	16.1912	16.1103	+	N_Citrine	+	TIR_Citrine	1.61155	1.46958	0.010347	0.00482353	0.703634	4.55895	0.01902	0.0102594	0.571473	3.8051	Niben101Scf01945g01009.1;Niben101Scf01945g01012.1;Niben101Scf03541g00012.1;Niben101Scf04993g01010.1;Niben101Scf05229g04025.1;Niben101Ctg11463g00002.1	Niben101Scf01945g01009.1;Niben101Scf01945g01012.1;Niben101Scf03541g00012.1;Niben101Scf04993g01010.1	sp|P61992|RS4_PYRAB **** 30S ribosomal protein S4 IPR001912 (Ribosomal protein S4/S9, N-terminal), IPR022801 (Ribosomal protein S4/S9) GO:0003723 (RNA binding), GO:0003735 (structural constituent of ribosome), GO:0005622 (intracellular), GO:0006412 (transl
16.2049	16.0965	16.2066	16.0319	16.0395	15.9648	15.4527	15.4893	15.5038	+	N_Citrine	+	TIR_Citrine	1.61122	1.4443	6.3787e-05	0.000774194	0.6874	17.4174	4.7175e-05	0	0.530141	18.7963	Niben101Scf05372g05017.1;Niben101Scf00482g10003.1;Niben101Scf03468g03026.1	Niben101Scf05372g05017.1;Niben101Scf00482g10003.1	sp|Q9KXR6|CARB_STRCO ***- Carbamoyl-phosphate synthase large chain IPR006275 (Carbamoyl-phosphate synthase, large subunit), IPR011607 (Methylglyoxal synthase-like domain), IPR011761 (ATP-grasp fold), IPR016185 (Pre-ATP-grasp domain) GO:0003824 (catalytic a
14.3629	14.7596	14.7003	14.287	14.1745	14.0457	14.4866	13.5843	13.5018					1.61043	1.18262	0.0912239	0.0528282	0.750046	2.21395	0.389512	0.37696	0.311515	0.96428	Niben101Scf03993g05005.1;Niben101Ctg06260g00001.1	Niben101Scf03993g05005.1	sp|B9SBU9|TPS5_RICCO **** Terpene synthase 5 IPR008930 (Terpenoid cyclases/protein prenyltransferase alpha-alpha toroid), IPR008949 (Isoprenoid synthase domain) GO:0000287 (magnesium ion binding), GO:0008152 (metabolic process), GO:0010333 (terpene synthas
15.1963	15.1419	15.2477	16.3538	16.3483	16.2256	14.2277	14.7008	14.5595	+	N_Citrine	+	TIR_Citrine	1.60948	3.48489	0.00820146	0.00404566	0.699268	4.87308	0.000243801	0.000525822	1.81323	12.3915	Niben101Scf00440g00002.1	Niben101Scf00440g00002.1	AT1G54340.1 **** isocitrate dehydrogenase LENGTH=416 IPR004790 (Isocitrate dehydrogenase NADP-dependent), IPR024084 (Isopropylmalate dehydrogenase-like domain) GO:0000287 (magnesium ion binding), GO:0004450 (isocitrate dehydrogenase (NADP+) activity), GO:0
11.7105	11.9962	11.5597	11.7295	11.7778	11.6272	10.6836	11.3069	11.1792	+	N_Citrine	+	TIR_Citrine	1.6092	1.54998	0.0380497	0.0177847	0.698874	3.04942	0.0284416	0.0147468	0.65493	3.3548	Niben101Scf10158g01035.1;Niben101Scf03113g03019.1;Niben101Scf09157g00020.1	Niben101Scf10158g01035.1;Niben101Scf03113g03019.1;Niben101Scf09157g00020.1	sp|A6L7E4|DAPAT_BACV8 **** LL-diaminopimelate aminotransferase IPR015424 (Pyridoxal phosphate-dependent transferase), IPR019942 (LL-diaminopimelate aminotransferase, plants and Chlamydia type) GO:0003824 (catalytic activity), GO:0009058 (biosynthetic proce
14.4582	14.7469	14.5472	14.3745	14.2659	14.2291	14.0612	13.8288	13.8051	+	N_Citrine	+	TIR_Citrine	1.60893	1.30861	0.00438435	0.00203193	0.685705	5.80374	0.0134238	0.00741049	0.391415	4.22499	Niben101Scf07152g04034.1;Niben101Scf05576g00006.1	Niben101Scf07152g04034.1	emb|CDX78075.1| ***- BnaA09g32700D [Brassica napus]
13.8024	13.5893	13.7528	13.7185	13.8484	13.6313	13.6392	12.5526	12.6347					1.60852	1.62855	0.095248	0.0560441	0.772654	2.17526	0.0898919	0.0585371	0.790579	2.22718	Niben101Scf07825g02003.1	Niben101Scf07825g02003.1	AT5G12470.1 ***- Protein of unknown function (DUF3411) LENGTH=386 IPR021825 (Protein of unknown function DUF3411, plant)
10.4382	9.38064	10.1519	9.58056	9.67495	10.0659	8.76276	9.87007	9.26917					1.60615	1.33602	0.199884	0.139298	0.689592	1.5337	0.251035	0.201085	0.473126	1.3409	Niben101Scf10316g03003.1	Niben101Scf10316g03003.1	sp|Q9SR36|GSTU8_ARATH ***- Glutathione S-transferase U8 IPR010987 (Glutathione S-transferase, C-terminal-like), IPR012336 (Thioredoxin-like fold) GO:0005515 (protein binding)
15.7587	15.823	15.8234	15.829	15.9444	15.9283	15.0624	15.1963	15.0932	+	N_Citrine	+	TIR_Citrine	1.60611	1.72071	0.000117101	0.00112953	0.684398	14.9341	0.000133593	0.000751678	0.783249	14.4429	Niben101Scf00062g00001.1;Niben101Ctg13930g00002.1	Niben101Scf00062g00001.1	sp|Q8S944|DRP3A_ARATH ***- Dynamin-related protein 3A IPR000375 (Dynamin central domain), IPR001401 (Dynamin, GTPase domain), IPR020850 (GTPase effector domain, GED), IPR022812 (Dynamin superfamily), IPR027417 (P-loop containing nucleoside triphosphate hyd
18.8289	18.8404	18.7648	18.4963	18.6254	18.5244	18.3763	17.9706	18.0067	+	N_Citrine	+	TIR_Citrine	1.60425	1.33786	0.00623745	0.00376815	0.693477	5.26401	0.0334956	0.0179042	0.430814	3.18124	Niben101Scf00063g13014.1;Niben101Scf08918g02009.1;Niben101Scf02668g01010.1	Niben101Scf00063g13014.1	sp|Q55087|CHLP_SYNY3 **** Geranylgeranyl diphosphate reductase IPR003042 (Aromatic-ring hydroxylase-like), IPR011777 (Geranylgeranyl reductase family), IPR016040 (NAD(P)-binding domain), IPR023753 (Pyridine nucleotide-disulphide oxidoreductase, FAD/NAD(P)-
16.969	16.8558	16.8547	16.9047	16.8575	16.85	16.4632	16.0861	16.0507	+	N_Citrine	+	TIR_Citrine	1.6041	1.57844	0.0072475	0.00381958	0.69317	5.04677	0.00728865	0.00477146	0.670703	5.03872	Niben101Scf12653g01003.1;Niben101Scf01273g00002.1	Niben101Scf12653g01003.1;Niben101Scf01273g00002.1	AT5G08570.1 **** Pyruvate kinase family protein LENGTH=510 IPR001697 (Pyruvate kinase) GO:0000287 (magnesium ion binding), GO:0003824 (catalytic activity), GO:0004743 (pyruvate kinase activity), GO:0006096 (glycolytic process), GO:0030955 (potassium ion bi
17.6157	17.5841	17.7034	17.3138	17.3825	17.328	16.9431	16.9873	16.932	+	N_Citrine	+	TIR_Citrine	1.60322	1.30808	6.65629e-05	0.00075	0.680286	17.2309	0.000135221	0.000741722	0.387343	14.3985	Niben101Scf04198g01002.1;Niben101Scf12966g00005.1	Niben101Scf04198g01002.1;Niben101Scf12966g00005.1	sp|P55038|GLTS_SYNY3 *-** Ferredoxin-dependent glutamate synthase 2 IPR002489 (Glutamate synthase, alpha subunit, C-terminal), IPR013785 (Aldolase-type TIM barrel) GO:0003824 (catalytic activity), GO:0006537 (glutamate biosynthetic process), GO:0008152 (me
7.50157	7.75863	6.36874	6.28899	7.21465	6.23781	6.41615	6.7036	6.78462					1.60205	1.00774	0.262675	0.198593	0.574856	1.3025	0.879627	0.927611	-0.0543059	-0.161367	Niben101Scf04156g01008.1;Niben101Scf04083g03015.1	Niben101Scf04156g01008.1;Niben101Scf04083g03015.1	AT5G53060.1 **** RNA-binding KH domain-containing protein LENGTH=652 IPR004087 (K Homology domain) GO:0003676 (nucleic acid binding), GO:0003723 (RNA binding);AT5G53060.1 **** RNA-binding KH domain-containing protein LENGTH=652 IPR004087 (K Homology domain
16.2258	16.4399	16.2899	16.0524	16.0119	16.0588	16.1271	15.3365	15.3044	+	N_Citrine			1.60125	1.31864	0.0577171	0.0294368	0.729152	2.63773	0.168998	0.121899	0.451668	1.67624	Niben101Scf00257g00006.1	Niben101Scf00257g00006.1	sp|O55012|PICAL_RAT *-** Phosphatidylinositol-binding clathrin assembly protein IPR008942 (ENTH/VHS), IPR011417 (AP180 N-terminal homology (ANTH) domain) GO:0005543 (phospholipid binding), GO:0005545 (1-phosphatidylinositol binding), GO:0030136 (clathrin-c
12.8871	12.8177	12.8738	12.6972	12.638	12.7845	11.9827	12.3006	12.2412	+	N_Citrine	+	TIR_Citrine	1.60056	1.44047	0.00236959	0.00122207	0.684725	6.85591	0.00751713	0.00506626	0.531741	4.99497	Niben101Scf04500g03002.1	Niben101Scf04500g03002.1	AT2G21960.1 ***- unknown protein;LOCATED IN: chloroplast;EXPRESSED IN: 22 plant structures;EXPRESSED DURING: 13 growth stages;BEST Arabidopsis thaliana protein match is: unknown protein . LENGTH=332
17.5002	17.4122	17.5031	17.3273	17.3656	17.3997	16.6737	16.8535	16.849	+	N_Citrine	+	TIR_Citrine	1.59988	1.48453	0.000509785	0.000836735	0.679741	10.2549	0.000804192	0.00128019	0.572097	9.11334	Niben101Scf01157g00004.1;Niben101Scf02175g03014.1;Niben101Scf00837g00017.1;Niben101Scf04518g00008.1;Niben101Ctg11075g00004.1	Niben101Scf01157g00004.1;Niben101Scf02175g03014.1;Niben101Scf00837g00017.1	sp|A6TWP7|FTSH2_ALKMQ **** ATP-dependent zinc metalloprotease FtsH 2 IPR003959 (ATPase, AAA-type, core), IPR005936 (Peptidase, FtsH), IPR027417 (P-loop containing nucleoside triphosphate hydrolase) GO:0004222 (metalloendopeptidase activity), GO:0005524 (AT
13.8449	14.1668	13.6709	13.4404	13.251	13.3039	13.4669	13.2046	12.9846	+	N_Citrine			1.59862	1.07311	0.0284221	0.0121941	0.675501	3.35555	0.493933	0.534924	0.113069	0.751902	Niben101Scf00788g00009.1;Niben101Scf04040g05013.1	Niben101Scf00788g00009.1;Niben101Scf04040g05013.1	ref|XP_007011616.1| ***- Centromere-associated protein E, putative isoform 1 [Theobroma cacao] gb|EOY29235.1| Centromere-associated protein E, putative isoform 1 [Theobroma cacao];ref|XP_007011616.1| ***- Centromere-associated protein E, putative isoform 1
14.3399	14.5065	14.5774	14.4732	14.6107	14.4587	13.8805	13.6939	13.8275	+	N_Citrine	+	TIR_Citrine	1.59686	1.63931	0.00167795	0.000869841	0.673955	7.51524	0.000636207	0.000832432	0.71357	9.68443	Niben101Scf00069g12017.1	Niben101Scf00069g12017.1	AT5G26780.3 **** serine hydroxymethyltransferase 2 LENGTH=533 IPR001085 (Serine hydroxymethyltransferase), IPR015424 (Pyridoxal phosphate-dependent transferase) GO:0003824 (catalytic activity), GO:0004372 (glycine hydroxymethyltransferase activity), GO:000
17.3536	17.0925	17.2917	17.6866	17.7438	17.8438	16.7194	16.5543	16.4373	+	N_Citrine	+	TIR_Citrine	1.59684	2.27296	0.00400798	0.00184416	0.675643	5.94813	0.000224444	0.000557214	1.18777	12.656	Niben101Scf11706g00008.1;Niben101Scf10438g00008.1;Niben101Scf02520g00005.1;Niben101Scf12210g08007.1;Niben101Scf02242g03013.1	Niben101Scf11706g00008.1;Niben101Scf10438g00008.1;Niben101Scf02520g00005.1;Niben101Scf12210g08007.1;Niben101Scf02242g03013.1	sp|Q9FIB6|PS12A_ARATH ***- 26S proteasome non-ATPase regulatory subunit 12 homolog A IPR000717 (Proteasome component (PCI) domain) GO:0005515 (protein binding);sp|Q9FIB6|PS12A_ARATH ***- 26S proteasome non-ATPase regulatory subunit 12 homolog A IPR000717 (
18.9421	18.9718	18.8798	18.6855	18.7801	18.7553	18.4934	18.1103	18.1375	+	N_Citrine	+	TIR_Citrine	1.59526	1.39761	0.00564196	0.00319247	0.68412	5.41333	0.0176195	0.00933333	0.493247	3.89475	Niben101Scf06218g00003.1;Niben101Scf01319g04016.1	Niben101Scf06218g00003.1;Niben101Scf01319g04016.1	sp|Q2HJ81|TBB6_BOVIN ***- Tubulin beta-6 chain IPR000217 (Tubulin), IPR023123 (Tubulin, C-terminal) GO:0003924 (GTPase activity), GO:0005200 (structural constituent of cytoskeleton), GO:0005525 (GTP binding), GO:0005874 (microtubule), GO:0006184 (GTP catab
14.0844	13.5788	14.1423	13.6549	13.879	13.8474	13.086	13.3629	13.3828	+	N_Citrine	+	TIR_Citrine	1.59431	1.42763	0.0316445	0.0142059	0.657903	3.24098	0.0121388	0.00708498	0.516494	4.35192	Niben101Scf14118g00010.1;Niben101Scf03145g01007.1	Niben101Scf14118g00010.1;Niben101Scf03145g01007.1	sp|B7UKW1|SYQ_ECO27 **** Glutamine--tRNA ligase IPR000924 (Glutamyl/glutaminyl-tRNA synthetase), IPR007638 (Glutaminyl-tRNA synthetase, class Ib, non-specific RNA-binding domain 2), IPR007639 (Glutaminyl-tRNA synthetase, class Ib, non-specific RNA-binding
17.4348	17.5117	17.496	17.1371	17.0919	16.9989	16.7518	16.8462	16.8255	+	N_Citrine	+	TIR_Citrine	1.59415	1.20472	5.38967e-05	0.000849558	0.672976	18.1748	0.00573293	0.00360407	0.26812	5.3893	Niben101Scf16015g04006.1	Niben101Scf16015g04006.1	gb|AER52053.1| *-*- vWA domain containing protein [Oryza sativa Japonica Group] IPR007087 (Zinc finger, C2H2) GO:0046872 (metal ion binding)
13.1601	13.4793	13.3375	13.4318	13.1645	12.9473	12.4032	12.8675	12.6682	+	N_Citrine	+	TIR_Citrine	1.59414	1.45008	0.0140952	0.00629085	0.679314	4.16437	0.051153	0.0289548	0.534893	2.7542	Niben101Scf21348g00006.1;Niben101Scf03929g04002.1	Niben101Scf21348g00006.1;Niben101Scf03929g04002.1	sp|B0JXB7|UCRI_MICAN **** Cytochrome b6-f complex iron-sulfur subunit IPR014349 (Rieske iron-sulphur protein), IPR014909 (Cytochrome b6-f complex Fe-S subunit), IPR023960 (Cytochrome b6-f complex iron-sulfur subunit) GO:0008121 (ubiquinol-cytochrome-c redu
18.079	18.182	18.0469	17.9516	17.9466	17.9777	17.4843	17.4128	17.4017	+	N_Citrine	+	TIR_Citrine	1.59153	1.43922	0.000156505	0.000977578	0.669717	13.8734	4.48629e-05	0	0.525685	19.0362	Niben101Scf05954g03005.1	Niben101Scf05954g03005.1	sp|Q0WNJ6|CLAH1_ARATH **** Clathrin heavy chain 1 IPR016341 (Clathrin, heavy chain) GO:0005198 (structural molecule activity), GO:0005488 (binding), GO:0005515 (protein binding), GO:0006886 (intracellular protein transport), GO:0016192 (vesicle-mediated tr
12.4447	12.7434	12.197	12.3205	11.8348	11.9019	11.8281	11.9835	11.596	+	N_Citrine			1.58864	1.16822	0.0273296	0.0117685	0.659141	3.39792	0.316091	0.275569	0.216533	1.14492	Niben101Scf04205g04013.1	Niben101Scf04205g04013.1	sp|Q55B11|VTA1_DICDI *-*- Vacuolar protein sorting-associated protein VTA1 homolog IPR023175 (Vacuolar protein sorting-associate protein Vta1/Callose synthase, N-terminal domain)
12.4487	11.9114	11.9486	12.0975	12.0374	12.2198	11.7774	11.4054	11.1133	+	N_Citrine	+	TIR_Citrine	1.58744	1.58278	0.0604885	0.0309995	0.670888	2.59306	0.0263201	0.0135105	0.686168	3.4389	Niben101Scf07650g03017.1;Niben101Scf00449g06005.1	Niben101Scf07650g03017.1;Niben101Scf00449g06005.1	AT3G46460.1 ***- ubiquitin-conjugating enzyme 13 LENGTH=166 IPR016135 (Ubiquitin-conjugating enzyme/RWD-like), IPR023313 (Ubiquitin-conjugating enzyme, active site);AT3G46460.1 ***- ubiquitin-conjugating enzyme 13 LENGTH=166 IPR016135 (Ubiquitin-conjugatin
11.8888	11.8499	11.9405	11.9789	11.8792	11.9952	10.9852	11.4286	11.2342	+	N_Citrine	+	TIR_Citrine	1.58696	1.65253	0.00665143	0.00390963	0.677108	5.17012	0.00528187	0.00295349	0.735091	5.5133	Niben101Scf00571g09005.1;Niben101Scf03396g07032.1	Niben101Scf00571g09005.1;Niben101Scf03396g07032.1	AT1G65430.1 ***- IBR domain-containing protein LENGTH=567 IPR001876 (Zinc finger, RanBP2-type), IPR002867 (Zinc finger, C6HC-type), IPR013083 (Zinc finger, RING/FYVE/PHD-type) GO:0005515 (protein binding), GO:0008270 (zinc ion binding);sp|Q6PFJ9|ARI1_DANRE
12.6094	12.4254	12.4853	12.0474	12.1483	12.1091	11.8432	11.8431	11.8415	+	N_Citrine	+	TIR_Citrine	1.58683	1.1971	0.000254465	0.00111945	0.6641	12.2567	0.000912529	0.00121839	0.258947	8.81841	Niben101Scf22845g00004.1;Niben101Scf02344g01011.1;Niben101Scf00340g03006.1	Niben101Scf22845g00004.1;Niben101Scf02344g01011.1;Niben101Scf00340g03006.1	sp|P73016|FABI_SYNY3 ***- Enoyl-[acyl-carrier-protein] reductase [NADH] FabI IPR016040 (NAD(P)-binding domain);sp|P73016|FABI_SYNY3 ***- Enoyl-[acyl-carrier-protein] reductase [NADH] FabI IPR002347 (Glucose/ribitol dehydrogenase);sp|P73016|FABI_SYNY3 ***-
15.7988	15.8873	15.7912	15.9733	15.9349	15.8787	15.0769	15.2831	15.1171	+	N_Citrine	+	TIR_Citrine	1.58512	1.70249	0.000687727	0.000961451	0.666722	9.49106	0.000363656	0.00112409	0.769919	11.1858	Niben101Scf01934g04019.1	Niben101Scf01934g04019.1	sp|O93988|ACL1_SORMK **** ATP-citrate synthase subunit 1 IPR002020 (Citrate synthase-like), IPR016040 (NAD(P)-binding domain), IPR016102 (Succinyl-CoA synthetase-like) GO:0003824 (catalytic activity), GO:0003878 (ATP citrate synthase activity), GO:0004775
15.6638	15.605	15.63	15.2808	15.3086	15.3055	15.2232	14.8477	14.8016	+	N_Citrine	+	TIR_Citrine	1.58336	1.25544	0.00739606	0.00379771	0.675484	5.01795	0.0635121	0.0381743	0.340829	2.54693	Niben101Scf06203g02016.1;Niben101Scf00321g05030.1	Niben101Scf06203g02016.1;Niben101Scf00321g05030.1	sp|A9IR54|CLPP_BORPD ***- ATP-dependent Clp protease proteolytic subunit IPR023562 (Clp protease proteolytic subunit /Translocation-enhancing protein TepA), IPR029045 (ClpP/crotonase-like domain) GO:0004252 (serine-type endopeptidase activity), GO:0006508
13.3474	13.4406	13.4243	13.2	13.2584	13.0282	13.111	12.4892	12.5401	+	N_Citrine			1.58295	1.3411	0.0265411	0.0115385	0.690676	3.42978	0.100501	0.065864	0.448773	2.12741	Niben101Scf04958g02014.1	Niben101Scf04958g02014.1	sp|Q57PU1|YDIU_SALCH ***- UPF0061 protein YdiU IPR003846 (Uncharacterised protein family UPF0061)
12.8425	12.8063	12.7026	12.2089	12.3471	12.321	12.2901	12.0852	11.9746	+	N_Citrine			1.58276	1.12582	0.00277061	0.00163855	0.667209	6.57427	0.159025	0.11342	0.175716	1.72815	Niben101Scf03737g06014.1	Niben101Scf03737g06014.1	sp|Q6AVI0|RSLE2_ORYSJ ***- Zinc finger BED domain-containing protein RICESLEEPER 2 IPR003656 (Zinc finger, BED-type), IPR012337 (Ribonuclease H-like domain), IPR025525 (hAT-like transposase, RNase-H fold) GO:0003676 (nucleic acid binding), GO:0003677 (DNA
17.8851	17.9031	17.856	17.5549	17.6669	17.5102	17.3394	17.2169	17.0928	+	N_Citrine	+	TIR_Citrine	1.58188	1.28252	0.000783994	0.000905983	0.665018	9.17379	0.013225	0.00719531	0.360981	4.24364	Niben101Scf06528g04016.1	Niben101Scf06528g04016.1	AT2G34660.1 ***- multidrug resistance-associated protein 2 LENGTH=1623 IPR003439 (ABC transporter-like), IPR011527 (ABC transporter type 1, transmembrane domain), IPR027417 (P-loop containing nucleoside triphosphate hydrolase) GO:0005524 (ATP binding), GO:
12.7231	12.9717	12.7831	13.2812	13.2867	13.1435	12.3198	12.189	11.9802	+	N_Citrine	+	TIR_Citrine	1.58032	2.09787	0.00590797	0.00325744	0.662993	5.34436	0.000603863	0.000850829	1.07413	9.81604	Niben101Scf09225g04002.1	Niben101Scf09225g04002.1	AT5G65550.1 ***- UDP-Glycosyltransferase superfamily protein LENGTH=466 IPR002213 (UDP-glucuronosyl/UDP-glucosyltransferase) GO:0008152 (metabolic process), GO:0016758 (transferase activity, transferring hexosyl groups)
11.099	11.3144	11.1064	11.2686	10.9655	10.7194	10.4091	10.5569	10.5788	+	N_Citrine	+	TIR_Citrine	1.57995	1.39971	0.00174259	0.000854914	0.658318	7.44041	0.0486836	0.0272837	0.469528	2.80257	Niben101Scf18348g01028.1;Niben101Scf09172g01011.1	Niben101Scf18348g01028.1;Niben101Scf09172g01011.1	sp|B4STN3|SYH_STRM5 ***- Histidine--tRNA ligase IPR001106 (Aromatic amino acid lyase), IPR004516 (Histidine-tRNA ligase/ATP phosphoribosyltransferase regulatory subunit), IPR008948 (L-Aspartase-like) GO:0003824 (catalytic activity), GO:0005737 (cytoplasm),
19.5276	19.4951	19.5162	19.3589	19.4351	19.4008	18.9785	18.781	18.799	+	N_Citrine	+	TIR_Citrine	1.57722	1.45695	0.00049162	0.000854167	0.660114	10.3513	0.00122546	0.00128514	0.54541	8.16401	Niben101Scf01797g01001.1;Niben101Scf05824g12005.1;Niben101Scf03251g00008.1;Niben101Scf02564g14006.1;Niben101Scf01326g05008.1;Niben101Scf04969g01002.1;Niben101Ctg03910g00004.1;Niben101Scf08143g03011.1;Niben101Scf01866g01035.1;Niben101Scf06172g04003.1;Niben101Scf03243g00006.1;Niben101Scf23114g00002.1;Niben101Scf01240g10023.1;Niben101Scf23114g00003.1;Niben101Scf01313g06005.1;Niben101Scf04384g03005.1	Niben101Scf01797g01001.1;Niben101Scf05824g12005.1;Niben101Scf03251g00008.1;Niben101Scf02564g14006.1;Niben101Scf01326g05008.1;Niben101Scf04969g01002.1	sp|P11480|TBAE_PHYPO ***- Tubulin alpha-2B chain IPR000217 (Tubulin), IPR023123 (Tubulin, C-terminal) GO:0003924 (GTPase activity), GO:0005200 (structural constituent of cytoskeleton), GO:0005525 (GTP binding), GO:0005874 (microtubule), GO:0006184 (GTP cat
11.6291	11.7247	11.9193	11.3393	11.5957	11.6541	11.3413	11.0759	10.8672	+	N_Citrine	+	TIR_Citrine	1.57454	1.34553	0.0148201	0.00668161	0.662925	4.10271	0.0605764	0.036008	0.434928	2.59168	Niben101Scf03823g02016.1	Niben101Scf03823g02016.1	AT3G14270.1 **** phosphatidylinositol-4-phosphate 5-kinase family protein LENGTH=1791 IPR002423 (Chaperonin Cpn60/TCP-1), IPR002498 (Phosphatidylinositol-4-phosphate 5-kinase, core), IPR013083 (Zinc finger, RING/FYVE/PHD-type), IPR027409 (GroEL-like apical
16.1431	16.0622	15.9927	15.9444	16.1405	15.8808	15.2665	15.4585	15.5027	+	N_Citrine	+	TIR_Citrine	1.57407	1.49489	0.00147935	0.000910299	0.656774	7.76953	0.0055639	0.00353547	0.579342	5.43432	Niben101Scf01369g05023.1	Niben101Scf01369g05023.1	sp|P94915|G3P_MYCAV *-*- Glyceraldehyde-3-phosphate dehydrogenase IPR020831 (Glyceraldehyde/Erythrose phosphate dehydrogenase family) GO:0016620 (oxidoreductase activity, acting on the aldehyde or oxo group of donors, NAD or NADP as acceptor), GO:0055114 (
17.3846	17.4613	17.4768	17.5277	17.6011	17.6264	16.8148	16.8168	16.7297	+	N_Citrine	+	TIR_Citrine	1.57333	1.73868	8.57875e-05	0.000615385	0.65383	16.1596	4.20111e-05	0	0.797955	19.3542	Niben101Scf09472g02009.1;Niben101Scf13854g00010.1	Niben101Scf09472g02009.1	sp|Q9LQ55|DRP2B_ARATH ***- Dynamin-2B IPR000375 (Dynamin central domain), IPR001401 (Dynamin, GTPase domain), IPR011993 (Pleckstrin homology-like domain), IPR020850 (GTPase effector domain, GED), IPR022812 (Dynamin superfamily), IPR027417 (P-loop containin
11.7001	11.9197	11.7106	11.745	11.4431	11.3377	11.0129	11.272	11.0845	+	N_Citrine	+	TIR_Citrine	1.57253	1.31204	0.00342131	0.00180597	0.653676	6.21005	0.0558788	0.032126	0.385483	2.66875	Niben101Scf02164g05014.1;Niben101Scf09116g03007.1	Niben101Scf02164g05014.1;Niben101Scf09116g03007.1	sp|Q9SIM4|RL141_ARATH ***- 60S ribosomal protein L14-1 IPR002784 (Ribosomal protein L14), IPR008991 (Translation protein SH3-like domain) GO:0003735 (structural constituent of ribosome), GO:0005622 (intracellular), GO:0005840 (ribosome), GO:0006412 (transl
15.8012	15.7882	15.7948	15.3597	15.4119	15.525	14.6418	15.3216	15.3581	+	N_Citrine			1.57153	1.22374	0.0419166	0.0196312	0.687558	2.95126	0.24377	0.193025	0.32504	1.36576	Niben101Scf10505g00007.1;Niben101Scf04582g03004.1	Niben101Scf10505g00007.1;Niben101Scf04582g03004.1	sp|P55059|PDI_HUMIN **** Protein disulfide-isomerase IPR005792 (Protein disulphide isomerase), IPR012336 (Thioredoxin-like fold) GO:0005783 (endoplasmic reticulum), GO:0016853 (isomerase activity), GO:0045454 (cell redox homeostasis);sp|Q67IX6|PDI14_ORYSJ
19.5758	19.55	19.6208	19.1862	19.2825	19.2945	19.0285	18.8898	18.8681	+	N_Citrine	+	TIR_Citrine	1.57131	1.25237	0.000274061	0.00109333	0.653439	12.0264	0.00586845	0.00368268	0.325617	5.35436	Niben101Scf01750g14033.1	Niben101Scf01750g14033.1	sp|Q9FMR5|VA714_ARATH **** Vesicle-associated membrane protein 714 IPR001388 (Synaptobrevin), IPR011012 (Longin-like domain) GO:0006810 (transport), GO:0016021 (integral component of membrane), GO:0016192 (vesicle-mediated transport)
15.5839	15.5233	15.5427	15.502	15.489	15.3726	14.8775	14.9125	14.9089	+	N_Citrine	+	TIR_Citrine	1.5697	1.47017	6.52049e-06	0	0.650349	30.918	0.000200739	0.000583333	0.554903	13.0214	Niben101Scf02272g04024.1;Niben101Scf01154g16001.1	Niben101Scf02272g04024.1;Niben101Scf01154g16001.1	sp|Q9SJ40|VPS11_ARATH ***- Vacuolar protein-sorting-associated protein 11 homolog IPR000547 (Clathrin, heavy chain/VPS, 7-fold repeat), IPR013083 (Zinc finger, RING/FYVE/PHD-type), IPR015943 (WD40/YVTN repeat-like-containing domain), IPR024763 (Vacuolar pr
11.7283	11.2863	11.4755	11.7395	11.5292	11.0453	10.7991	11.163	10.5445	+	N_Citrine			1.56925	1.52442	0.039968	0.0185476	0.661164	2.99934	0.0917937	0.0598385	0.602498	2.20836	Niben101Scf04738g04007.1	Niben101Scf04738g04007.1	sp|Q4JC46|PURT_SULAC ***- Phosphoribosylglycinamide formyltransferase 2 IPR016185 (Pre-ATP-grasp domain), IPR016301 (Phosphoribosylaminoimidazole carboxylase) GO:0003824 (catalytic activity), GO:0004638 (phosphoribosylaminoimidazole carboxylase activity),
16.1716	16.1155	16.0565	16.0278	15.8912	15.9662	15.4759	15.448	15.4731	+	N_Citrine	+	TIR_Citrine	1.56876	1.41138	4.64681e-05	0.000969697	0.648912	18.868	0.000254617	0.000513761	0.496085	12.2548	Niben101Scf07103g01015.1	Niben101Scf07103g01015.1	sp|Q7H8L9|ATPB_IPOOB *-** ATP synthase subunit beta, chloroplastic IPR000194 (ATPase, F1/V1/A1 complex, alpha/beta subunit, nucleotide-binding domain), IPR001469 (ATPase, F1 complex, delta/epsilon subunit), IPR027417 (P-loop containing nucleoside triphosph
16.3994	16.4342	16.4862	16.5355	16.3773	16.3256	16.0685	15.6743	15.5847	+	N_Citrine	+	TIR_Citrine	1.5679	1.5412	0.0116357	0.00534876	0.664112	4.40611	0.0168871	0.00903733	0.636976	3.94512	Niben101Scf04122g02005.1;Niben101Scf03015g06008.1;Niben101Scf03113g02012.1;Niben101Scf02476g04009.1;Niben101Scf00748g00006.1;Niben101Scf00078g02005.1;Niben101Ctg14963g00002.1	Niben101Scf04122g02005.1;Niben101Scf03015g06008.1;Niben101Scf03113g02012.1;Niben101Scf02476g04009.1;Niben101Scf00748g00006.1;Niben101Scf00078g02005.1;Niben101Ctg14963g00002.1	sp|Q05462|RL27_PEA ***- 60S ribosomal protein L27 IPR001141 (Ribosomal protein L27e), IPR008991 (Translation protein SH3-like domain) GO:0003735 (structural constituent of ribosome), GO:0005622 (intracellular), GO:0005840 (ribosome), GO:0006412 (translatio
13.3698	13.4042	13.3518	13.5395	13.5574	13.4998	12.5488	12.8307	12.7863	+	N_Citrine	+	TIR_Citrine	1.5673	1.74746	0.00182105	0.00101387	0.653323	7.35404	0.000812168	0.00127404	0.810268	9.08999	Niben101Scf01681g14017.1;Niben101Scf01881g02001.1	Niben101Scf01681g14017.1;Niben101Scf01881g02001.1	AT2G13560.1 *-** NAD-dependent malic enzyme 1 LENGTH=623 IPR001891 (Malic oxidoreductase) GO:0004470 (malic enzyme activity), GO:0004471 (malate dehydrogenase (decarboxylating) (NAD+) activity), GO:0006108 (malate metabolic process), GO:0055114 (oxidation-
12.5276	12.4459	12.4506	12.6572	12.8914	12.743	11.8417	11.8401	11.8001	+	N_Citrine	+	TIR_Citrine	1.56676	1.91814	2.65001e-05	0.00128	0.647428	21.737	0.000178053	0.000632768	0.936573	13.4254	Niben101Scf01634g07028.1;Niben101Scf07089g02018.1	Niben101Scf01634g07028.1;Niben101Scf07089g02018.1	sp|Q66HC5|NUP93_RAT **** Nuclear pore complex protein Nup93 IPR007231 (Nucleoporin interacting component Nup93/Nic96) GO:0005643 (nuclear pore), GO:0006810 (transport);sp|Q66HC5|NUP93_RAT *-** Nuclear pore complex protein Nup93 IPR007231 (Nucleoporin inter
11.8331	11.8546	11.9365	11.8465	11.9904	11.8677	11.0385	11.1833	11.4357	+	N_Citrine	+	TIR_Citrine	1.56573	1.59586	0.00549948	0.00297886	0.655579	5.45193	0.00538298	0.00293642	0.68236	5.48441	Niben101Scf04300g03002.1;Niben101Scf04432g03004.1	Niben101Scf04300g03002.1;Niben101Scf04432g03004.1	sp|Q96321|IMA1_ARATH ***- Importin subunit alpha-1 IPR002652 (Importin-alpha, importin-beta-binding domain), IPR016024 (Armadillo-type fold), IPR024931 (Importin subunit alpha) GO:0005488 (binding), GO:0005515 (protein binding), GO:0005634 (nucleus), GO:00
19.276	19.1993	19.2962	19.3046	19.2248	19.2476	18.6847	18.584	18.5626	+	N_Citrine	+	TIR_Citrine	1.5652	1.56697	0.000172848	0.000923729	0.646738	13.5272	0.000128656	0.000772414	0.648577	14.5816	Niben101Scf10910g00006.1;Niben101Scf12623g00008.1	Niben101Scf10910g00006.1;Niben101Scf12623g00008.1	AT1G26190.1 *-** Phosphoribulokinase / Uridine kinase family LENGTH=674 IPR006082 (Phosphoribulokinase), IPR027417 (P-loop containing nucleoside triphosphate hydrolase) GO:0005524 (ATP binding), GO:0005975 (carbohydrate metabolic process), GO:0008152 (meta
12.9137	12.6092	12.7513	12.3245	12.3086	12.4646	12.1779	12.0764	12.0953	+	N_Citrine	+	TIR_Citrine	1.56508	1.18955	0.00234436	0.00123077	0.641543	6.87557	0.0130562	0.00713877	0.249374	4.25975	Niben101Scf00582g01038.1;Niben101Scf03277g02009.1	Niben101Scf00582g01038.1;Niben101Scf03277g02009.1	sp|Q980A0|APGM_SULSO ***- 2,3-bisphosphoglycerate-independent phosphoglycerate mutase IPR004456 (Bisphosphoglycerate-independent phosphoglycerate mutase) GO:0003824 (catalytic activity), GO:0008152 (metabolic process), GO:0046872 (metal ion binding);sp|P58
15.7709	15.6585	15.7344	16.9266	16.809	16.9137	14.8112	15.2596	15.1261	+	N_Citrine	+	TIR_Citrine	1.56308	3.49777	0.00873665	0.0042693	0.655622	4.78607	0.000192232	0.000595745	1.81747	13.1659	Niben101Scf03377g05007.1	Niben101Scf03377g05007.1	sp|B0U3J7|DNAJ_XYLFM *-*- Chaperone protein DnaJ IPR001623 (DnaJ domain), IPR002939 (Chaperone DnaJ, C-terminal) GO:0006457 (protein folding), GO:0051082 (unfolded protein binding)
11.5956	11.6107	11.4516	11.1949	11.0995	11.1956	11.4982	10.6341	10.3384					1.56194	1.19163	0.106823	0.0646614	0.729063	2.07336	0.385986	0.372833	0.339718	0.972237	Niben101Scf00453g07011.1	Niben101Scf00453g07011.1	AT5G46800.1 ***- Mitochondrial substrate carrier family protein LENGTH=300 IPR018108 (Mitochondrial substrate/solute carrier), IPR023395 (Mitochondrial carrier domain)
14.7974	14.9364	14.8591	14.7958	14.6198	14.6231	14.2227	14.2804	14.1642	+	N_Citrine	+	TIR_Citrine	1.56067	1.3743	0.00025401	0.00112329	0.641827	12.2623	0.0024271	0.00256829	0.457102	6.81205	Niben101Scf02461g02002.1;Niben101Scf05688g10002.1	Niben101Scf02461g02002.1	AT1G18160.1 *-** Protein kinase superfamily protein LENGTH=992 IPR000270 (Phox/Bem1p), IPR011009 (Protein kinase-like domain) GO:0004672 (protein kinase activity), GO:0004674 (protein serine/threonine kinase activity), GO:0005515 (protein binding), GO:0005
14.8588	14.7257	14.9055	14.6789	14.7826	14.8264	13.8679	14.2984	14.3565	+	N_Citrine	+	TIR_Citrine	1.56035	1.48846	0.0159088	0.00688939	0.655743	4.01663	0.0213434	0.011421	0.588367	3.67254	Niben101Scf01308g03004.1	Niben101Scf01308g03004.1	sp|Q9TL08|CHLI_NEPOL *-*- Magnesium-chelatase subunit ChlI IPR027417 (P-loop containing nucleoside triphosphate hydrolase)
14.7323	14.941	14.8006	14.4633	14.3068	14.4847	14.3637	14.1469	14.0266	+	N_Citrine			1.55987	1.17657	0.00513793	0.00260129	0.645599	5.55563	0.102661	0.0671101	0.239244	2.10852	Niben101Scf01232g05005.1	Niben101Scf01232g05005.1	gb|ABF98470.1| ***- expressed protein [Oryza sativa Japonica Group]
14.7788	15.0151	14.9059	14.8712	15.0055	15.064	13.936	14.4459	14.3552	+	N_Citrine	+	TIR_Citrine	1.55937	1.64752	0.0187755	0.00821106	0.654245	3.82017	0.0117284	0.00678193	0.734565	4.39592	Niben101Scf33183g00001.1;Niben101Scf04109g09003.1	Niben101Scf33183g00001.1;Niben101Scf04109g09003.1	AT2G01190.1 *-*- Octicosapeptide/Phox/Bem1p family protein LENGTH=720 IPR000270 (Phox/Bem1p) GO:0005515 (protein binding);AT2G01190.1 *-*- Octicosapeptide/Phox/Bem1p family protein LENGTH=720 IPR000270 (Phox/Bem1p) GO:0005515 (protein binding)
8.69053	8.46018	9.31853	9.0291	8.68137	8.32567	8.75058	8.22207	7.42908					1.55696	1.39056	0.209891	0.148445	0.689167	1.49234	0.278085	0.230007	0.544802	1.25413	Niben101Scf03171g03002.1;Niben101Scf17802g02011.1	Niben101Scf03171g03002.1;Niben101Scf17802g02011.1	sp|O65390|APA1_ARATH **** Aspartic proteinase A1 IPR001461 (Aspartic peptidase), IPR007856 (Saposin-like type B, 1), IPR021109 (Aspartic peptidase domain) GO:0004190 (aspartic-type endopeptidase activity), GO:0006508 (proteolysis), GO:0006629 (lipid metabo
9.8933	9.42137	9.64472	10.0575	9.69366	9.4086	9.23436	9.06986	8.73527	+	N_Citrine	+	TIR_Citrine	1.55641	1.64341	0.0330802	0.0152377	0.639964	3.1943	0.0413553	0.0226971	0.706765	2.96484	Niben101Scf02979g00004.1;Niben101Scf02470g01007.1	Niben101Scf02979g00004.1;Niben101Scf02470g01007.1	sp|Q498C5|ABRAL_XENLA ***- Costars family protein ABRACL IPR027817 (Costars domain);sp|Q498C5|ABRAL_XENLA ***- Costars family protein ABRACL IPR027817 (Costars domain)
18.0093	17.9219	17.9132	17.98	17.6197	17.6113	17.9079	16.8262	16.9381					1.55631	1.35367	0.103671	0.0619151	0.72407	2.09985	0.231895	0.179095	0.512967	1.40801	Niben101Scf01208g01014.1	Niben101Scf01208g01014.1	sp|A0A361|PSBB_COFAR **** Photosystem II CP47 reaction center protein IPR000932 (Photosystem antenna protein-like) GO:0009521 (photosystem), GO:0009767 (photosynthetic electron transport chain), GO:0016020 (membrane), GO:0016168 (chlorophyll binding), GO:0
16.3565	16.2403	16.246	16.3809	16.4658	16.2482	15.8151	15.4746	15.6224	+	N_Citrine	+	TIR_Citrine	1.55591	1.65126	0.00366591	0.00175787	0.643525	6.0946	0.00342286	0.00274965	0.727564	6.20928	Niben101Scf00506g02003.1;Niben101Scf00479g01015.1;Niben101Scf01036g03001.1;Niben101Scf10763g00002.1	Niben101Scf00506g02003.1;Niben101Scf00479g01015.1;Niben101Scf01036g03001.1	sp|P15904|POR_AVESA **** Protochlorophyllide reductase IPR002347 (Glucose/ribitol dehydrogenase) GO:0008152 (metabolic process), GO:0016491 (oxidoreductase activity);sp|P15904|POR_AVESA ***- Protochlorophyllide reductase IPR016040 (NAD(P)-binding domain);s
11.1528	11.3622	10.8891	11.4393	11.4584	11.6456	10.891	10.4634	10.065	+	N_Citrine	+	TIR_Citrine	1.55309	2.00701	0.0738887	0.0396354	0.661566	2.40582	0.0136024	0.00739817	1.0413	4.20851	Niben101Scf01765g02012.1	Niben101Scf01765g02012.1	sp|P12424|GLNA_NICPL **** Glutamine synthetase IPR008147 (Glutamine synthetase, beta-Grasp), IPR014746 (Glutamine synthetase/guanido kinase, catalytic domain), IPR027302 (Glutamine synthetase, N-terminal conserved site), IPR027303 (Glutamine synthetase, gl
14.071	14.1137	14.0562	13.917	13.9241	14.0094	13.6315	13.4433	13.2393	+	N_Citrine	+	TIR_Citrine	1.55148	1.41802	0.00497213	0.00262963	0.642298	5.60621	0.0119336	0.00693701	0.512126	4.37368	Niben101Scf01513g01010.1;Niben101Scf01451g05008.1	Niben101Scf01513g01010.1;Niben101Scf01451g05008.1	sp|P70718|6PGD_AGGAC *-** 6-phosphogluconate dehydrogenase, decarboxylating IPR008927 (6-phosphogluconate dehydrogenase, C-terminal-like), IPR015815 (Hydroxy monocarboxylic acid anion dehydrogenase, HIBADH-type), IPR016040 (NAD(P)-binding domain) GO:000461
13.3934	13.5056	13.4641	13.5895	13.5823	13.4977	12.4987	13.0186	12.9006	+	N_Citrine	+	TIR_Citrine	1.55024	1.66378	0.0156915	0.00681032	0.648375	4.03324	0.00939867	0.00622222	0.75049	4.687	Niben101Scf02831g08011.1	Niben101Scf02831g08011.1	ref|XP_007024512.1| --*- Kinase superfamily protein isoform 4 [Theobroma cacao] gb|EOY27134.1| Kinase superfamily protein isoform 4 [Theobroma cacao]
14.0963	14.2318	14.2649	13.8689	13.9578	13.7972	13.8106	13.5136	13.337	+	N_Citrine			1.55008	1.23882	0.0120104	0.00566038	0.643901	4.36548	0.0925705	0.0602563	0.320851	2.2008	Niben101Scf03492g01004.1;Niben101Scf01111g04003.1;Niben101Scf06998g01005.1	Niben101Scf03492g01004.1;Niben101Scf01111g04003.1	sp|Q99PV0|PRP8_MOUSE **** Pre-mRNA-processing-splicing factor 8 IPR000555 (JAB1/MPN/MOV34 metalloenzyme domain), IPR012337 (Ribonuclease H-like domain), IPR012591 (PRO8NT domain), IPR012592 (PROCN domain), IPR012984 (PROCT domain), IPR019580 (Pre-mRNA-proc
13.6533	13.459	13.7216	13.6085	13.6847	13.5878	13.2377	12.7965	12.8781	+	N_Citrine	+	TIR_Citrine	1.54941	1.56243	0.014999	0.00664566	0.64054	4.08805	0.00909134	0.00599618	0.656236	4.7319	Niben101Scf07436g00006.1	Niben101Scf07436g00006.1	sp|A1URA3|FTSH_BARBK **** ATP-dependent zinc metalloprotease FtsH IPR003959 (ATPase, AAA-type, core), IPR005936 (Peptidase, FtsH), IPR027417 (P-loop containing nucleoside triphosphate hydrolase) GO:0004222 (metalloendopeptidase activity), GO:0005524 (ATP b
12.0706	11.8531	10.897	11.3445	11.789	11.7377	10.7778	11.1869	11.1738			+	TIR_Citrine	1.54874	1.49349	0.218675	0.156157	0.560683	1.45765	0.0410115	0.0225636	0.577548	2.97326	Niben101Scf07691g00008.1	Niben101Scf07691g00008.1	gb|KFB86097.1| ***- dihydrolipoamide dehydrogenase [Calothrix sp. 336/3] IPR013027 (FAD-dependent pyridine nucleotide-disulphide oxidoreductase), IPR016156 (FAD/NAD-linked reductase, dimerisation domain), IPR023753 (Pyridine nucleotide-disulphide oxidoredu
16.0608	15.8906	16.0791	15.7649	15.905	15.8947	15.3953	15.3662	15.395	+	N_Citrine	+	TIR_Citrine	1.54443	1.38577	0.000505145	0.000841026	0.624675	10.2791	0.000524365	0.000908555	0.469357	10.1806	Niben101Scf11649g00004.1	Niben101Scf11649g00004.1	gb|KEH20515.1| **** zinc ion-binding protein [Medicago truncatula] IPR012935 (Zinc finger, C3HC-like) GO:0005634 (nucleus), GO:0008270 (zinc ion binding)
13.0667	12.9963	13.0341	13.1209	13.0415	13.066	12.4106	12.3368	12.4678	+	N_Citrine	+	TIR_Citrine	1.5439	1.59156	0.000128752	0.00104808	0.627286	14.5789	0.000113607	0	0.671055	15.0493	Niben101Scf06256g03008.1;Niben101Scf01933g14001.1	Niben101Scf06256g03008.1;Niben101Scf01933g14001.1	ref|WP_013413882.1| **** arsenic transporter ATPase [Methanothermus fervidus] ref|YP_004004366.1| arsenite efflux ATP-binding protein arsa [Methanothermus fervidus DSM 2088] gb|ADP77604.1| arsenite efflux ATP-binding protein ArsA [Methanothermus fervidus D
15.6832	15.7004	15.7618	15.679	15.7267	15.699	15.3482	14.9721	14.9063	+	N_Citrine	+	TIR_Citrine	1.54387	1.52915	0.0101937	0.00484003	0.639635	4.57867	0.010613	0.00674301	0.626075	4.52558	Niben101Scf00577g01006.1;Niben101Scf09716g01002.1	Niben101Scf00577g01006.1;Niben101Scf09716g01002.1	sp|Q8TF05|PP4R1_HUMAN *-*- Serine/threonine-protein phosphatase 4 regulatory subunit 1 IPR016024 (Armadillo-type fold) GO:0005488 (binding);sp|Q8TF05|PP4R1_HUMAN *-*- Serine/threonine-protein phosphatase 4 regulatory subunit 1 IPR016024 (Armadillo-type fol
19.3686	19.4329	19.4457	19.3348	19.4083	19.2966	18.7608	18.7399	18.8653	+	N_Citrine	+	TIR_Citrine	1.54374	1.47185	0.000161164	0.000968889	0.627093	13.7702	0.000389815	0.00107317	0.557935	10.9881	Niben101Scf07073g02007.1;Niben101Scf01048g00005.1;Niben101Scf03624g07013.1;Niben101Scf02644g00007.1;Niben101Scf01849g03029.1	Niben101Scf07073g02007.1;Niben101Scf01048g00005.1;Niben101Scf03624g07013.1	AT5G26780.3 **** serine hydroxymethyltransferase 2 LENGTH=533 IPR001085 (Serine hydroxymethyltransferase), IPR015424 (Pyridoxal phosphate-dependent transferase) GO:0003824 (catalytic activity), GO:0004372 (glycine hydroxymethyltransferase activity), GO:000
15.6208	15.559	15.4534	15.5294	15.6858	15.6355	14.7381	15.068	14.9409	+	N_Citrine	+	TIR_Citrine	1.54121	1.62044	0.00430059	0.00192405	0.628751	5.83452	0.00275787	0.00260209	0.701254	6.58243	Niben101Scf04436g13024.1	Niben101Scf04436g13024.1	sp|Q6UNT2|RL5_CUCSA ***- 60S ribosomal protein L5 IPR005484 (Ribosomal protein L18/L5), IPR025607 (Ribosomal protein L5 eukaryotic/L18 archaeal, C-terminal) GO:0003735 (structural constituent of ribosome), GO:0005622 (intracellular), GO:0005840 (ribosome),
17.9734	17.921	17.8087	17.8506	17.8667	17.8258	17.0412	17.3565	17.4179	+	N_Citrine	+	TIR_Citrine	1.53857	1.48113	0.00760956	0.00398867	0.629161	4.97774	0.0079929	0.00512983	0.575795	4.90887	Niben101Scf08975g01010.1;Niben101Scf11384g00027.1	Niben101Scf08975g01010.1;Niben101Scf11384g00027.1	sp|Q01667|CAB6_ARATH ***- Chlorophyll a-b binding protein 6, chloroplastic IPR022796 (Chlorophyll A-B binding protein), IPR023329 (Chlorophyll a/b binding protein domain) GO:0009765 (photosynthesis, light harvesting), GO:0016020 (membrane);sp|Q01667|CAB6_A
13.4802	13.3865	13.3305	13.3341	13.3132	13.4073	12.8632	12.7814	12.6872	+	N_Citrine	+	TIR_Citrine	1.53826	1.48766	0.00075155	0.000923747	0.621767	9.27505	0.000596648	0.000860335	0.574268	9.8466	Niben101Scf18648g00006.1;Niben101Scf16189g00001.1	Niben101Scf18648g00006.1;Niben101Scf16189g00001.1	AT3G13110.1 **** serine acetyltransferase 2;2 LENGTH=391 IPR005881 (Serine O-acetyltransferase) GO:0005737 (cytoplasm), GO:0006535 (cysteine biosynthetic process from serine), GO:0009001 (serine O-acetyltransferase activity), GO:0016740 (transferase activi
14.315	14.3027	14.3069	14.0155	13.8469	13.8469	13.768	13.6493	13.6427	+	N_Citrine	+	TIR_Citrine	1.53726	1.16268	0.00010906	0.000533333	0.621511	15.2061	0.0355835	0.0194653	0.216401	3.11835	Niben101Scf23241g00002.1;Niben101Scf00024g04006.1	Niben101Scf23241g00002.1;Niben101Scf00024g04006.1	sp|Q9LY32|PMA7_ARATH *-** ATPase 7, plasma membrane-type IPR001757 (P-type ATPase), IPR004014 (Cation-transporting P-type ATPase, N-terminal), IPR023298 (P-type ATPase, transmembrane domain) GO:0000166 (nucleotide binding), GO:0016021 (integral component
10.1406	10.5735	10.3223	10.4655	10.9105	10.9313	10.2636	9.50004	9.24226			+	TIR_Citrine	1.53693	2.06782	0.110588	0.0667089	0.676828	2.04282	0.0324099	0.0173276	1.10047	3.21579	Niben101Scf02408g04003.1	Niben101Scf02408g04003.1	sp|A9MW81|AES_SALPB *-*- Acetyl esterase IPR029058 (Alpha/Beta hydrolase fold) GO:0008152 (metabolic process), GO:0016787 (hydrolase activity)
14.7808	14.7255	14.9399	14.3793	14.4231	14.4565	14.3174	14.2636	13.9934	+	N_Citrine			1.53691	1.16611	0.00634132	0.00373054	0.623954	5.23976	0.0904677	0.0584979	0.22818	2.22144	Niben101Scf14394g01020.1;Niben101Scf15536g02038.1;Niben101Scf02030g04003.1	Niben101Scf14394g01020.1;Niben101Scf15536g02038.1;Niben101Scf02030g04003.1	sp|P27541|HSP70_BRUMA ***- Heat shock 70 kDa protein IPR013126 (Heat shock protein 70 family), IPR029047 (Heat shock protein 70kD, peptide-binding domain), IPR029048 (Heat shock protein 70kD, C-terminal domain);sp|Q9TUG3|HSP72_CAPHI ***- Heat shock-related
15.8399	15.9351	15.8234	15.8333	15.9362	15.7869	15.3439	15.2492	15.1411	+	N_Citrine	+	TIR_Citrine	1.53678	1.52246	0.00080181	0.000898305	0.621439	9.12037	0.00116041	0.00132231	0.607425	8.28162	Niben101Scf05932g03011.1;Niben101Scf02486g01012.1	Niben101Scf05932g03011.1;Niben101Scf02486g01012.1	sp|B7N9S6|SYQ_ECOLU **** Glutamine--tRNA ligase IPR000924 (Glutamyl/glutaminyl-tRNA synthetase) GO:0000166 (nucleotide binding), GO:0004812 (aminoacyl-tRNA ligase activity), GO:0004818 (glutamate-tRNA ligase activity), GO:0005524 (ATP binding), GO:0005737
16.2796	16.347	16.2496	16.1476	16.1752	16.1153	15.942	15.5289	15.5058	+	N_Citrine	+	TIR_Citrine	1.53625	1.38804	0.0118871	0.00558388	0.633172	4.37869	0.026962	0.0139431	0.487175	3.41263	Niben101Scf06831g01009.1;Niben101Scf03370g07004.1	Niben101Scf06831g01009.1;Niben101Scf03370g07004.1	sp|P22852|TBB_POLAG *-*- Tubulin beta chain IPR000217 (Tubulin), IPR023123 (Tubulin, C-terminal) GO:0003924 (GTPase activity), GO:0005200 (structural constituent of cytoskeleton), GO:0005525 (GTP binding), GO:0005874 (microtubule), GO:0006184 (GTP cataboli
13.7196	13.5628	13.7389	13.6292	13.6154	13.6199	13.3873	12.7857	12.9316	+	N_Citrine	+	TIR_Citrine	1.53435	1.47762	0.0280369	0.0119631	0.638886	3.37026	0.0317605	0.0169333	0.586645	3.23712	Niben101Scf01005g04005.1;Niben101Scf07608g01021.1	Niben101Scf01005g04005.1;Niben101Scf07608g01021.1	sp|Q9JZ77|RIBB_NEIMB **** 3,4-dihydroxy-2-butanone 4-phosphate synthase IPR000422 (3,4-dihydroxy-2-butanone 4-phosphate synthase, RibB), IPR000926 (GTP cyclohydrolase II, RibA), IPR016299 (Riboflavin biosynthesis protein RibBA) GO:0003935 (GTP cyclohydrola
12.1204	12.0432	12.0335	12.3863	12.3767	12.1217	11.0407	11.6616	11.5763	+	N_Citrine	+	TIR_Citrine	1.53156	1.80105	0.031134	0.0138736	0.639457	3.25819	0.0150609	0.00832903	0.868727	4.08303	Niben101Scf00202g02008.1;Niben101Scf00893g01029.1	Niben101Scf00202g02008.1	AT4G39210.1 **** Glucose-1-phosphate adenylyltransferase family protein LENGTH=521 IPR011004 (Trimeric LpxA-like), IPR029044 (Nucleotide-diphospho-sugar transferases) GO:0005978 (glycogen biosynthetic process), GO:0008878 (glucose-1-phosphate adenylyltrans
16.5376	16.7484	16.6843	16.429	16.1977	16.1356	16.1162	16.0559	15.9569	+	N_Citrine			1.53149	1.16087	0.00139469	0.000931973	0.613754	7.8911	0.10396	0.0678706	0.211078	2.09739	Niben101Scf08991g00007.1;Niben101Scf05438g02007.1	Niben101Scf08991g00007.1	sp|Q948T6|LGUL_ORYSJ **** Lactoylglutathione lyase IPR004361 (Glyoxalase I), IPR029068 (Glyoxalase/Bleomycin resistance protein/Dihydroxybiphenyl dioxygenase) GO:0004462 (lactoylglutathione lyase activity), GO:0046872 (metal ion binding)
13.8442	13.9453	13.8705	13.9903	13.8243	13.7048	13.3357	13.3002	13.1781	+	N_Citrine	+	TIR_Citrine	1.53092	1.48623	0.000404172	0.000937143	0.615324	10.8864	0.00400345	0.00286866	0.568452	5.94997	Niben101Scf00792g04004.1;Niben101Scf06245g01016.1	Niben101Scf00792g04004.1;Niben101Scf06245g01016.1	sp|Q9ZF99|MDH_AQUAR *-** Malate dehydrogenase IPR010945 (Malate dehydrogenase, type 2) GO:0003824 (catalytic activity), GO:0005975 (carbohydrate metabolic process), GO:0006108 (malate metabolic process), GO:0016491 (oxidoreductase activity), GO:0016615 (ma
15.7371	15.7243	15.7834	15.7014	15.5437	15.6642	15.0111	15.245	15.1369	+	N_Citrine	+	TIR_Citrine	1.53081	1.41794	0.000909021	0.000853119	0.61723	8.82727	0.00362261	0.00268286	0.5054	6.11434	Niben101Scf04126g00013.1	Niben101Scf04126g00013.1	AT1G24300.1 ***- GYF domain-containing protein LENGTH=1495 IPR003169 (GYF) GO:0005515 (protein binding)
16.4371	16.4075	16.501	16.5963	16.843	16.7183	15.5188	16.0062	15.9363	+	N_Citrine	+	TIR_Citrine	1.52961	1.84904	0.0153303	0.00669977	0.628124	4.06146	0.00588805	0.0036663	0.898752	5.34939	Niben101Scf00528g00011.1;Niben101Scf06080g04018.1	Niben101Scf00528g00011.1;Niben101Scf06080g04018.1	sp|F4J5S1|CLU_ARATH ***- Clustered mitochondria protein IPR011990 (Tetratricopeptide-like helical domain), IPR025697 (CLU domain), IPR028275 (Clustered mitochondria protein, N-terminal) GO:0005515 (protein binding);sp|F4J5S1|CLU_ARATH **** Clustered mitoch
14.3095	14.1616	14.3622	14.2138	13.9284	13.9303	13.4527	13.7565	13.7711	+	N_Citrine	+	TIR_Citrine	1.5293	1.28624	0.00674235	0.00390196	0.617681	5.15045	0.0607045	0.0361017	0.364078	2.58968	Niben101Scf05304g05008.1	Niben101Scf05304g05008.1	sp|Q9SMB4|PSBS_TOBAC ***- Photosystem II 22 kDa protein, chloroplastic IPR022796 (Chlorophyll A-B binding protein), IPR023329 (Chlorophyll a/b binding protein domain)
14.172	14.3767	14.3443	13.9464	14.0594	14.0395	13.9665	13.5366	13.5133	+	N_Citrine			1.52925	1.25555	0.0175569	0.00781319	0.625573	3.89896	0.0861432	0.0557077	0.343	2.26562	Niben101Scf03923g10005.1	Niben101Scf03923g10005.1	sp|Q6DH44|WDR83_DANRE --*- WD repeat domain-containing protein 83 IPR000409 (BEACH domain), IPR015943 (WD40/YVTN repeat-like-containing domain), IPR023362 (PH-BEACH domain) GO:0005515 (protein binding)
15.7182	15.6844	15.67	15.7979	15.6746	15.7325	15.0568	15.1115	15.0662	+	N_Citrine	+	TIR_Citrine	1.52905	1.57739	1.01266e-05	0	0.612692	27.6841	7.60831e-05	0	0.656858	16.6581	Niben101Scf05697g02007.1	Niben101Scf05697g02007.1	AT3G52990.1 *-** Pyruvate kinase family protein LENGTH=527 IPR001697 (Pyruvate kinase) GO:0000287 (magnesium ion binding), GO:0003824 (catalytic activity), GO:0004743 (pyruvate kinase activity), GO:0006096 (glycolytic process), GO:0030955 (potassium ion bi
14.3808	14.2224	14.4429	14.2563	14.512	14.3398	13.7232	13.729	13.7688	+	N_Citrine	+	TIR_Citrine	1.5275	1.55062	0.000824309	0.000885177	0.608361	9.05498	0.00120036	0.00129555	0.629019	8.20845	Niben101Scf20652g01025.1	Niben101Scf20652g01025.1	AT1G62020.1 ***- Coatomer, alpha subunit LENGTH=1216 IPR011990 (Tetratricopeptide-like helical domain), IPR016391 (Coatomer alpha subunit) GO:0005198 (structural molecule activity), GO:0005515 (protein binding), GO:0006886 (intracellular protein transport)
19.0522	19.0211	18.9775	18.8926	19.0182	18.9938	18.3575	18.4348	18.4306	+	N_Citrine	+	TIR_Citrine	1.5254	1.47546	5.14832e-05	0.000880734	0.609299	18.3862	0.000258112	0.000502242	0.560581	12.2122	Niben101Scf03113g02002.1;Niben101Scf00078g02001.1;Niben101Scf01225g04016.1	Niben101Scf03113g02002.1;Niben101Scf00078g02001.1	sp|Q9HPB8|RL6_HALSA ***- 50S ribosomal protein L6 IPR000702 (Ribosomal protein L6) GO:0003735 (structural constituent of ribosome), GO:0005622 (intracellular), GO:0005840 (ribosome), GO:0006412 (translation), GO:0019843 (rRNA binding);sp|P49210|RL9_ORYSJ *
16.5962	16.451	16.4877	16.5967	16.5218	16.395	16.0177	15.8858	15.7995	+	N_Citrine	+	TIR_Citrine	1.52535	1.51893	0.00136656	0.000941581	0.610617	7.93354	0.00222578	0.00211382	0.60347	6.9716	Niben101Scf01010g00009.1;Niben101Scf02168g04008.1;Niben101Scf03103g00016.1	Niben101Scf01010g00009.1;Niben101Scf02168g04008.1	AT5G19760.1 ***- Mitochondrial substrate carrier family protein LENGTH=298 IPR018108 (Mitochondrial substrate/solute carrier), IPR023395 (Mitochondrial carrier domain);AT5G19760.1 ***- Mitochondrial substrate carrier family protein LENGTH=298 IPR018108 (Mi
20.91	20.9614	20.9249	20.9223	21.0053	20.9277	20.3589	20.2916	20.3206	+	N_Citrine	+	TIR_Citrine	1.52451	1.54581	1.62608e-05	0	0.608443	24.5787	4.56353e-05	0	0.628122	18.9543	Niben101Scf16022g04010.1	Niben101Scf16022g04010.1	sp|Q54UK0|PLDA_DICDI *-** Phospholipase D A IPR015679 (Phospholipase D family), IPR024632 (Phospholipase D, C-terminal) GO:0003824 (catalytic activity), GO:0004630 (phospholipase D activity), GO:0005509 (calcium ion binding), GO:0005515 (protein binding),
17.3192	17.1747	17.2018	17.1646	17.2872	16.9725	16.5359	16.6418	16.6942	+	N_Citrine	+	TIR_Citrine	1.52395	1.43567	0.00069846	0.000950673	0.607933	9.45303	0.00730254	0.00476653	0.517459	5.03601	Niben101Scf00519g00010.1;Niben101Scf00063g06042.1	Niben101Scf00519g00010.1;Niben101Scf00063g06042.1	sp|P74061|RPE_SYNY3 **** Ribulose-phosphate 3-epimerase IPR000056 (Ribulose-phosphate 3-epimerase-like), IPR013785 (Aldolase-type TIM barrel) GO:0003824 (catalytic activity), GO:0005975 (carbohydrate metabolic process), GO:0008152 (metabolic process), GO:0
13.8119	13.7836	13.9486	13.7177	13.7807	13.9095	12.9145	13.3969	13.3706	+	N_Citrine	+	TIR_Citrine	1.52223	1.47547	0.0196197	0.0083099	0.620721	3.7691	0.0259223	0.0134035	0.575294	3.45557	Niben101Scf04196g00005.1;Niben101Scf02381g04022.1	Niben101Scf04196g00005.1;Niben101Scf02381g04022.1	sp|P69250|RBS1_NICSY ***- Ribulose bisphosphate carboxylase small chain, chloroplastic IPR000894 (Ribulose bisphosphate carboxylase small chain, domain), IPR024680 (Ribulose-1,5-bisphosphate carboxylase small subunit, N-terminal), IPR024681 (Ribulose bisph
13.2982	13.4868	13.483	13.518	13.0814	13.0672	12.7626	12.9802	12.7025	+	N_Citrine	+	TIR_Citrine	1.5212	1.33586	0.00440577	0.0020273	0.607568	5.79598	0.0750986	0.0463972	0.407136	2.39085	Niben101Scf09869g01014.1	Niben101Scf09869g01014.1	sp|P55200|KMT2A_MOUSE *-** Histone-lysine N-methyltransferase 2A IPR001214 (SET domain), IPR003105 (SRA-YDG), IPR003616 (Post-SET domain), IPR007728 (Pre-SET domain), IPR015947 (PUA-like domain), IPR025794 (Histone H3-K9 methyltransferase, plant) GO:000551
16.413	16.3327	16.3406	16.4027	16.4388	16.2861	16.0056	15.6473	15.583	+	N_Citrine	+	TIR_Citrine	1.52096	1.53665	0.00998659	0.00460293	0.616814	4.60588	0.0106014	0.00675519	0.630609	4.52702	Niben101Scf05552g00008.1	Niben101Scf05552g00008.1	sp|B8CKG8|GLMM_SHEPW *-*- Phosphoglucosamine mutase IPR005841 (Alpha-D-phosphohexomutase superfamily) GO:0000287 (magnesium ion binding), GO:0005975 (carbohydrate metabolic process), GO:0016868 (intramolecular transferase activity, phosphotransferases)
14.3171	14.3965	14.1818	15.6816	15.5062	15.4904	13.8511	13.7109	13.5137	+	N_Citrine	+	TIR_Citrine	1.51857	3.63909	0.0064314	0.00383515	0.606597	5.21911	8.55132e-05	0	1.86753	16.1727	Niben101Scf14194g00002.1;Niben101Scf04388g02007.1	Niben101Scf14194g00002.1;Niben101Scf04388g02007.1	sp|Q8BGI7|LRC39_MOUSE *-*- Leucine-rich repeat-containing protein 39 IPR001611 (Leucine-rich repeat), IPR002182 (NB-ARC), IPR027417 (P-loop containing nucleoside triphosphate hydrolase) GO:0005515 (protein binding), GO:0043531 (ADP binding);sp|Q7SXW3|LRC40
12.0254	12.17	12.1655	11.9595	11.602	11.9507	11.7506	11.5578	11.1959	+	N_Citrine			1.51835	1.25474	0.0217081	0.00924683	0.618887	3.65331	0.169525	0.122196	0.335992	1.67359	Niben101Scf01927g05003.1;Niben101Scf01927g05004.1	Niben101Scf01927g05003.1;Niben101Scf01927g05004.1	sp|Q64LH2|PROF2_AMBAR *-*- Profilin-2 IPR005455 (Profilin);sp|A4GFC2|PROCF_OLEEU ***- Profilin-4 IPR005455 (Profilin), IPR027310 (Profilin conserved site) GO:0003779 (actin binding)
14.4579	14.3871	14.3633	13.9545	13.8369	13.8848	14.2305	13.6374	13.4072	+	N_Citrine			1.51781	1.06553	0.0594201	0.0308093	0.644396	2.61	0.617805	0.6978	0.133735	0.540082	Niben101Scf00360g05009.1	Niben101Scf00360g05009.1	AT2G24610.1 **** cyclic nucleotide-gated channel 14 LENGTH=726 IPR003938 (Potassium channel, voltage-dependent, EAG/ELK/ERG) GO:0005216 (ion channel activity), GO:0005249 (voltage-gated potassium channel activity), GO:0006811 (ion transport), GO:0006813 (p
16.2004	16.2229	16.1881	15.8309	15.7764	15.8015	15.7943	15.5	15.4934	+	N_Citrine			1.51677	1.14888	0.00366346	0.00176	0.607901	6.09571	0.108323	0.0712988	0.207023	2.06105	Niben101Scf07400g01005.1	Niben101Scf07400g01005.1	sp|Q9Y6D9|MD1L1_HUMAN *-** Mitotic spindle assembly checkpoint protein MAD1 IPR008672 (Spindle assembly checkpoint component Mad1) GO:0007094 (mitotic spindle assembly checkpoint)
13.0095	12.9534	12.9778	13.0138	12.5699	12.7585	12.8257	12.2342	11.9352	+	N_Citrine			1.51588	1.33055	0.0686483	0.0367923	0.648521	2.47404	0.198326	0.149122	0.449046	1.54033	Niben101Scf04964g00002.1	Niben101Scf04964g00002.1	sp|P51193|PSAF_PORPU **** Photosystem I reaction center subunit III IPR003666 (Photosystem I PsaF, reaction centre subunit III) GO:0009522 (photosystem I), GO:0009538 (photosystem I reaction center), GO:0015979 (photosynthesis)
18.3063	18.0937	18.3614	17.829	17.6864	17.7296	17.4162	17.8164	17.7128	+	N_Citrine			1.51586	1.06534	0.0139998	0.00631059	0.605349	4.17277	0.476308	0.507232	0.0998236	0.785061	Niben101Scf01526g04020.1;Niben101Scf00526g00002.1;Niben101Scf06153g00010.1;Niben101Scf20506g01006.1	Niben101Scf01526g04020.1;Niben101Scf00526g00002.1;Niben101Scf06153g00010.1;Niben101Scf20506g01006.1	sp|C5BM96|GCSH_TERTT **** Glycine cleavage system H protein IPR002930 (Glycine cleavage system H-protein) GO:0005960 (glycine cleavage complex), GO:0019464 (glycine decarboxylation via glycine cleavage system);sp|A7FF20|GCSH_YERP3 **** Glycine cleavage sys
12.8427	12.655	12.6724	12.6425	12.758	12.4609	12.2596	12.0816	12.0261	+	N_Citrine	+	TIR_Citrine	1.51571	1.41394	0.00288568	0.00161478	0.600956	6.50262	0.0111049	0.00684117	0.498062	4.46646	Niben101Scf16082g00007.1;Niben101Scf01553g01001.1	Niben101Scf16082g00007.1;Niben101Scf01553g01001.1	sp|Q40412|ABA2_NICPL **** Zeaxanthin epoxidase, chloroplastic IPR008984 (SMAD/FHA domain), IPR017079 (Zeaxanthin epoxidase) GO:0005515 (protein binding), GO:0008152 (metabolic process), GO:0009507 (chloroplast), GO:0009540 (zeaxanthin epoxidase [overall] a
13.9814	13.9896	13.8905	13.8458	13.7443	13.8026	13.3335	13.4079	13.3207	+	N_Citrine	+	TIR_Citrine	1.51571	1.35998	0.000137168	0.00102347	0.599812	14.3463	0.000378489	0.00108834	0.443505	11.0716	Niben101Scf02293g00018.1	Niben101Scf02293g00018.1	sp|Q9LTT8|VCS_ARATH ***- Enhancer of mRNA-decapping protein 4
11.6989	11.5279	11.5722	12.059	11.6622	11.3978	11.1347	10.9655	10.8951	+	N_Citrine	+	TIR_Citrine	1.5152	1.65889	0.00236491	0.0012238	0.601214	6.85954	0.0259359	0.0133941	0.707894	3.455	Niben101Scf03768g00006.1	Niben101Scf03768g00006.1	sp|Q9Z0V7|TI17B_MOUSE --*- Mitochondrial import inner membrane translocase subunit Tim17-B IPR003397 (Mitochondrial inner membrane translocase subunit Tim17/Tim22/Tim23/peroxisomal protein PMP24), IPR013761 (Sterile alpha motif/pointed domain)
16.6534	16.6516	16.5715	16.559	16.3842	16.3212	15.9554	16.0309	16.0903	+	N_Citrine	+	TIR_Citrine	1.51509	1.31809	0.000225639	0.000816479	0.599953	12.6388	0.00816032	0.00509449	0.395952	4.88005	Niben101Scf01486g04012.1;Niben101Scf34386g00010.1	Niben101Scf01486g04012.1;Niben101Scf34386g00010.1	AT2G37180.1 ***- Aquaporin-like superfamily protein LENGTH=285 IPR000425 (Major intrinsic protein), IPR023271 (Aquaporin-like) GO:0005215 (transporter activity), GO:0006810 (transport), GO:0016020 (membrane);AT2G37180.1 ***- Aquaporin-like superfamily prot
19.5204	19.4422	19.5478	19.1111	19.3	19.3117	19.1193	18.761	18.8095	+	N_Citrine	+	TIR_Citrine	1.51426	1.26427	0.00649666	0.0039445	0.606851	5.20437	0.0566769	0.032588	0.344341	2.65514	Niben101Scf04196g00003.1;Niben101Scf01991g05012.1;Niben101Scf01991g04009.1	Niben101Scf04196g00003.1;Niben101Scf01991g05012.1;Niben101Scf01991g04009.1	sp|P26573|RBS8_NICPL ***- Ribulose bisphosphate carboxylase small chain 8B, chloroplastic IPR000894 (Ribulose bisphosphate carboxylase small chain, domain), IPR024680 (Ribulose-1,5-bisphosphate carboxylase small subunit, N-terminal), IPR024681 (Ribulose bi
12.2194	12.2419	12.3334	11.7173	11.9125	11.462	11.835	11.4439	11.7017	+	N_Citrine			1.51211	1.02795	0.00728101	0.00381592	0.604715	5.04021	0.841415	0.899386	0.0370859	0.213449	Niben101Scf14771g00001.1;Niben101Scf03184g01010.1;Niben101Scf00416g06002.1;Niben101Scf07466g06002.1	Niben101Scf14771g00001.1;Niben101Scf03184g01010.1;Niben101Scf00416g06002.1;Niben101Scf07466g06002.1	AT1G16860.1 ***- Ubiquitin-specific protease family C19-related protein LENGTH=474;AT1G16860.1 ***- Ubiquitin-specific protease family C19-related protein LENGTH=474;AT1G16860.1 ***- Ubiquitin-specific protease family C19-related protein LENGTH=474;AT1G168
18.6036	18.7136	18.6199	18.5616	18.5567	18.5842	18.1465	18.0254	17.9726	+	N_Citrine	+	TIR_Citrine	1.51208	1.43154	0.000641602	0.001	0.597567	9.66328	0.000571624	0.00088	0.519365	9.95625	Niben101Scf06687g03001.1	Niben101Scf06687g03001.1	AT1G73460.1 **** Protein kinase superfamily protein LENGTH=1169 IPR011009 (Protein kinase-like domain) GO:0004672 (protein kinase activity), GO:0004674 (protein serine/threonine kinase activity), GO:0005524 (ATP binding), GO:0006468 (protein phosphorylatio
13.4307	12.9146	13.0902	12.5867	12.5045	12.7692	12.7996	12.7298	12.0664					1.50916	1.04017	0.0924095	0.0534499	0.613237	2.20236	0.738468	0.82287	0.0881882	0.357953	Niben101Scf01519g01007.1	Niben101Scf01519g01007.1	sp|P47735|RLK5_ARATH *-** Receptor-like protein kinase 5 IPR001611 (Leucine-rich repeat), IPR011009 (Protein kinase-like domain), IPR013320 (Concanavalin A-like lectin/glucanase domain), IPR021720 (Malectin) GO:0004672 (protein kinase activity), GO:0004674
14.5414	14.343	14.5077	14.4175	14.5281	14.7439	13.6221	14.0264	13.9411	+	N_Citrine	+	TIR_Citrine	1.50851	1.62012	0.011962	0.00557471	0.600785	4.37065	0.0109249	0.00668275	0.699898	4.48772	Niben101Scf27914g00006.1	Niben101Scf27914g00006.1	AT4G24190.1 *-*- Chaperone protein htpG family protein LENGTH=823 IPR001404 (Heat shock protein Hsp90 family) GO:0005524 (ATP binding), GO:0006457 (protein folding), GO:0006950 (response to stress), GO:0051082 (unfolded protein binding)
15.403	15.5293	15.348	15.0974	15.2658	15.1301	14.9361	14.7983	14.7716	+	N_Citrine	+	TIR_Citrine	1.50694	1.25628	0.00132939	0.00095972	0.591431	7.9913	0.0105018	0.0067078	0.329119	4.53941	Niben101Scf07965g00004.1	Niben101Scf07965g00004.1	gb|KEH20744.1| ***- myosin heavy chain, putative [Medicago truncatula]
13.8778	13.6491	13.8706	13.9389	13.6668	14.0159	12.8079	13.4323	13.3209	+	N_Citrine	+	TIR_Citrine	1.50672	1.59097	0.0413395	0.0193169	0.612108	2.96523	0.0352279	0.0193602	0.686833	3.12874	Niben101Scf04329g06015.1	Niben101Scf04329g06015.1	sp|P74214|SRP54_SYNY3 **** Signal recognition particle protein IPR004780 (Signal recognition particle protein Ffh), IPR027417 (P-loop containing nucleoside triphosphate hydrolase) GO:0003924 (GTPase activity), GO:0005525 (GTP binding), GO:0006614 (SRP-depe
13.5683	13.675	13.6727	13.7503	13.7291	13.7243	13.3351	12.9882	12.7638	+	N_Citrine	+	TIR_Citrine	1.50645	1.60903	0.0229862	0.00978596	0.609642	3.58881	0.0132599	0.00727531	0.705493	4.24035	Niben101Scf00944g07017.1	Niben101Scf00944g07017.1	sp|B4RCH3|SUCC_PHEZH ***- Succinyl-CoA ligase [ADP-forming] subunit beta IPR005809 (Succinyl-CoA synthetase, beta subunit), IPR016102 (Succinyl-CoA synthetase-like) GO:0003824 (catalytic activity), GO:0005524 (ATP binding), GO:0008152 (metabolic process),
16.3099	16.2924	16.322	16.5948	16.3382	16.5761	15.6758	15.7198	15.7567	+	N_Citrine	+	TIR_Citrine	1.50558	1.72888	1.87805e-05	0.00157377	0.590648	23.7043	0.000791512	0.00129268	0.785579	9.15107	Niben101Scf01701g07009.1;Niben101Scf10490g00011.1	Niben101Scf01701g07009.1;Niben101Scf10490g00011.1	AT1G19730.1 ***- Thioredoxin superfamily protein LENGTH=119 IPR005746 (Thioredoxin), IPR012336 (Thioredoxin-like fold) GO:0006662 (glycerol ether metabolic process), GO:0015035 (protein disulfide oxidoreductase activity), GO:0045454 (cell redox homeostasis
14.7454	14.9972	14.7705	14.9277	14.7238	14.6962	14.2099	14.3147	14.2294	+	N_Citrine	+	TIR_Citrine	1.50545	1.4482	0.00244942	0.00137989	0.586397	6.79537	0.00264138	0.00264545	0.531229	6.65923	Niben101Scf10305g01003.1	Niben101Scf10305g01003.1	sp|Q118B4|ACSF_TRIEI **** Magnesium-protoporphyrin IX monomethyl ester [oxidative] cyclase IPR003251 (Rubrerythrin), IPR008434 (Magnesium-protoporphyrin IX monomethyl ester aerobic oxidative cyclase) GO:0015979 (photosynthesis), GO:0015995 (chlorophyll bio
14.2779	14.1479	14.1587	13.9874	14.0175	14.1227	13.5087	13.6763	13.636	+	N_Citrine	+	TIR_Citrine	1.50239	1.35188	0.000851626	0.000865306	0.587801	8.97849	0.0025928	0.00267381	0.435541	6.69251	Niben101Scf01517g08001.1	Niben101Scf01517g08001.1	sp|P27522|CB13_SOLLC ***- Chlorophyll a-b binding protein 8, chloroplastic IPR022796 (Chlorophyll A-B binding protein), IPR023329 (Chlorophyll a/b binding protein domain) GO:0009765 (photosynthesis, light harvesting), GO:0016020 (membrane)
19.9227	19.8554	19.9429	19.6992	19.7198	19.7454	19.4876	19.2387	19.2203	+	N_Citrine	+	TIR_Citrine	1.50183	1.32028	0.00279423	0.00163636	0.591482	6.55927	0.00963509	0.00616993	0.405963	4.65366	Niben101Scf04099g03003.1;Niben101Scf03816g02010.1	Niben101Scf04099g03003.1;Niben101Scf03816g02010.1	sp|P74227|EFTU_SYNY3 **** Elongation factor Tu IPR004541 (Translation elongation factor EFTu/EF1A, bacterial/organelle), IPR005225 (Small GTP-binding protein domain), IPR027417 (P-loop containing nucleoside triphosphate hydrolase) GO:0003746 (translation e
15.2854	15.3764	15.3558	15.6066	15.6469	15.714	15.0759	14.5676	14.5563	+	N_Citrine	+	TIR_Citrine	1.50046	1.86886	0.025091	0.0108027	0.605959	3.4914	0.00610366	0.00413928	0.922553	5.296	Niben101Scf02455g00014.1;Niben101Scf02474g02007.1	Niben101Scf02455g00014.1;Niben101Scf02474g02007.1	sp|Q8FLY8|GLPK_COREF **** Glycerol kinase IPR005999 (Glycerol kinase) GO:0004370 (glycerol kinase activity), GO:0005975 (carbohydrate metabolic process), GO:0006072 (glycerol-3-phosphate metabolic process), GO:0016773 (phosphotransferase activity, alcohol
11.837	11.6902	11.6461	11.6064	11.6022	11.7087	10.8968	11.4208	11.0569	+	N_Citrine	+	TIR_Citrine	1.50001	1.41239	0.0222603	0.00932215	0.599616	3.6249	0.0317702	0.0169221	0.514269	3.2368	Niben101Scf01993g05015.1	Niben101Scf01993g05015.1	sp|Q9WTL2|RAB25_MOUSE ***- Ras-related protein Rab-25 IPR001806 (Small GTPase superfamily), IPR002041 (Ran GTPase), IPR005225 (Small GTP-binding protein domain), IPR027417 (P-loop containing nucleoside triphosphate hydrolase) GO:0003924 (GTPase activity),
14.7187	14.9379	14.7134	14.7909	14.8208	14.679	14.4377	14.1845	13.9691	+	N_Citrine	+	TIR_Citrine	1.499	1.46914	0.0184251	0.00806423	0.592885	3.84218	0.0163338	0.00896384	0.566437	3.98493	Niben101Scf03693g01008.1;Niben101Scf14338g02003.1	Niben101Scf03693g01008.1;Niben101Scf14338g02003.1	sp|Q1RHB9|SDHA_RICBR ***- Succinate dehydrogenase flavoprotein subunit IPR014006 (Succinate dehydrogenase/fumarate reductase, flavoprotein subunit), IPR015939 (Fumarate reductase/succinate dehydrogenase flavoprotein-like, C-terminal), IPR027477 (Succinate
14.5562	14.6343	14.6471	14.647	14.4988	14.595	14.0528	14.0519	13.9884	+	N_Citrine	+	TIR_Citrine	1.49664	1.46432	8.16322e-05	0.000631579	0.581486	16.364	0.00034324	0.00115789	0.549245	11.3528	Niben101Scf00980g07010.1;Niben101Scf06266g00009.1	Niben101Scf00980g07010.1;Niben101Scf06266g00009.1	AT3G47930.1 **** L-galactono-1,4-lactone dehydrogenase LENGTH=610 IPR007173 (D-arabinono-1,4-lactone oxidase), IPR010029 (Galactonolactone dehydrogenase), IPR016166 (FAD-binding, type 2) GO:0003824 (catalytic activity), GO:0003885 (D-arabinono-1,4-lactone
11.4722	11.2525	11.4841	11.2003	11.3232	11.0725	11.1228	10.5235	10.7671	+	N_Citrine			1.49606	1.29832	0.0343034	0.0158963	0.598485	3.15637	0.104659	0.068419	0.394196	2.09145	Niben101Scf02844g12012.1	Niben101Scf02844g12012.1	AT1G60140.1 **** trehalose phosphate synthase LENGTH=861 IPR001830 (Glycosyl transferase, family 20), IPR006379 (HAD-superfamily hydrolase, subfamily IIB), IPR023214 (HAD-like domain) GO:0003824 (catalytic activity), GO:0005992 (trehalose biosynthetic proc
13.4642	13.506	13.5792	13.6301	13.4508	13.3507	13.0062	13.003	12.7906	+	N_Citrine	+	TIR_Citrine	1.49539	1.45919	0.00178223	0.00101858	0.583202	7.39619	0.00741323	0.00486008	0.543967	5.01466	Niben101Scf09513g00009.1;Niben101Scf04316g10009.1	Niben101Scf09513g00009.1;Niben101Scf04316g10009.1	sp|Q7ZVC4|CHM4B_DANRE *-*- Charged multivesicular body protein 4b IPR005024 (Snf7 family) GO:0007034 (vacuolar transport);sp|Q7ZVC4|CHM4B_DANRE *-*- Charged multivesicular body protein 4b IPR005024 (Snf7 family) GO:0007034 (vacuolar transport)
13.8113	13.7882	13.8065	13.69	13.7362	13.6777	13.1623	13.2658	13.2376	+	N_Citrine	+	TIR_Citrine	1.49432	1.39373	5.22616e-05	0.000872727	0.580115	18.3167	0.000176963	0.00064	0.479385	13.4464	Niben101Scf04664g03006.1;Niben101Scf11802g02006.1;Niben101Scf12405g00023.1;Niben101Scf06761g01029.1;Niben101Scf02220g06001.1;Niben101Scf01568g01024.1;Niben101Scf05588g05006.1	Niben101Scf04664g03006.1;Niben101Scf11802g02006.1;Niben101Scf12405g00023.1;Niben101Scf06761g01029.1;Niben101Scf02220g06001.1;Niben101Scf01568g01024.1;Niben101Scf05588g05006.1	sp|P17093|RS11_SOYBN ***- 40S ribosomal protein S11 IPR000266 (Ribosomal protein S17), IPR012340 (Nucleic acid-binding, OB-fold) GO:0003735 (structural constituent of ribosome), GO:0005622 (intracellular), GO:0005840 (ribosome), GO:0006412 (translation);sp
15.4407	15.5348	15.5302	15.3674	15.2712	15.1944	15.0333	14.937	14.7885	+	N_Citrine	+	TIR_Citrine	1.4943	1.28018	0.00167857	0.000868463	0.582311	7.51451	0.0146669	0.00804886	0.358102	4.11544	Niben101Scf00367g02013.1;Niben101Scf02525g04006.1	Niben101Scf00367g02013.1;Niben101Scf02525g04006.1	sp|Q94KU6|PAP2_BRACM -**- Plastid lipid-associated protein 2, chloroplastic IPR006843 (Plastid lipid-associated protein/fibrillin conserved domain);ref|WP_017310080.1| ***- fibrillin [Fischerella sp. PCC 9339] IPR006843 (Plastid lipid-associated protein/fi
16.6786	16.5399	16.7415	16.5075	16.5409	16.5569	16.283	16.0216	15.9006	+	N_Citrine	+	TIR_Citrine	1.49319	1.37355	0.0101503	0.00474315	0.584908	4.58432	0.0148227	0.00819935	0.466713	4.1025	Niben101Scf04418g12003.1	Niben101Scf04418g12003.1	sp|Q6UNT2|RL5_CUCSA ***- 60S ribosomal protein L5 IPR005484 (Ribosomal protein L18/L5), IPR025607 (Ribosomal protein L5 eukaryotic/L18 archaeal, C-terminal) GO:0003735 (structural constituent of ribosome), GO:0005622 (intracellular), GO:0005840 (ribosome),
13.2345	13.3043	13.3141	12.9004	13.2242	13.2508	12.2369	12.9728	12.8107	+	N_Citrine			1.49314	1.34472	0.0530231	0.0265116	0.610845	2.71934	0.145128	0.101958	0.451677	1.80655	Niben101Scf01190g00006.1;Niben101Scf15022g00007.1	Niben101Scf01190g00006.1;Niben101Scf15022g00007.1	sp|Q8W4S4|VHAA3_ARATH **** V-type proton ATPase subunit a3 IPR002490 (V-type ATPase, V0 complex, 116kDa subunit family) GO:0000220 (vacuolar proton-transporting V-type ATPase, V0 domain), GO:0015078 (hydrogen ion transmembrane transporter activity), GO:00
13.8168	14.4337	13.9191	14.2218	14.0809	13.6459	13.602	13.3645	13.5376	+	N_Citrine	+	TIR_Citrine	1.49263	1.41244	0.0526348	0.0262071	0.555169	2.72646	0.0618844	0.036776	0.481509	2.57144	Niben101Scf08137g01038.1;Niben101Scf00887g03010.1	Niben101Scf08137g01038.1;Niben101Scf00887g03010.1	gb|AES64131.2| ***- nucleoporin protein Ndc1-Nup [Medicago truncatula] IPR019049 (Nucleoporin protein Ndc1-Nup);dbj|BAO49729.1| ***- nuclear pore complex protein NDC1b [Nicotiana benthamiana] IPR019049 (Nucleoporin protein Ndc1-Nup)
10.8764	11.0178	10.8855	10.6147	9.88794	10.5832	10.1407	10.6051	10.2641	+	N_Citrine			1.49254	1.03405	0.0156638	0.00682067	0.589949	4.03537	0.931071	0.959105	0.0253032	0.0920673	Niben101Scf04068g00003.1	Niben101Scf04068g00003.1	AT1G58100.1 ***- TCP family transcription factor LENGTH=401 IPR005333 (Transcription factor, TCP)
16.1827	16.2726	16.1507	15.9198	15.964	15.9316	15.8686	15.5109	15.4609	+	N_Citrine	+	TIR_Citrine	1.49253	1.24262	0.0115957	0.00525497	0.58855	4.41054	0.0654588	0.0404391	0.324977	2.51854	Niben101Scf02240g09006.1	Niben101Scf02240g09006.1	sp|Q7UN14|RS3_RHOBA ***- 30S ribosomal protein S3 IPR009019 (K homology domain, prokaryotic type), IPR015946 (K homology domain-like, alpha/beta) GO:0003723 (RNA binding)
14.0338	13.9929	14.155	13.9237	13.7936	13.6677	13.5716	13.4161	13.463	+	N_Citrine	+	TIR_Citrine	1.49195	1.24294	0.00100044	0.00106202	0.577019	8.60932	0.0232321	0.0118142	0.311451	3.57689	Niben101Scf00056g01003.1;Niben101Scf01822g16001.1	Niben101Scf00056g01003.1;Niben101Scf01822g16001.1	emb|CCA15163.1| *-*- conserved hypothetical protein [Albugo laibachii Nc14] IPR016040 (NAD(P)-binding domain);emb|CCA15163.1| *-*- conserved hypothetical protein [Albugo laibachii Nc14] IPR016040 (NAD(P)-binding domain)
16.9336	16.941	16.9218	16.9209	16.9312	16.9554	16.6979	16.2231	16.0709	+	N_Citrine	+	TIR_Citrine	1.49085	1.49468	0.033386	0.0154233	0.601522	3.18466	0.0328773	0.0176789	0.60518	3.20075	Niben101Scf01350g03009.1;Niben101Scf06896g00005.1	Niben101Scf01350g03009.1;Niben101Scf06896g00005.1	AT4G34200.1 **** D-3-phosphoglycerate dehydrogenase LENGTH=603 IPR006236 (D-3-phosphoglycerate dehydrogenase), IPR015878 (S-adenosyl-L-homocysteine hydrolase, NAD binding domain), IPR016040 (NAD(P)-binding domain), IPR029009 (Allosteric substrate binding d
15.1507	15.2665	15.3018	15.5252	15.6316	15.6919	14.7195	14.649	14.6259	+	N_Citrine	+	TIR_Citrine	1.49044	1.93527	0.000428555	0.000913649	0.574859	10.7237	7.17155e-05	0	0.951447	16.9091	Niben101Scf02538g06008.1	Niben101Scf02538g06008.1	sp|P0AFI1|OXC_ECO57 ***- Oxalyl-CoA decarboxylase IPR011766 (Thiamine pyrophosphate enzyme, C-terminal TPP-binding), IPR012001 (Thiamine pyrophosphate enzyme, N-terminal TPP-binding domain), IPR029035 (DHS-like NAD/FAD-binding domain), IPR029061 (Thiamin d
13.4768	13.6444	13.6073	13.8964	13.5338	13.668	13.5648	12.6897	12.5256					1.49001	1.62976	0.11759	0.0714831	0.649457	1.98897	0.0851414	0.055156	0.772728	2.27622	Niben101Scf01005g02012.1;Niben101Scf02044g05023.1;Niben101Scf02044g05022.1;Niben101Scf01724g00003.1;Niben101Scf02323g02002.1	Niben101Scf01005g02012.1	AT5G64330.1 ***- Phototropic-responsive NPH3 family protein LENGTH=746 IPR011333 (BTB/POZ fold), IPR027356 (NPH3 domain), IPR029959 (Root phototropism protein 3-like) GO:0016567 (protein ubiquitination)
14.5381	14.6637	14.7506	14.3513	14.1972	14.2419	14.5213	13.8408	13.7433	+	N_Citrine			1.48962	1.13794	0.0712197	0.0377563	0.615692	2.43985	0.410934	0.409181	0.228329	0.917204	Niben101Scf00991g03010.1	Niben101Scf00991g03010.1	sp|Q4I1Y1|PPIL1_GIBZE *-** Peptidyl-prolyl cis-trans isomerase-like 1 IPR002130 (Cyclophilin-type peptidyl-prolyl cis-trans isomerase domain), IPR013083 (Zinc finger, RING/FYVE/PHD-type), IPR029000 (Cyclophilin-like domain) GO:0000413 (protein peptidyl-pro
16.7811	17.1143	16.9465	16.6658	16.7932	16.5314	16.3712	16.405	16.3602	+	N_Citrine	+	TIR_Citrine	1.48946	1.22137	0.00425313	0.00193968	0.568505	5.8523	0.0207058	0.01112	0.284669	3.70714	Niben101Scf02909g04002.1;Niben101Scf07482g01016.1	Niben101Scf02909g04002.1;Niben101Scf07482g01016.1	gb|KGK43412.1| *-*- OHCU decarboxylase [Nitrincola sp. A-D6] IPR018020 (Oxo-4-hydroxy-4-carboxy-5-ureidoimidazoline decarboxylase), IPR023416 (Transthyretin/hydroxyisourate hydrolase, superfamily), IPR023418 (Transthyretin, thyroxine binding site);sp|Q8Z7Q
16.608	16.7078	16.6463	16.3307	16.2936	16.2418	16.1321	16.0677	16.0385	+	N_Citrine	+	TIR_Citrine	1.48932	1.15608	0.000138044	0.00101395	0.5746	14.3231	0.00519501	0.00298824	0.209311	5.53867	Niben101Scf10189g02009.1;Niben101Scf07417g01019.1	Niben101Scf10189g02009.1;Niben101Scf07417g01019.1	sp|A6TGM3|FADA_KLEP7 ***- 3-ketoacyl-CoA thiolase IPR002155 (Thiolase), IPR016039 (Thiolase-like) GO:0003824 (catalytic activity), GO:0008152 (metabolic process), GO:0016747 (transferase activity, transferring acyl groups other than amino-acyl groups);sp|A
19.68	19.6877	19.6651	19.9279	19.9163	19.9218	19.2115	19.0569	19.036	+	N_Citrine	+	TIR_Citrine	1.48863	1.76341	0.000493868	0.000849741	0.576106	10.3391	0.000121223	0	0.820504	14.8036	Niben101Scf06954g00015.1;Niben101Scf06087g02002.1;Niben101Scf01982g01005.1	Niben101Scf06954g00015.1;Niben101Scf06087g02002.1;Niben101Scf01982g01005.1	sp|P53471|ACT2_SCHMA ***- Actin-2 IPR004000 (Actin family);sp|O65314|ACT_SCHDU ***- Actin IPR004000 (Actin family);sp|P53471|ACT2_SCHMA ***- Actin-2 IPR004000 (Actin family)
13.7579	13.5634	13.8128	13.7016	13.7035	13.8114	13.0602	13.1405	13.219	+	N_Citrine	+	TIR_Citrine	1.48851	1.51401	0.00295713	0.00158755	0.571418	6.45989	0.000511185	0.000924925	0.598905	10.2476	Niben101Scf03113g03018.1	Niben101Scf03113g03018.1	ref|WP_012307378.1| ***- NAD dependent epimerase/dehydratase family protein [Synechococcus sp. PCC 7002] ref|YP_001735011.1| NAD dependent epimerase/dehydratase family protein [Synechococcus sp. PCC 7002] gb|ACA99755.1| NAD dependent epimerase/dehydratase
9.94196	10.4694	10.6092	10.025	9.86041	9.98002	9.21467	10.0115	10.0193					1.48769	1.1191	0.152504	0.100252	0.591696	1.764	0.488765	0.527334	0.206673	0.761531	Niben101Scf05100g01013.1	Niben101Scf05100g01013.1	sp|Q5RC80|RBM39_PONAB *-** RNA-binding protein 39 IPR012677 (Nucleotide-binding alpha-beta plait domain) GO:0000166 (nucleotide binding), GO:0003676 (nucleic acid binding)
15.2136	15.3277	15.2904	15.2746	15.1488	15.234	14.4603	14.8546	14.7734	+	N_Citrine	+	TIR_Citrine	1.48673	1.42824	0.00961811	0.00444677	0.581139	4.65602	0.0141685	0.00758094	0.523061	4.15797	Niben101Scf07880g03022.1;Niben101Scf05811g00002.1	Niben101Scf07880g03022.1	AT4G32700.2 *-** helicases;ATP-dependent helicases;nucleic acid binding;ATP binding;DNA-directed DNA polymerases;DNA binding LENGTH=2154 IPR014001 (Helicase superfamily 1/2, ATP-binding domain), IPR016438 (RNA helicase, ATP-dependent, SK12/DOB1), IPR025696
14.5788	14.4429	14.443	14.3144	14.392	14.2554	14.1295	13.8176	13.7817	+	N_Citrine	+	TIR_Citrine	1.48599	1.32266	0.00835808	0.00411957	0.578639	4.84691	0.0248198	0.0129347	0.411003	3.50339	Niben101Scf05330g00009.1	Niben101Scf05330g00009.1	sp|B6EMN8|ASSY_ALISL **** Argininosuccinate synthase IPR001518 (Argininosuccinate synthase), IPR024074 (Argininosuccinate synthetase, catalytic/multimerisation domain body) GO:0004055 (argininosuccinate synthase activity), GO:0005524 (ATP binding), GO:0006
13.4181	13.1375	13.3898	12.9255	12.9462	12.9777	12.9815	12.5933	12.647	+	N_Citrine			1.48394	1.14778	0.0189002	0.00818129	0.574506	3.81246	0.162691	0.116366	0.209153	1.70869	Niben101Scf05301g01007.1;Niben101Scf07793g01019.1;Niben101Scf07026g00017.1	Niben101Scf05301g01007.1;Niben101Scf07793g01019.1;Niben101Scf07026g00017.1	sp|Q4KLT6|FL2D_XENLA --*- Pre-mRNA-splicing regulator WTAP;sp|Q7SXL7|FL2D_DANRE *-*- Pre-mRNA-splicing regulator WTAP;sp|Q7SXL7|FL2D_DANRE *-*- Pre-mRNA-splicing regulator WTAP
12.5138	12.4847	12.3078	12.462	12.3846	12.1129	12.3639	11.6426	11.4263					1.48389	1.3742	0.0981548	0.0577594	0.624498	2.14843	0.167867	0.120885	0.508932	1.68197	Niben101Scf07166g00010.1	Niben101Scf07166g00010.1	AT1G70950.1 *-*- TPX2 (targeting protein for Xklp2) protein family LENGTH=478
14.9396	14.7583	14.933	14.7651	14.513	14.8804	14.8278	14.0254	13.8909					1.48356	1.33537	0.102783	0.0611537	0.62892	2.10748	0.205195	0.15553	0.471482	1.51149	Niben101Scf01438g08004.1	Niben101Scf01438g08004.1	sp|Q05001|NCPR_CATRO **** NADPH--cytochrome P450 reductase IPR001094 (Flavodoxin), IPR023173 (NADPH-cytochrome p450 reductase, FAD-binding, alpha-helical domain-3), IPR029039 (Flavoprotein-like) GO:0005506 (iron ion binding), GO:0010181 (FMN binding), GO:0
15.7845	15.6061	15.672	15.6888	15.7005	15.7694	15.0664	15.192	15.1048	+	N_Citrine	+	TIR_Citrine	1.48184	1.51363	0.000898072	0.000856566	0.566467	8.85518	0.000182619	0.000618785	0.598534	13.3391	Niben101Scf01948g00002.1;Niben101Scf05437g06002.1;Niben101Scf04653g03012.1;Niben101Scf02625g02001.1	Niben101Scf01948g00002.1;Niben101Scf05437g06002.1	sp|Q9K192|TRPC_NEIMB **** Indole-3-glycerol phosphate synthase IPR013785 (Aldolase-type TIM barrel) GO:0003824 (catalytic activity), GO:0004425 (indole-3-glycerol-phosphate synthase activity), GO:0006568 (tryptophan metabolic process), GO:0008152 (metaboli
15.753	15.8475	15.7046	15.4957	15.4673	15.4214	15.5262	15.0848	14.9305	+	N_Citrine			1.48087	1.19634	0.0327204	0.0149904	0.587878	3.20577	0.193227	0.144279	0.280958	1.5624	Niben101Scf01163g04023.1;Niben101Scf06936g03009.1	Niben101Scf01163g04023.1;Niben101Scf06936g03009.1	gb|ABF98470.1| *-*- expressed protein [Oryza sativa Japonica Group];gb|ABF98471.1| ***- expressed protein [Oryza sativa Japonica Group]
15.0508	15.0631	15.0031	14.7339	14.8555	14.788	14.1472	14.6282	14.5983	+	N_Citrine			1.47955	1.24772	0.0206669	0.00878719	0.581071	3.70929	0.10394	0.0679044	0.334571	2.09755	Niben101Scf00467g00016.1;Niben101Scf01795g04036.1	Niben101Scf00467g00016.1;Niben101Scf01795g04036.1	sp|Q9CR16|PPID_MOUSE **** Peptidyl-prolyl cis-trans isomerase D IPR002130 (Cyclophilin-type peptidyl-prolyl cis-trans isomerase domain), IPR024936 (Cyclophilin-type peptidyl-prolyl cis-trans isomerase), IPR029000 (Cyclophilin-like domain) GO:0000413 (prote
13.1232	13.2149	12.8076	12.8426	12.6272	12.6622	12.8773	12.3587	12.1451	+	N_Citrine			1.47924	1.16454	0.07823	0.0433389	0.588189	2.35333	0.332866	0.296511	0.250259	1.10056	Niben101Scf06359g00012.1;Niben101Scf05206g05006.1	Niben101Scf06359g00012.1;Niben101Scf05206g05006.1	AT3G46460.1 ***- ubiquitin-conjugating enzyme 13 LENGTH=166 IPR016135 (Ubiquitin-conjugating enzyme/RWD-like), IPR023313 (Ubiquitin-conjugating enzyme, active site);AT3G46460.1 ***- ubiquitin-conjugating enzyme 13 LENGTH=166 IPR016135 (Ubiquitin-conjugatin
13.6536	13.8349	13.8159	13.4573	13.4394	13.1489	13.2358	13.1729	13.2094	+	N_Citrine			1.47848	1.10881	0.000738806	0.000929825	0.562085	9.31632	0.233465	0.181372	0.142481	1.4023	Niben101Scf10513g00001.1;Niben101Scf00110g00013.1	Niben101Scf10513g00001.1;Niben101Scf00110g00013.1	sp|Q8CFQ3|AQR_MOUSE *-*- Intron-binding protein aquarius IPR026300 (CWF11 family) GO:0000398 (mRNA splicing, via spliceosome), GO:0005681 (spliceosomal complex);sp|O60306|AQR_HUMAN ***- Intron-binding protein aquarius IPR026300 (CWF11 family), IPR027417 (P
19.2483	19.3339	19.2254	19.088	19.1464	19.1213	18.7355	18.7072	18.6766	+	N_Citrine	+	TIR_Citrine	1.47766	1.33065	0.000110489	0.000527473	0.562752	15.1559	6.74596e-05	0	0.412129	17.1727	Niben101Scf00265g01015.1	Niben101Scf00265g01015.1	AT3G50590.1 ***- Transducin/WD40 repeat-like superfamily protein LENGTH=1614 IPR015943 (WD40/YVTN repeat-like-containing domain) GO:0005515 (protein binding)
16.0214	16.1407	16.013	15.9385	16.1165	15.9736	15.7049	15.435	15.3217	+	N_Citrine	+	TIR_Citrine	1.47761	1.42933	0.00914118	0.00448592	0.571167	4.72449	0.0143149	0.00774325	0.522353	4.14529	Niben101Scf15067g04023.1;Niben101Scf01909g01002.1	Niben101Scf15067g04023.1;Niben101Scf01909g01002.1	sp|P45432|CSN1_ARATH ***- COP9 signalosome complex subunit 1 IPR000717 (Proteasome component (PCI) domain), IPR019585 (26S proteasome, regulatory subunit Rpn7) GO:0005515 (protein binding);sp|P45432|CSN1_ARATH ***- COP9 signalosome complex subunit 1 IPR000
17.9336	17.8583	17.9687	17.9845	17.9384	17.8177	17.587	17.2669	17.1885	+	N_Citrine	+	TIR_Citrine	1.47727	1.47145	0.0104968	0.00481942	0.572728	4.54003	0.0126452	0.0071181	0.566061	4.30005	Niben101Scf05688g08010.1	Niben101Scf05688g08010.1	AT1G56190.1 **** Phosphoglycerate kinase family protein LENGTH=478 IPR001576 (Phosphoglycerate kinase) GO:0004618 (phosphoglycerate kinase activity), GO:0006096 (glycolytic process)
13.0092	13.0422	12.9802	13.3077	13.3673	13.4494	11.9851	12.6332	12.6373	+	N_Citrine	+	TIR_Citrine	1.47578	1.90088	0.0528565	0.0264007	0.592024	2.72239	0.012301	0.00715457	0.956265	4.33503	Niben101Scf00506g01014.1	Niben101Scf00506g01014.1	dbj|BAB02370.1| ***- leucine-rich repeat protein;IPR001611 (Leucine-rich repeat), IPR003591 (Leucine-rich repeat, typical subtype), IPR025875 (Leucine rich repeat 4) GO:0005515 (protein binding)
15.8318	15.6354	15.811	15.9374	16.2386	16.0729	14.8661	15.3183	15.3669	+	N_Citrine	+	TIR_Citrine	1.47566	1.85004	0.0282284	0.0120631	0.575662	3.36292	0.00776429	0.00510553	0.899229	4.94944	Niben101Scf00793g01001.1	Niben101Scf00793g01001.1	sp|Q8JZR0|ACSL5_MOUSE ***- Long-chain-fatty-acid--CoA ligase 5 IPR000873 (AMP-dependent synthetase/ligase) GO:0003824 (catalytic activity), GO:0008152 (metabolic process)
12.7964	12.9296	12.7498	12.5381	12.7368	12.6459	12.7543	11.8678	12.0134					1.47509	1.29781	0.0933832	0.0545557	0.613413	2.19296	0.201272	0.151832	0.428434	1.52784	Niben101Scf04368g00007.1;Niben101Scf01406g02006.1	Niben101Scf04368g00007.1;Niben101Scf01406g02006.1	sp|Q9STF0|LRKS3_ARATH **** Receptor like protein kinase S.3 IPR011009 (Protein kinase-like domain), IPR011990 (Tetratricopeptide-like helical domain) GO:0004672 (protein kinase activity), GO:0005515 (protein binding), GO:0005524 (ATP binding), GO:0006468 (
15.4669	15.3925	15.4053	15.3491	15.3832	15.3079	15.1053	14.7697	14.6727	+	N_Citrine	+	TIR_Citrine	1.47476	1.40021	0.0126304	0.00567825	0.572281	4.30152	0.0200368	0.0106472	0.497477	3.74483	Niben101Scf03563g00036.1;Niben101Scf01037g09012.1	Niben101Scf03563g00036.1;Niben101Scf01037g09012.1	sp|B8J4E4|SYT_DESDA **** Threonine--tRNA ligase IPR002320 (Threonine-tRNA ligase, class IIa) GO:0000166 (nucleotide binding), GO:0004812 (aminoacyl-tRNA ligase activity), GO:0004829 (threonine-tRNA ligase activity), GO:0005524 (ATP binding), GO:0005737 (cy
18.5795	18.4647	18.594	18.363	18.3632	18.4561	17.8107	18.0798	18.055	+	N_Citrine	+	TIR_Citrine	1.47467	1.32678	0.00404673	0.00183333	0.564254	5.93251	0.0106962	0.00673087	0.412273	4.51535	Niben101Scf00539g07015.1;Niben101Scf03503g01006.1	Niben101Scf00539g07015.1;Niben101Scf03503g01006.1	sp|Q42403|TRXH3_ARATH *-*- Thioredoxin H3 IPR005746 (Thioredoxin), IPR012336 (Thioredoxin-like fold) GO:0006662 (glycerol ether metabolic process), GO:0015035 (protein disulfide oxidoreductase activity), GO:0045454 (cell redox homeostasis);sp|Q6Z4I3|TRH21_
14.6526	14.5147	14.5078	14.4024	14.4119	14.3779	14.132	13.9653	13.892	+	N_Citrine	+	TIR_Citrine	1.47423	1.31723	0.00274291	0.00164738	0.561929	6.59206	0.00502475	0.00300948	0.400967	5.58994	Niben101Scf06238g01010.1;Niben101Scf02441g03001.1	Niben101Scf06238g01010.1;Niben101Scf02441g03001.1	sp|Q08853|ATC_PLAFK *-*- Calcium-transporting ATPase IPR001757 (P-type ATPase), IPR004014 (Cation-transporting P-type ATPase, N-terminal), IPR023214 (HAD-like domain), IPR023298 (P-type ATPase, transmembrane domain) GO:0000166 (nucleotide binding), GO:001
13.7344	13.8181	13.6956	13.9344	13.5145	13.6019	13.2331	13.2833	13.046	+	N_Citrine	+	TIR_Citrine	1.47349	1.41829	0.00224133	0.00125399	0.561887	6.95865	0.0278448	0.0142317	0.496123	3.37769	Niben101Scf04967g01005.1;Niben101Scf01858g01002.1;Niben101Scf02752g12002.1	Niben101Scf04967g01005.1;Niben101Scf01858g01002.1;Niben101Scf02752g12002.1	sp|J9RYI6|DCVR_CUCSA ***- Divinyl chlorophyllide a 8-vinyl-reductase, chloroplastic IPR016040 (NAD(P)-binding domain);sp|J9RYI6|DCVR_CUCSA ***- Divinyl chlorophyllide a 8-vinyl-reductase, chloroplastic IPR016040 (NAD(P)-binding domain);sp|Q4R0H9|PILR1_LINU
15.7826	16.0007	15.7035	16.1949	16.43	16.3201	15.6124	15.1236	15.0185	+	N_Citrine	+	TIR_Citrine	1.47322	2.06006	0.0469425	0.0228337	0.577388	2.83842	0.00551201	0.00354765	1.06346	5.44848	Niben101Scf02248g01001.1;Niben101Scf10767g03012.1;Niben101Scf10767g03025.1;Niben101Scf02248g01016.1	Niben101Scf02248g01001.1;Niben101Scf10767g03012.1	sp|Q9T048|DRL27_ARATH *-*- Disease resistance protein IPR002182 (NB-ARC), IPR027417 (P-loop containing nucleoside triphosphate hydrolase) GO:0043531 (ADP binding);sp|Q9T048|DRL27_ARATH ***- Disease resistance protein IPR002182 (NB-ARC), IPR027417 (P-loop c
19.0255	18.9749	18.9903	19.0422	19.1304	19.0571	18.4577	18.4536	18.4033	+	N_Citrine	+	TIR_Citrine	1.47288	1.5569	1.71291e-05	0	0.558701	24.2593	3.91293e-05	0	0.63837	19.7041	Niben101Scf15166g03015.1;Niben101Scf00693g02022.1	Niben101Scf15166g03015.1;Niben101Scf00693g02022.1	sp|Q1CZI7|HTPG_MYXXD *-*- Chaperone protein HtpG IPR001404 (Heat shock protein Hsp90 family) GO:0005524 (ATP binding), GO:0006457 (protein folding), GO:0006950 (response to stress), GO:0051082 (unfolded protein binding);sp|Q1CZI7|HTPG_MYXXD *-*- Chaperone
15.4057	15.4764	15.3895	15.5324	15.5678	15.4371	14.8199	14.89	14.8884	+	N_Citrine	+	TIR_Citrine	1.47209	1.56588	9.37404e-05	0.000588957	0.557742	15.8008	0.000140949	0.000727273	0.64629	14.2475	Niben101Scf08018g00008.1	Niben101Scf08018g00008.1	sp|Q8L5Y9|PANK2_ARATH **** Pantothenate kinase 2 IPR004567 (Type II pantothenate kinase) GO:0004594 (pantothenate kinase activity), GO:0005524 (ATP binding), GO:0015937 (coenzyme A biosynthetic process)
14.4414	14.3489	14.4595	14.0872	14.361	14.4261	13.642	13.9826	13.9323	+	N_Citrine	+	TIR_Citrine	1.47171	1.35551	0.00718267	0.00382692	0.564312	5.05958	0.0416621	0.0230187	0.439146	2.95739	Niben101Scf06506g00001.1	Niben101Scf06506g00001.1	sp|A4VKA3|FADB_PSEU5 **** Fatty acid oxidation complex subunit alpha IPR001753 (Crotonase superfamily), IPR008927 (6-phosphogluconate dehydrogenase, C-terminal-like), IPR016040 (NAD(P)-binding domain), IPR029045 (ClpP/crotonase-like domain) GO:0003824 (cat
11.8135	11.7727	11.6403	12.0175	11.8587	11.7111	11.2987	11.4365	10.7428	+	N_Citrine	+	TIR_Citrine	1.46915	1.60081	0.0558748	0.0285806	0.582831	2.66882	0.0376544	0.0209077	0.703104	3.06011	Niben101Scf01534g02007.1;Niben101Scf02792g02012.1	Niben101Scf01534g02007.1;Niben101Scf02792g02012.1	sp|Q9ZVJ6|ANXD4_ARATH ***- Annexin D4 IPR018502 (Annexin repeat) GO:0005509 (calcium ion binding), GO:0005544 (calcium-dependent phospholipid binding);sp|Q9ZVJ6|ANXD4_ARATH ***- Annexin D4 IPR018502 (Annexin repeat) GO:0005509 (calcium ion binding), GO:000
12.6333	12.7323	12.4298	12.5175	12.403	12.2442	12.1776	11.9515	12.0096	+	N_Citrine	+	TIR_Citrine	1.46855	1.26845	0.00784643	0.00400371	0.552186	4.9347	0.0305055	0.015821	0.341959	3.27983	Niben101Scf00536g15024.1;Niben101Scf02383g00003.1;Niben101Scf02370g02007.1;Niben101Scf10947g01017.1;Niben101Scf05490g00015.1	Niben101Scf00536g15024.1;Niben101Scf02383g00003.1;Niben101Scf02370g02007.1;Niben101Scf10947g01017.1;Niben101Scf05490g00015.1	sp|P41095|RLA0_ORYSJ ***- 60S acidic ribosomal protein P0 IPR001813 (Ribosomal protein L10/L12) GO:0003735 (structural constituent of ribosome), GO:0005622 (intracellular), GO:0005840 (ribosome), GO:0006414 (translational elongation);sp|P50346|RLA0_SOYBN *
16.1106	16.1061	16.1503	16.1396	16.2283	16.1814	15.5592	15.5505	15.5953	+	N_Citrine	+	TIR_Citrine	1.46815	1.53168	9.35289e-06	0	0.553997	28.242	2.94538e-05	0	0.614789	21.1662	Niben101Scf02802g00009.1;Niben101Scf00646g04009.1	Niben101Scf02802g00009.1;Niben101Scf00646g04009.1	sp|A3DNA4|RL3_STAMF ***- 50S ribosomal protein L3 IPR000597 (Ribosomal protein L3), IPR009000 (Translation protein, beta-barrel domain) GO:0003735 (structural constituent of ribosome), GO:0005622 (intracellular), GO:0005840 (ribosome), GO:0006412 (translat
9.33459	9.52439	8.8476	9.19968	9.1638	8.83579	8.74254	8.9013	8.44613					1.46805	1.28939	0.0896534	0.051544	0.53887	2.22957	0.104415	0.0681388	0.369768	2.09352	Niben101Scf05955g03058.1;Niben101Scf00160g10028.1	Niben101Scf05955g03058.1;Niben101Scf00160g10028.1	sp|Q54XK2|SC61A_DICDI **** Protein transport protein Sec61 subunit alpha IPR002208 (SecY/SEC61-alpha family), IPR011697 (Peptidase C26), IPR023201 (SecY subunit domain), IPR029062 (Class I glutamine amidotransferase-like) GO:0006541 (glutamine metabolic pr
15.5852	15.4711	15.539	15.8793	15.7688	15.792	15.1183	14.9341	14.8727	+	N_Citrine	+	TIR_Citrine	1.46784	1.78428	0.00233637	0.00123252	0.556754	6.88185	0.000494512	0.000947692	0.838371	10.3356	Niben101Scf03886g02010.1	Niben101Scf03886g02010.1	sp|P0A0A1|ODPB_STAAM **** Pyruvate dehydrogenase E1 component subunit beta IPR005475 (Transketolase-like, pyrimidine-binding domain), IPR005476 (Transketolase, C-terminal), IPR009014 (Transketolase, C-terminal/Pyruvate-ferredoxin oxidoreductase, domain II)
14.4518	14.7984	14.7516	14.5813	14.5662	14.5561	14.1534	14.1413	14.0701	+	N_Citrine	+	TIR_Citrine	1.46732	1.36209	0.00811586	0.00405306	0.545682	4.88763	7.83766e-05	0	0.446249	16.5334	Niben101Scf13167g01012.1;Niben101Scf10122g01003.1	Niben101Scf13167g01012.1;Niben101Scf10122g01003.1	sp|Q28ID3|GLRX3_XENTR *-*- Glutaredoxin-3 IPR004480 (Monothiol glutaredoxin-related), IPR012336 (Thioredoxin-like fold) GO:0009055 (electron carrier activity), GO:0015035 (protein disulfide oxidoreductase activity), GO:0045454 (cell redox homeostasis);sp|O
11.6138	11.4194	11.515	11.377	11.7066	11.3283	10.3975	11.1064	11.2604					1.46498	1.42725	0.0937303	0.0547728	0.594664	2.18963	0.132248	0.0919639	0.549181	1.88673	Niben101Scf00682g05011.1;Niben101Scf03481g01031.1;Niben101Scf02502g12002.1	Niben101Scf00682g05011.1;Niben101Scf03481g01031.1;Niben101Scf02502g12002.1	sp|Q5ZL00|EMC1_CHICK **** ER membrane protein complex subunit 1 IPR011047 (Quinonprotein alcohol dehydrogenase-like superfamily), IPR011678 (Domain of unknown function DUF1620), IPR026895 (ER membrane protein complex subunit 1) GO:0072546 (ER membrane prot
11.7927	12.0223	11.4972	11.7362	11.7709	11.6156	11.3719	11.4512	10.8042			+	TIR_Citrine	1.46421	1.38761	0.0916511	0.0531297	0.561645	2.20975	0.0756687	0.0467579	0.498449	2.38389	Niben101Scf03254g12004.1	Niben101Scf03254g12004.1	sp|Q4VBE8|WDR18_MOUSE *-*- WD repeat-containing protein 18 IPR015943 (WD40/YVTN repeat-like-containing domain) GO:0005515 (protein binding)
13.8205	13.9049	13.6944	14.0846	14.0592	14.0171	13.1931	13.3762	13.2018	+	N_Citrine	+	TIR_Citrine	1.46369	1.73431	0.00300303	0.00156923	0.54953	6.4331	0.000222475	0.000562814	0.796591	12.6844	Niben101Scf19421g00011.1;Niben101Scf09644g01003.1	Niben101Scf19421g00011.1;Niben101Scf09644g01003.1	ref|NP_001288856.1| **** mitochondrial outer membrane protein porin 3-like [Brassica rapa] gb|AAS21632.1| voltage-dependent anion-selective channel protein [Brassica rapa] IPR023614 (Porin domain), IPR027246 (Eukaryotic porin/Tom40) GO:0005741 (mitochondri
13.9862	14.097	14.0263	14.0479	13.9396	13.8825	13.5751	13.5018	13.3867	+	N_Citrine	+	TIR_Citrine	1.46134	1.38354	0.000998164	0.00106408	0.548636	8.61444	0.00305414	0.00271325	0.468794	6.40385	Niben101Scf02078g08042.1;Niben101Scf02831g05014.1	Niben101Scf02078g08042.1;Niben101Scf02831g05014.1	sp|A2BSJ2|SURE_PROMS *-*- 5-nucleotidase SurE IPR002828 (Survival protein SurE-like phosphatase/nucleotidase) GO:0016787 (hydrolase activity);sp|Q254M8|SURE_CHLFF *-*- 5-nucleotidase SurE IPR002828 (Survival protein SurE-like phosphatase/nucleotidase) GO
12.1379	12.3457	12.2323	12.2284	12.3436	12.3911	11.5509	11.8681	11.6483	+	N_Citrine	+	TIR_Citrine	1.45992	1.54475	0.00786009	0.0039963	0.549554	4.93227	0.00391072	0.00288366	0.631944	5.98817	Niben101Scf04133g01027.1;Niben101Scf06457g00005.1;Niben101Scf10866g01001.1;Niben101Scf00136g03005.1	Niben101Scf04133g01027.1;Niben101Scf06457g00005.1;Niben101Scf10866g01001.1;Niben101Scf00136g03005.1	sp|P56069|METB_HELPY ***- Cystathionine gamma-synthase IPR000277 (Cys/Met metabolism, pyridoxal phosphate-dependent enzyme), IPR015424 (Pyridoxal phosphate-dependent transferase) GO:0003824 (catalytic activity), GO:0030170 (pyridoxal phosphate binding);sp|
12.7871	12.7284	12.5917	12.8206	12.6382	12.6754	12.1594	12.1962	12.121	+	N_Citrine	+	TIR_Citrine	1.45953	1.46855	0.000923653	0.000848	0.543524	8.7906	0.000758788	0.00104738	0.55255	9.252	Niben101Scf05601g00010.1	Niben101Scf05601g00010.1	AT4G02050.1 **** sugar transporter protein 7 LENGTH=513 IPR005828 (General substrate transporter), IPR020846 (Major facilitator superfamily domain) GO:0005215 (transporter activity), GO:0016020 (membrane), GO:0016021 (integral component of membrane), GO:00
13.2617	13.1362	13.2724	13.4272	13.3591	13.1644	12.7086	12.7743	12.5454	+	N_Citrine	+	TIR_Citrine	1.45952	1.56031	0.0024876	0.00137032	0.547352	6.76726	0.00353096	0.00271214	0.64077	6.15708	Niben101Scf02111g16009.1;Niben101Scf01022g03004.1	Niben101Scf02111g16009.1;Niben101Scf01022g03004.1	AT3G06630.1 **** protein kinase family protein LENGTH=671 IPR000014 (PAS domain), IPR011009 (Protein kinase-like domain) GO:0004672 (protein kinase activity), GO:0004674 (protein serine/threonine kinase activity), GO:0004871 (signal transducer activity), G
19.2329	19.4372	19.3109	18.9786	18.9537	18.964	18.9261	18.7316	18.6841	+	N_Citrine	+	TIR_Citrine	1.45901	1.13369	0.00452874	0.00211011	0.54637	5.75233	0.0678164	0.0423998	0.184844	2.48542	Niben101Scf01791g01001.1	Niben101Scf01791g01001.1	gb|ABF98470.1| ***- expressed protein [Oryza sativa Japonica Group]
13.0072	13.1263	13.039	13.8732	13.7475	13.8238	12.5339	12.6509	12.3389	+	N_Citrine	+	TIR_Citrine	1.45883	2.46603	0.00491155	0.00253333	0.54961	5.62522	0.00018324	0.000615385	1.30695	13.3276	Niben101Scf03487g00014.1	Niben101Scf03487g00014.1	AT1G53310.1 **** phosphoenolpyruvate carboxylase 1 LENGTH=967 IPR021135 (Phosphoenolpyruvate carboxylase) GO:0003824 (catalytic activity), GO:0006099 (tricarboxylic acid cycle), GO:0008964 (phosphoenolpyruvate carboxylase activity), GO:0015977 (carbon fixa
17.7927	17.7514	17.818	17.5279	17.6135	17.5673	17.2225	17.2987	17.2058	+	N_Citrine	+	TIR_Citrine	1.45877	1.25446	9.45423e-05	0.000585366	0.545062	15.7667	0.000982896	0.00116998	0.327216	8.64918	Niben101Scf10540g00002.1	Niben101Scf10540g00002.1	sp|Q6YW46|EF1G2_ORYSJ **** Elongation factor 1-gamma 2 IPR001662 (Translation elongation factor EF1B, gamma chain, conserved), IPR010987 (Glutathione S-transferase, C-terminal-like), IPR012336 (Thioredoxin-like fold) GO:0003746 (translation elongation fact
14.6423	14.6782	14.6369	14.4568	14.439	14.476	14.0327	14.214	14.0713	+	N_Citrine	+	TIR_Citrine	1.45846	1.27392	0.000645276	0.000995305	0.546462	9.64901	0.00332812	0.00279606	0.351322	6.25673	Niben101Scf00234g00001.1;Niben101Scf07741g01026.1	Niben101Scf00234g00001.1;Niben101Scf07741g01026.1	AT1G17745.2 **** D-3-phosphoglycerate dehydrogenase LENGTH=651 IPR006236 (D-3-phosphoglycerate dehydrogenase), IPR015878 (S-adenosyl-L-homocysteine hydrolase, NAD binding domain), IPR016040 (NAD(P)-binding domain), IPR029009 (Allosteric substrate binding d
12.6137	12.3178	12.5965	12.18	12.4384	12.5901	11.5289	12.2836	12.0067	+	N_Citrine			1.45709	1.3568	0.0768473	0.042077	0.569595	2.36969	0.138543	0.0972858	0.463148	1.84654	Niben101Scf09100g03002.1;Niben101Scf19612g01003.1;Niben101Scf02007g06001.1;Niben101Scf05399g03003.1	Niben101Scf09100g03002.1;Niben101Scf19612g01003.1;Niben101Scf02007g06001.1;Niben101Scf05399g03003.1	AT5G35790.1 **** glucose-6-phosphate dehydrogenase 1 LENGTH=576 IPR001282 (Glucose-6-phosphate dehydrogenase) GO:0004345 (glucose-6-phosphate dehydrogenase activity), GO:0006006 (glucose metabolic process), GO:0050661 (NADP binding), GO:0055114 (oxidation-
13.1495	13.2293	13.2964	13.0907	13.0846	12.9408	13.3411	12.3904	11.9668					1.45582	1.27973	0.182035	0.125025	0.658985	1.61303	0.312491	0.271563	0.472594	1.15472	Niben101Scf00338g03005.1	Niben101Scf00338g03005.1	sp|Q0WLC7|Y5053_ARATH ***- CBS domain-containing protein CBSCBSPB4 IPR000270 (Phox/Bem1p), IPR000644 (CBS domain) GO:0005515 (protein binding)
15.2241	15.4654	15.546	15.7985	16.0011	15.857	14.7706	14.8596	14.9908	+	N_Citrine	+	TIR_Citrine	1.45569	2.0161	0.00972224	0.00453519	0.538187	4.64162	0.000324115	0.00118462	1.01188	11.5209	Niben101Scf21557g01026.1	Niben101Scf21557g01026.1	ref|XP_002511201.1| **** ATP binding protein, putative [Ricinus communis] gb|EEF51803.1| ATP binding protein, putative [Ricinus communis] IPR003959 (ATPase, AAA-type, core), IPR027417 (P-loop containing nucleoside triphosphate hydrolase) GO:0005524 (ATP bi
12.5648	12.5833	12.4639	12.8743	12.7471	12.7678	11.829	12.2039	11.9321	+	N_Citrine	+	TIR_Citrine	1.45513	1.74151	0.00959175	0.00445455	0.549015	4.65969	0.00242295	0.0024	0.80806	6.81517	Niben101Scf12903g02008.1;Niben101Scf05051g03020.1;Niben101Scf01185g02002.1;Niben101Scf00988g01008.1	Niben101Scf12903g02008.1;Niben101Scf05051g03020.1;Niben101Scf01185g02002.1;Niben101Scf00988g01008.1	sp|C3MZB8|RL11_SULIA ***- 50S ribosomal protein L11 IPR000911 (Ribosomal protein L11/L12) GO:0003735 (structural constituent of ribosome), GO:0005840 (ribosome), GO:0006412 (translation);sp|C3MZB8|RL11_SULIA ***- 50S ribosomal protein L11 IPR000911 (Riboso
14.081	14.1792	14.3619	13.9891	14.0731	14.0505	13.6628	13.6916	13.6585	+	N_Citrine	+	TIR_Citrine	1.45506	1.28965	0.0029458	0.00159583	0.536421	6.46658	0.000174567	0.000647399	0.366618	13.4931	Niben101Scf02581g05010.1;Niben101Scf02952g02005.1;Niben101Scf01596g12001.1	Niben101Scf02581g05010.1	sp|Q3J5H6|GLND_RHOS4 --*- Bifunctional uridylyltransferase/uridylyl-removing enzyme
16.2656	16.2214	16.3041	16.1269	16.1515	16.0757	15.8881	15.6756	15.5896	+	N_Citrine	+	TIR_Citrine	1.45478	1.31499	0.00402528	0.00183981	0.545926	5.94114	0.0119258	0.00694301	0.40023	4.37453	Niben101Scf03671g00015.1;Niben101Scf05082g03003.1	Niben101Scf03671g00015.1	AT4G39210.1 **** Glucose-1-phosphate adenylyltransferase family protein LENGTH=521 IPR011831 (Glucose-1-phosphate adenylyltransferase), IPR029044 (Nucleotide-diphospho-sugar transferases) GO:0005978 (glycogen biosynthetic process), GO:0008878 (glucose-1-ph
10.8992	11.323	11.0857	11.1362	11.026	10.9308	10.2456	10.9575	10.4173	+	N_Citrine			1.45403	1.37592	0.0851087	0.0484864	0.562492	2.27656	0.0920711	0.0599723	0.490854	2.20565	Niben101Scf01520g08031.1	Niben101Scf01520g08031.1	AT4G39210.1 **** Glucose-1-phosphate adenylyltransferase family protein LENGTH=521 IPR011831 (Glucose-1-phosphate adenylyltransferase), IPR029044 (Nucleotide-diphospho-sugar transferases) GO:0005978 (glycogen biosynthetic process), GO:0008878 (glucose-1-ph
14.3753	14.3327	14.2895	14.0664	14.1031	14.0005	14.0427	13.6652	13.6347	+	N_Citrine			1.45376	1.20092	0.0144829	0.00624689	0.551624	4.13093	0.109841	0.0725751	0.27578	2.04879	Niben101Scf10132g01021.1	Niben101Scf10132g01021.1	AT1G54340.1 **** isocitrate dehydrogenase LENGTH=416 IPR004790 (Isocitrate dehydrogenase NADP-dependent), IPR024084 (Isopropylmalate dehydrogenase-like domain) GO:0004450 (isocitrate dehydrogenase (NADP+) activity), GO:0006102 (isocitrate metabolic process
11.1527	11.159	11.447	11.538	11.2275	10.8344	10.4794	10.9129	10.737	+	N_Citrine			1.45287	1.42171	0.026866	0.0115811	0.543094	3.41652	0.109943	0.0725993	0.490168	2.04797	Niben101Scf01300g01009.1	Niben101Scf01300g01009.1	ref|XP_003618320.1| *-*- Phytoalexin-deficient 4-2 protein [Medicago truncatula] IPR029058 (Alpha/Beta hydrolase fold) GO:0006629 (lipid metabolic process)
12.9195	12.7968	12.8677	13.145	13.0511	12.873	12.1074	12.4391	12.4031	+	N_Citrine	+	TIR_Citrine	1.4522	1.62834	0.0079778	0.0039779	0.544833	4.91151	0.00586463	0.0036868	0.706505	5.35533	Niben101Scf04156g00011.1;Niben101Scf04083g04045.1	Niben101Scf04156g00011.1;Niben101Scf04083g04045.1	sp|P70168|IMB1_MOUSE ***- Importin subunit beta-1 IPR016024 (Armadillo-type fold) GO:0005488 (binding), GO:0006886 (intracellular protein transport), GO:0008536 (Ran GTPase binding);sp|P70168|IMB1_MOUSE ***- Importin subunit beta-1 IPR016024 (Armadillo-typ
16.7771	16.7147	16.7355	16.7825	16.6336	16.7547	16.4221	16.1101	16.0603	+	N_Citrine	+	TIR_Citrine	1.45004	1.43241	0.00895797	0.00443811	0.544943	4.75196	0.0125512	0.00714846	0.526091	4.30948	Niben101Scf05270g01002.1	Niben101Scf05270g01002.1	sp|Q9XEA8|CYSK2_ORYSJ **** Cysteine synthase IPR005856 (Cysteine synthase K/M) GO:0004124 (cysteine synthase activity), GO:0006535 (cysteine biosynthetic process from serine)
15.7399	15.6481	15.6846	15.948	15.8403	15.9481	15.4397	14.9926	14.986	+	N_Citrine	+	TIR_Citrine	1.4497	1.69048	0.0224423	0.00930265	0.551378	3.61572	0.00746374	0.00509744	0.772668	5.00505	Niben101Scf05304g00009.1	Niben101Scf05304g00009.1	sp|P48448|AL3B2_HUMAN **** Aldehyde dehydrogenase family 3 member B2 IPR012394 (Aldehyde dehydrogenase NAD(P)-dependent), IPR016161 (Aldehyde/histidinol dehydrogenase), IPR029510 (Aldehyde dehydrogenase, glutamic acid active site) GO:0004030 (aldehyde dehy
13.1125	13.2547	13.0114	13.1123	13.1234	13.1425	12.6946	12.6784	12.3887	+	N_Citrine	+	TIR_Citrine	1.44965	1.44612	0.0114952	0.00506645	0.53892	4.42176	0.00568722	0.00361635	0.538817	5.40132	Niben101Scf03455g06020.1	Niben101Scf03455g06020.1	ref|WP_026733342.1| ***- epimerase [Fischerella sp. PCC 9605] IPR016040 (NAD(P)-binding domain)
16.2463	16.3196	16.2355	17.6911	17.6236	17.7429	15.4712	15.9479	15.7382	+	N_Citrine	+	TIR_Citrine	1.44943	3.87599	0.0175069	0.00781899	0.548075	3.90233	0.000158377	0.000691358	1.96682	13.8315	Niben101Scf02807g11007.1;Niben101Scf06933g02007.1;Niben101Scf06933g02004.1;Niben101Scf12662g00012.1	Niben101Scf02807g11007.1	AT3G22200.2 **** Pyridoxal phosphate (PLP)-dependent transferases superfamily protein LENGTH=513 IPR005814 (Aminotransferase class-III), IPR015424 (Pyridoxal phosphate-dependent transferase) GO:0003824 (catalytic activity), GO:0008483 (transaminase activit
13.7818	13.717	13.76	13.9376	13.7243	13.8611	13.0571	13.377	13.2033	+	N_Citrine	+	TIR_Citrine	1.44875	1.54252	0.00460776	0.00220312	0.540495	5.72503	0.00488099	0.00303465	0.62855	5.63491	Niben101Scf20666g00001.1;Niben101Scf00231g07002.1;Niben101Scf03045g07003.1	Niben101Scf20666g00001.1;Niben101Scf00231g07002.1;Niben101Scf03045g07003.1	sp|P51824|ARF1_SOLTU *-*- ADP-ribosylation factor 1 IPR006689 (Small GTPase superfamily, ARF/SAR type), IPR027417 (P-loop containing nucleoside triphosphate hydrolase) GO:0005525 (GTP binding);sp|P51821|ARF1_CHLRE *-*- ADP-ribosylation factor 1 IPR006689 (
15.4144	15.3743	15.2605	15.2158	15.0492	15.1706	14.9752	14.761	14.7	+	N_Citrine	+	TIR_Citrine	1.44817	1.25697	0.00486664	0.00254446	0.537667	5.63949	0.0265655	0.0138006	0.333144	3.42878	Niben101Scf10575g01004.1	Niben101Scf10575g01004.1	sp|Q46127|SYW_CLOLO **** Tryptophan--tRNA ligase IPR002305 (Aminoacyl-tRNA synthetase, class Ic) GO:0000166 (nucleotide binding), GO:0004812 (aminoacyl-tRNA ligase activity), GO:0004831 (tyrosine-tRNA ligase activity), GO:0005524 (ATP binding), GO:0006418
12.8419	12.9449	12.8198	12.9914	13.0336	12.7426	12.1869	12.3972	12.4135	+	N_Citrine	+	TIR_Citrine	1.44765	1.50725	0.00289088	0.00161053	0.536299	6.49947	0.00715171	0.00435356	0.589952	5.06574	Niben101Scf01063g10010.1;Niben101Scf04231g01041.1	Niben101Scf01063g10010.1;Niben101Scf04231g01041.1	sp|Q9LS46|ALMT9_ARATH **** Aluminum-activated malate transporter 9 IPR020966 (Aluminum-activated malate transporter) GO:0015743 (malate transport);sp|Q9LS46|ALMT9_ARATH **** Aluminum-activated malate transporter 9 IPR020966 (Aluminum-activated malate trans
8.93768	9.14244	9.0968	9.35361	9.49489	9.7751	8.74307	8.58907	8.20184	+	N_Citrine	+	TIR_Citrine	1.44675	2.0324	0.0337344	0.015585	0.547647	3.17381	0.00713073	0.00436268	1.02988	5.06994	Niben101Scf03326g02001.1	Niben101Scf03326g02001.1	AT5G16810.1 **** Protein kinase superfamily protein LENGTH=418 IPR011009 (Protein kinase-like domain) GO:0004672 (protein kinase activity), GO:0005524 (ATP binding), GO:0006468 (protein phosphorylation), GO:0016772 (transferase activity, transferring phosp
13.9917	13.8442	14.1654	13.8252	13.9223	14.0733	13.0136	13.6959	13.6206	+	N_Citrine			1.44633	1.38505	0.0768618	0.0420552	0.557051	2.36951	0.0945232	0.0611613	0.496943	2.18209	Niben101Scf05078g05001.1;Niben101Scf05078g05003.1;Niben101Scf04126g01012.1	Niben101Scf05078g05001.1;Niben101Scf05078g05003.1;Niben101Scf04126g01012.1	sp|P0C1I2|PPIE_RHIO9 *-** Peptidyl-prolyl cis-trans isomerase E IPR002130 (Cyclophilin-type peptidyl-prolyl cis-trans isomerase domain), IPR029000 (Cyclophilin-like domain) GO:0000413 (protein peptidyl-prolyl isomerization), GO:0003755 (peptidyl-prolyl cis
9.03919	8.46378	9.0389	9.06603	8.88225	8.3499	7.76738	8.77924	8.30016					1.44498	1.37193	0.181282	0.124302	0.565033	1.61655	0.253063	0.203291	0.483805	1.33409	Niben101Scf04786g01004.1	Niben101Scf04786g01004.1	sp|Q8DLP6|ATPX_THEEB **** ATP synthase subunit b IPR002146 (ATPase, F0 complex, subunit B/B, bacterial/chloroplast) GO:0015078 (hydrogen ion transmembrane transporter activity), GO:0015986 (ATP synthesis coupled proton transport), GO:0045263 (proton-tran
13.2861	13.4492	13.3147	13.3225	13.2861	13.1779	12.8992	12.7756	12.7887	+	N_Citrine	+	TIR_Citrine	1.44347	1.35775	0.00115334	0.00101481	0.528846	8.2949	0.00165749	0.00193818	0.440992	7.53967	Niben101Scf03823g02013.1;Niben101Scf01412g00014.1	Niben101Scf03823g02013.1;Niben101Scf01412g00014.1	sp|Q54I81|EI2BA_DICDI *-*- Translation initiation factor eIF-2B subunit alpha IPR000649 (Initiation factor 2B-related), IPR027363 (Methylthioribose-1-phosphate isomerase-like, N-terminal domain) GO:0044237 (cellular metabolic process);sp|Q54I81|EI2BA_DICDI
20.1406	19.8484	20.0187	19.7979	19.9221	19.7971	19.4144	19.4621	19.554	+	N_Citrine	+	TIR_Citrine	1.44342	1.28541	0.00503769	0.00261255	0.525712	5.58597	0.00342401	0.00274586	0.362194	6.20871	Niben101Scf00603g08015.1	Niben101Scf00603g08015.1	AT2G45290.1 **** Transketolase LENGTH=741 IPR005478 (Transketolase, bacterial-like), IPR009014 (Transketolase, C-terminal/Pyruvate-ferredoxin oxidoreductase, domain II), IPR029061 (Thiamin diphosphate-binding fold) GO:0003824 (catalytic activity), GO:00048
18.6409	18.6245	18.5873	18.5762	18.6304	18.5934	18.2707	18.0068	17.9686	+	N_Citrine	+	TIR_Citrine	1.44327	1.42579	0.00512008	0.0026041	0.535546	5.56098	0.00577938	0.00359594	0.517963	5.37721	Niben101Scf05002g03030.1;Niben101Scf00736g04011.1;Niben101Scf02790g05015.1	Niben101Scf05002g03030.1;Niben101Scf00736g04011.1;Niben101Scf02790g05015.1	sp|Q6LXE7|RS3_METMP **** 30S ribosomal protein S3 IPR005703 (Ribosomal protein S3, eukaryotic/archaeal), IPR015946 (K homology domain-like, alpha/beta) GO:0003723 (RNA binding), GO:0003735 (structural constituent of ribosome), GO:0005622 (intracellular), G
14.2343	14.1259	14.0645	14.0754	14.0549	14.0348	13.3856	13.7314	13.7012	+	N_Citrine	+	TIR_Citrine	1.4429	1.35737	0.0115341	0.00516515	0.535513	4.4174	0.0156413	0.00861795	0.448975	4.03711	Niben101Scf03065g00008.1	Niben101Scf03065g00008.1	sp|P60039|RL73_ARATH ***- 60S ribosomal protein L7-3 IPR005998 (Ribosomal protein L7, eukaryotic)
16.3146	16.3834	16.3868	16.405	16.4528	16.4786	15.6921	15.9024	15.8965	+	N_Citrine	+	TIR_Citrine	1.44232	1.52854	0.00189563	0.001	0.531265	7.27611	0.00105332	0.00137339	0.615091	8.49421	Niben101Scf00127g01005.1;Niben101Scf08664g00026.1;Niben101Scf04424g04004.1;Niben101Scf02030g02010.1;Niben101Scf05044g01007.1	Niben101Scf00127g01005.1	AT1G52360.2 ***- Coatomer, beta subunit LENGTH=970 IPR016453 (Coatomer beta subunit (COPB2)) GO:0005198 (structural molecule activity), GO:0005515 (protein binding), GO:0006886 (intracellular protein transport), GO:0016192 (vesicle-mediated transport), G
16.2676	16.3808	16.2697	16.4851	16.3388	16.3639	15.8725	15.7709	15.6921	+	N_Citrine	+	TIR_Citrine	1.44055	1.53364	0.00119798	0.000992754	0.527537	8.21272	0.000864368	0.00124413	0.617425	8.94385	Niben101Scf14005g00009.1;Niben101Scf02939g02006.1	Niben101Scf14005g00009.1;Niben101Scf02939g02006.1	sp|A0PVN7|G6PI_MYCUA **** Glucose-6-phosphate isomerase IPR001672 (Phosphoglucose isomerase (PGI)), IPR023096 (Phosphoglucose isomerase, C-terminal) GO:0004347 (glucose-6-phosphate isomerase activity), GO:0006094 (gluconeogenesis), GO:0006096 (glycolytic p
10.5493	9.67457	10.0335	9.55766	10.0313	10.4394	8.56954	10.0307	9.82858					1.44045	1.36546	0.308502	0.252299	0.609515	1.16571	0.365882	0.345213	0.533178	1.01885	Niben101Scf04375g06002.1;Niben101Scf12360g00006.1	Niben101Scf04375g06002.1;Niben101Scf12360g00006.1	sp|A6LTR7|SYFA_CLOB8 *-** Phenylalanine--tRNA ligase alpha subunit IPR002319 (Phenylalanyl-tRNA synthetase), IPR005121 (Phenylalanine-tRNA ligase, beta subunit, ferrodoxin-fold anticodon-binding) GO:0000049 (tRNA binding), GO:0000287 (magnesium ion binding
13.5335	13.8867	13.89	14.5457	14.453	14.4787	13.2868	13.3362	13.1319	+	N_Citrine	+	TIR_Citrine	1.43913	2.35991	0.0177244	0.00786686	0.518379	3.88775	5.14071e-05	0	1.2408	18.3931	Niben101Scf05118g03003.1	Niben101Scf05118g03003.1	sp|Q6UX07|DHR13_HUMAN *-** Dehydrogenase/reductase SDR family member 13 IPR002347 (Glucose/ribitol dehydrogenase) GO:0008152 (metabolic process), GO:0016491 (oxidoreductase activity)
15.4485	15.4442	15.3582	15.3962	15.4913	15.2884	15.1638	14.8178	14.6476	+	N_Citrine	+	TIR_Citrine	1.43883	1.41586	0.0250221	0.0106703	0.540551	3.49443	0.0339577	0.0183427	0.515551	3.16693	Niben101Scf00773g02007.1;Niben101Scf09424g06007.1	Niben101Scf00773g02007.1;Niben101Scf09424g06007.1	sp|Q5L7I8|SYM_BACFN *-** Methionine--tRNA ligase IPR010987 (Glutathione S-transferase, C-terminal-like), IPR012340 (Nucleic acid-binding, OB-fold) GO:0000049 (tRNA binding);sp|O33925|SYM_THEMA *-** Methionine--tRNA ligase IPR010987 (Glutathione S-transfera
15.1517	15.0384	15.1596	15.0276	15.3306	15.2305	14.6298	14.4757	14.6656	+	N_Citrine	+	TIR_Citrine	1.43879	1.52513	0.00169467	0.000867089	0.526133	7.49554	0.00471226	0.00294189	0.605822	5.68981	Niben101Scf05449g00018.1	Niben101Scf05449g00018.1	AT4G29480.1 **** Mitochondrial ATP synthase subunit G protein LENGTH=122 IPR006808 (ATPase, F0 complex, subunit G, mitochondrial) GO:0000276 (mitochondrial proton-transporting ATP synthase complex, coupling factor F(o)), GO:0015078 (hydrogen ion transmembr
20.3903	20.5023	20.4551	20.975	21.1288	21.1486	19.8501	19.9941	19.9279	+	N_Citrine	+	TIR_Citrine	1.43863	2.23603	0.000572574	0.00103415	0.525166	9.95198	7.28223e-05	0	1.16008	16.8437	Niben101Scf12868g00008.1;Niben101Scf04490g00001.1	Niben101Scf12868g00008.1;Niben101Scf04490g00001.1	sp|Q07439|HSP71_RAT ***- Heat shock 70 kDa protein 1A/1B IPR013126 (Heat shock protein 70 family), IPR029047 (Heat shock protein 70kD, peptide-binding domain), IPR029048 (Heat shock protein 70kD, C-terminal domain);sp|P34931|HS71L_HUMAN ***- Heat shock 70
18.3316	18.3679	18.3461	18.3721	18.2494	18.1607	18.2165	17.6134	17.5448	+	N_Citrine			1.4381	1.35553	0.0596184	0.0307943	0.556948	2.60683	0.10215	0.0667365	0.469109	2.11295	Niben101Scf00568g04011.1;Niben101Scf29115g00001.1;Niben101Scf08445g02022.1;Niben101Scf02164g05011.1;Niben101Scf04655g02010.1;Niben101Scf04655g02008.1;Niben101Scf04328g00050.1;Niben101Scf06964g00007.1	Niben101Scf00568g04011.1	sp|B2LMI9|PSBC_GUIAB **** Photosystem II CP43 reaction center protein IPR000484 (Photosynthetic reaction centre, L/M), IPR000932 (Photosystem antenna protein-like) GO:0009521 (photosystem), GO:0009523 (photosystem II), GO:0009767 (photosynthetic electron t
13.0333	13.016	13.2162	13.1591	12.8946	13.0637	12.5512	12.703	12.4358	+	N_Citrine	+	TIR_Citrine	1.43781	1.39062	0.00639238	0.0037194	0.525154	5.22801	0.0121609	0.00707284	0.475789	4.3496	Niben101Scf00520g07001.1;Niben101Scf00448g04005.1	Niben101Scf00520g07001.1;Niben101Scf00448g04005.1	sp|O65390|APA1_ARATH *-** Aspartic proteinase A1 IPR001461 (Aspartic peptidase), IPR008373 (Saposin), IPR021109 (Aspartic peptidase domain) GO:0004190 (aspartic-type endopeptidase activity), GO:0005764 (lysosome), GO:0006508 (proteolysis), GO:0006629 (lipi
9.7258	9.75367	9.9168	9.825	9.80398	9.47279	8.36746	9.85072	9.25236					1.43637	1.34774	0.214015	0.151424	0.64191	1.47588	0.289459	0.243233	0.543747	1.22004	Niben101Scf00318g11014.1	Niben101Scf00318g11014.1	ref|XP_007008944.1| *-*- Transducin family protein / WD-40 repeat family protein, putative isoform 4 [Theobroma cacao] gb|EOY17754.1| Transducin family protein / WD-40 repeat family protein, putative isoform 4 [Theobroma cacao] IPR015943 (WD40/YVTN repeat-
14.9333	15.0822	15.0332	15.0253	15.0541	15.0492	14.2947	14.5313	14.6415	+	N_Citrine	+	TIR_Citrine	1.43522	1.46068	0.00906541	0.00450177	0.527099	4.73577	0.00572281	0.00360815	0.553728	5.39195	Niben101Scf02750g03012.1;Niben101Scf00033g01001.1;Niben101Scf15972g02017.1;Niben101Scf00974g00015.1	Niben101Scf02750g03012.1;Niben101Scf00033g01001.1;Niben101Scf15972g02017.1;Niben101Scf00974g00015.1	sp|Q6NDD1|ATPG_RHOPA **** ATP synthase gamma chain IPR000131 (ATPase, F1 complex, gamma subunit), IPR023632 (ATPase, F1 complex, gamma subunit conserved site), IPR023633 (ATPase, F1 complex, gamma subunit domain) GO:0015986 (ATP synthesis coupled proton tr
17.1955	17.1947	17.1758	17.1784	17.3389	17.2624	16.7029	16.6602	16.639	+	N_Citrine	+	TIR_Citrine	1.43506	1.50918	1.25277e-05	0	0.521327	26.2435	0.000290823	0.00126749	0.592525	11.8452	Niben101Scf04436g06002.1;Niben101Scf06131g00004.1;Niben101Scf02614g00010.1;Niben101Scf02316g03040.1;Niben101Scf33551g00001.1;Niben101Scf00262g03003.1	Niben101Scf04436g06002.1;Niben101Scf06131g00004.1;Niben101Scf02614g00010.1;Niben101Scf02316g03040.1	sp|P93847|RL10_SOLME ***- 60S ribosomal protein L10 IPR001197 (Ribosomal protein L10e), IPR016180 (Ribosomal protein L10e/L16) GO:0003735 (structural constituent of ribosome), GO:0005622 (intracellular), GO:0005840 (ribosome), GO:0006412 (translation);sp|P
18.6235	18.6325	18.6536	18.6226	18.6702	18.5943	18.1621	18.1671	18.0167	+	N_Citrine	+	TIR_Citrine	1.43355	1.42644	0.00048222	0.000863158	0.521205	10.4029	0.000683452	0.000812665	0.513744	9.50641	Niben101Scf05392g01018.1;Niben101Scf08562g00011.1	Niben101Scf05392g01018.1	sp|Q7RA60|ENO_PLAYO ***- Enolase IPR000941 (Enolase), IPR029017 (Enolase N-terminal domain-like), IPR029065 (Enolase C-terminal domain-like) GO:0000015 (phosphopyruvate hydratase complex), GO:0000287 (magnesium ion binding), GO:0004634 (phosphopyruvate hyd
12.5537	12.0826	12.2345	12.2218	12.2018	12.1472	12.0261	11.5382	11.7467	+	N_Citrine	+	TIR_Citrine	1.4335	1.32531	0.0585302	0.0300078	0.519896	2.62438	0.0426082	0.0234799	0.41991	2.93483	Niben101Scf10810g01009.1;Niben101Scf03330g00013.1	Niben101Scf10810g01009.1;Niben101Scf03330g00013.1	AT2G04540.1 *-*- Beta-ketoacyl synthase LENGTH=461 IPR017568 (3-oxoacyl-[acyl-carrier-protein] synthase 2), IPR020841 (Polyketide synthase, beta-ketoacyl synthase domain) GO:0003824 (catalytic activity), GO:0006633 (fatty acid biosynthetic process), GO:000
14.3902	14.485	14.3265	14.3683	14.1405	14.2676	13.7085	13.9778	13.9467	+	N_Citrine	+	TIR_Citrine	1.43342	1.30063	0.00567164	0.00318913	0.522909	5.40544	0.0239817	0.0123761	0.381133	3.54147	Niben101Scf02465g00004.1;Niben101Scf14688g00017.1;Niben101Scf00472g02019.1;Niben101Scf12609g01009.1;Niben101Scf01993g08012.1	Niben101Scf02465g00004.1	sp|Q54UK0|PLDA_DICDI *-** Phospholipase D A IPR015679 (Phospholipase D family), IPR024632 (Phospholipase D, C-terminal) GO:0003824 (catalytic activity), GO:0004630 (phospholipase D activity), GO:0005509 (calcium ion binding), GO:0005515 (protein binding),
14.8518	14.9543	14.7528	14.7589	14.5898	14.6706	14.3262	14.3911	14.2901	+	N_Citrine	+	TIR_Citrine	1.43293	1.26434	0.00137053	0.000939966	0.517231	7.92749	0.00409942	0.00298711	0.337335	5.91156	Niben101Scf02171g00008.1;Niben101Scf36191g00003.1	Niben101Scf02171g00008.1;Niben101Scf36191g00003.1	AT3G45640.1 **** mitogen-activated protein kinase 3 LENGTH=370 IPR008352 (Mitogen-activated protein (MAP) kinase, p38), IPR011009 (Protein kinase-like domain) GO:0004672 (protein kinase activity), GO:0004674 (protein serine/threonine kinase activity), GO:0
16.4015	16.4681	16.4114	16.2536	16.338	16.3317	15.8102	15.9333	15.978	+	N_Citrine	+	TIR_Citrine	1.43241	1.31895	0.000664854	0.000972477	0.519872	9.57461	0.00216479	0.00194763	0.400608	7.02347	Niben101Scf10798g00006.1;Niben101Scf06365g00001.1;Niben101Scf10055g10004.1;Niben101Scf01585g01017.1	Niben101Scf10798g00006.1;Niben101Scf06365g00001.1;Niben101Scf10055g10004.1;Niben101Scf01585g01017.1	sp|Q9LHP1|RL74_ARATH ***- 60S ribosomal protein L7-4 IPR005998 (Ribosomal protein L7, eukaryotic);sp|Q9LHP1|RL74_ARATH ***- 60S ribosomal protein L7-4 IPR005998 (Ribosomal protein L7, eukaryotic);sp|Q9LHP1|RL74_ARATH ***- 60S ribosomal protein L7-4 IPR0059
12.185	12.1775	12.07	12.5915	12.522	12.5763	11.4971	11.7105	11.6639	+	N_Citrine	+	TIR_Citrine	1.43235	1.91432	0.00223141	0.00125948	0.520302	6.96689	0.000160217	0.000678788	0.939393	13.7909	Niben101Scf08564g04001.1;Niben101Scf00795g00009.1;Niben101Scf01728g00004.1;Niben101Scf03856g03009.1	Niben101Scf08564g04001.1;Niben101Scf00795g00009.1;Niben101Scf01728g00004.1;Niben101Scf03856g03009.1	sp|B2K065|HEM3_YERPB ***- Porphobilinogen deaminase IPR000860 (Tetrapyrrole biosynthesis, hydroxymethylbilane synthase) GO:0004418 (hydroxymethylbilane synthase activity), GO:0018160 (peptidyl-pyrromethane cofactor linkage), GO:0033014 (tetrapyrrole biosyn
15.1545	15.3002	15.1684	15.0194	14.8463	14.9043	14.5549	14.8271	14.6795	+	N_Citrine	+	TIR_Citrine	1.43169	1.17583	0.00468945	0.00244518	0.520507	5.69742	0.065285	0.0403953	0.236169	2.52103	Niben101Scf12670g00009.1;Niben101Scf03570g01006.1	Niben101Scf12670g00009.1;Niben101Scf03570g01006.1	sp|P14233|TGA1B_TOBAC --** TGACG-sequence-specific DNA-binding protein TGA-1B IPR004827 (Basic-leucine zipper domain) GO:0003700 (sequence-specific DNA binding transcription factor activity), GO:0006355 (regulation of transcription, DNA-templated), GO:0043
19.6436	19.6226	19.5936	19.5968	19.5367	19.5767	19.2778	19.0744	18.9428	+	N_Citrine	+	TIR_Citrine	1.42913	1.38062	0.00610547	0.00354002	0.521618	5.29556	0.00887705	0.00591179	0.47173	4.76431	Niben101Scf00167g04011.1;Niben101Scf04529g00005.1;Niben101Scf02944g00006.1;Niben101Scf04133g02026.1;Niben101Scf13916g01005.1;Niben101Scf01292g03003.1;Niben101Scf00497g06001.1;Niben101Scf02847g00017.1;Niben101Scf16608g00003.1;Niben101Scf04451g00022.1;Niben101Scf06154g03013.1	Niben101Scf00167g04011.1;Niben101Scf04529g00005.1	sp|Q8DLP3|ATPA_THEEB **** ATP synthase subunit alpha IPR005294 (ATPase, F1 complex, alpha subunit), IPR023366 (ATP synthase subunit alpha-like domain), IPR027417 (P-loop containing nucleoside triphosphate hydrolase) GO:0005524 (ATP binding), GO:0015986 (AT
12.1097	11.9872	12.0936	12.113	12.0088	12.0356	11.5628	11.477	11.6065	+	N_Citrine	+	TIR_Citrine	1.42875	1.41753	0.000680013	0.000963636	0.514739	9.51885	0.000513701	0.000919403	0.503695	10.2347	Niben101Scf08459g01007.1	Niben101Scf08459g01007.1	sp|Q6DAY3|LLDD_PECAS ***- L-lactate dehydrogenase IPR012133 (Alpha-hydroxy acid dehydrogenase, FMN-dependent), IPR013785 (Aldolase-type TIM barrel) GO:0003824 (catalytic activity), GO:0010181 (FMN binding), GO:0016491 (oxidoreductase activity), GO:0055114
15.5373	15.4167	15.4496	15.5671	15.4754	15.4978	15.0891	14.8817	14.8901	+	N_Citrine	+	TIR_Citrine	1.42591	1.47131	0.00258327	0.00152329	0.514208	6.69912	0.00157022	0.00176384	0.559798	7.64825	Niben101Scf05250g02011.1	Niben101Scf05250g02011.1	sp|B1Z033|BETB_BURA4 **** NAD/NADP-dependent betaine aldehyde dehydrogenase IPR016161 (Aldehyde/histidinol dehydrogenase), IPR029510 (Aldehyde dehydrogenase, glutamic acid active site) GO:0008152 (metabolic process), GO:0016491 (oxidoreductase activity), G
11.9107	11.2883	11.594	11.6801	11.4782	11.6635	11.3109	11.0298	10.9642	+	N_Citrine	+	TIR_Citrine	1.42442	1.41469	0.0763383	0.0416851	0.496052	2.37579	0.0153309	0.00824262	0.505625	4.06141	Niben101Scf01571g00006.1;Niben101Scf05146g00011.1	Niben101Scf01571g00006.1;Niben101Scf05146g00011.1	AT1G48430.1 *-** Dihydroxyacetone kinase LENGTH=593 IPR004006 (Dak kinase) GO:0004371 (glycerone kinase activity), GO:0006071 (glycerol metabolic process);AT1G48430.1 **** Dihydroxyacetone kinase LENGTH=593 IPR012734 (Dihydroxyacetone kinase) GO:0004371 (g
15.1329	15.1973	15.1439	14.7724	14.8832	14.697	15.0663	14.3952	14.3703	+	N_Citrine			1.42413	1.10038	0.0749736	0.0403837	0.547462	2.39238	0.499835	0.54234	0.173617	0.741001	Niben101Scf00595g08041.1	Niben101Scf00595g08041.1	sp|F4JVN6|TPPII_ARATH **** Tripeptidyl-peptidase 2 IPR015500 (Peptidase S8, subtilisin-related), IPR022229 (Peptidase S8A, tripeptidyl peptidase II), IPR023828 (Peptidase S8, subtilisin, Ser-active site) GO:0004252 (serine-type endopeptidase activity), GO:
14.6282	14.596	14.7331	14.3925	14.5591	14.5383	14.11	14.1419	14.1781	+	N_Citrine	+	TIR_Citrine	1.42411	1.27892	0.000373624	0.000973294	0.509133	11.1084	0.00321824	0.00284814	0.353316	6.31387	Niben101Scf02937g00003.1	Niben101Scf02937g00003.1	sp|Q9STV0|GWD2_ARATH ***- Alpha-glucan water dikinase 2 IPR002192 (Pyruvate phosphate dikinase, PEP/pyruvate-binding), IPR013816 (ATP-grasp fold, subdomain 2) GO:0003824 (catalytic activity), GO:0005524 (ATP binding), GO:0016301 (kinase activity), GO:00163
13.9821	14.1311	14.0327	13.8146	13.7715	13.7243	13.8099	13.3815	13.3873	+	N_Citrine			1.42343	1.17284	0.0244557	0.0103062	0.522406	3.51974	0.166041	0.119605	0.243903	1.69129	Niben101Scf04623g02006.1;Niben101Scf09501g01006.1	Niben101Scf04623g02006.1;Niben101Scf09501g01006.1	AT2G47800.1 ***- multidrug resistance-associated protein 4 LENGTH=1516 IPR003439 (ABC transporter-like), IPR011527 (ABC transporter type 1, transmembrane domain), IPR027417 (P-loop containing nucleoside triphosphate hydrolase) GO:0005524 (ATP binding), GO:
13.9182	13.9456	14.1771	14.3017	13.9385	14.1519	13.4233	13.5638	13.5377	+	N_Citrine	+	TIR_Citrine	1.42294	1.54626	0.00551063	0.00296944	0.505394	5.44886	0.00544922	0.00304948	0.622426	5.46583	Niben101Scf02063g06006.1	Niben101Scf02063g06006.1	sp|Q9ZWQ8|PAP_CITUN --*- Plastid-lipid-associated protein, chloroplastic IPR006843 (Plastid lipid-associated protein/fibrillin conserved domain)
12.8934	13.2404	12.6007	12.7118	12.2452	12.5409	12.4647	12.5644	12.2299	+	N_Citrine			1.4229	1.06111	0.0790138	0.0440841	0.491795	2.34421	0.661257	0.746732	0.0796153	0.472406	Niben101Scf00117g02009.1	Niben101Scf00117g02009.1	sp|Q93Y22|COPD_ARATH ***- Coatomer subunit delta IPR011012 (Longin-like domain), IPR027059 (Coatomer delta subunit), IPR028565 (Mu homology domain) GO:0005515 (protein binding), GO:0006810 (transport), GO:0006886 (intracellular protein transport), GO:00068
17.1733	17.2731	17.2082	17.0752	17.1228	17.0628	16.8079	16.6942	16.6264	+	N_Citrine	+	TIR_Citrine	1.42142	1.29751	0.00109474	0.00103396	0.508691	8.40894	0.00252954	0.00269029	0.377469	6.737	Niben101Scf09363g00018.1;Niben101Scf01374g06005.1	Niben101Scf09363g00018.1;Niben101Scf01374g06005.1	sp|Q3AUZ9|CH602_SYNS9 ***- 60 kDa chaperonin 2 IPR002423 (Chaperonin Cpn60/TCP-1), IPR027409 (GroEL-like apical domain), IPR027413 (GroEL-like equatorial domain) GO:0005524 (ATP binding), GO:0005737 (cytoplasm), GO:0006457 (protein folding), GO:0042026 (pr
15.9078	15.9062	15.5817	16.2196	16.7793	16.5282	15.3965	15.3207	15.1717	+	N_Citrine	+	TIR_Citrine	1.42128	2.34189	0.0167409	0.00728336	0.502246	3.95548	0.00226714	0.00209677	1.21269	6.9374	Niben101Scf04861g00014.1;Niben101Scf08091g00018.1;Niben101Scf05300g02013.1;Niben101Scf21584g00007.1	Niben101Scf04861g00014.1;Niben101Scf08091g00018.1;Niben101Scf05300g02013.1;Niben101Scf21584g00007.1	sp|Q9C5U3|PRS8A_ARATH ***- 26S protease regulatory subunit 8 homolog A IPR003959 (ATPase, AAA-type, core), IPR005937 (26S proteasome subunit P45), IPR027417 (P-loop containing nucleoside triphosphate hydrolase) GO:0005524 (ATP binding), GO:0005737 (cytopla
15.3419	15.4118	15.3043	15.2747	15.4813	15.3819	14.6861	14.9281	14.9162	+	N_Citrine	+	TIR_Citrine	1.41977	1.44801	0.00387388	0.00186396	0.509185	6.00365	0.00560344	0.0035274	0.535827	5.42365	Niben101Scf02816g16025.1	Niben101Scf02816g16025.1	gb|KEH19038.1| **** brefeldin A-inhibited guanine nucleotide-exchange protein [Medicago truncatula] IPR000904 (Sec7 domain), IPR011992 (EF-hand domain pair), IPR016024 (Armadillo-type fold), IPR023394 (Sec7 domain, alpha orthogonal bundle) GO:0005086 (ARF
20.4769	20.4351	20.4485	20.2512	20.3836	20.23	20.4045	19.6422	19.6599					1.41965	1.26733	0.0934853	0.0545282	0.551319	2.19198	0.205691	0.155901	0.386073	1.50945	Niben101Scf03133g00003.1;Niben101Ctg14777g00001.1;Niben101Scf01469g06001.1	Niben101Scf03133g00003.1	sp|Q5HF86|G3P2_STAAC ***- Glyceraldehyde-3-phosphate dehydrogenase 2 IPR003823 (Domain of unknown function CP12), IPR020831 (Glyceraldehyde/Erythrose phosphate dehydrogenase family) GO:0016620 (oxidoreductase activity, acting on the aldehyde or oxo group o
16.2475	16.3149	16.2192	16.5035	16.539	16.4562	15.7024	15.8112	15.7598	+	N_Citrine	+	TIR_Citrine	1.41676	1.67188	0.000287999	0.0010719	0.50272	11.8748	4.74724e-05	0	0.741753	18.7665	Niben101Scf05955g02022.1;Niben101Scf00110g04022.1;Niben101Scf00110g04016.1	Niben101Scf05955g02022.1;Niben101Scf00110g04022.1	gb|AES61538.2| ***- metal ion-binding protein [Medicago truncatula] IPR029021 (Protein-tyrosine phosphatase-like);gb|AES61538.2| ***- metal ion-binding protein [Medicago truncatula] IPR029021 (Protein-tyrosine phosphatase-like)
12.7827	12.656	12.801	12.6527	12.6822	12.4127	12.2124	12.2473	12.2776	+	N_Citrine	+	TIR_Citrine	1.41613	1.26705	0.000530711	0.00106801	0.50077	10.149	0.0182552	0.00975495	0.33677	3.85304	Niben101Scf15766g00009.1	Niben101Scf15766g00009.1	sp|Q9FY49|LKHA4_ARATH **** Leukotriene A-4 hydrolase homolog IPR001930 (Peptidase M1, alanine aminopeptidase/leukotriene A4 hydrolase), IPR016024 (Armadillo-type fold) GO:0005488 (binding), GO:0006508 (proteolysis), GO:0008237 (metallopeptidase activity),
14.2419	14.3165	14.156	14.1697	14.2126	14.1915	13.7962	13.8044	13.6051	+	N_Citrine	+	TIR_Citrine	1.41569	1.36913	0.00326143	0.00182412	0.502905	6.29113	0.00233791	0.00225199	0.456041	6.88064	Niben101Scf24384g00009.1	Niben101Scf24384g00009.1	sp|P92985|RBP1C_ARATH **** Ran-binding protein 1 homolog c IPR011993 (Pleckstrin homology-like domain) GO:0046907 (intracellular transport)
15.1202	15.1313	15.2303	15.1315	15.1067	15.1736	14.4991	14.7286	14.7409	+	N_Citrine	+	TIR_Citrine	1.41527	1.39201	0.00423008	0.00194872	0.50443	5.86102	0.00403316	0.00285382	0.481108	5.93796	Niben101Scf02363g00010.1;Niben101Scf01304g02008.1;Niben101Scf02895g01003.1;Niben101Scf02831g08015.1	Niben101Scf02363g00010.1;Niben101Scf01304g02008.1;Niben101Scf02895g01003.1;Niben101Scf02831g08015.1	AT3G13870.1 **** Root hair defective 3 GTP-binding protein (RHD3) LENGTH=802 IPR008803 (RHD3/Sey1), IPR027417 (P-loop containing nucleoside triphosphate hydrolase) GO:0005525 (GTP binding);AT3G13870.1 **** Root hair defective 3 GTP-binding protein (RHD3) L
14.4733	14.3272	14.3495	14.1104	14.066	14.0942	14.0451	13.781	13.8137	+	N_Citrine	+	TIR_Citrine	1.41419	1.15307	0.0060277	0.00343699	0.503401	5.31454	0.0668374	0.0410761	0.21024	2.49901	Niben101Scf03523g01022.1;Niben101Scf03070g03006.1;Niben101Scf01623g02014.1;Niben101Scf03706g02013.1;Niben101Scf03390g04001.1;Niben101Scf01430g01004.1;Niben101Scf02267g00005.1;Niben101Scf08334g01005.1	Niben101Scf03523g01022.1;Niben101Scf03070g03006.1;Niben101Scf01623g02014.1;Niben101Scf03706g02013.1;Niben101Scf03390g04001.1;Niben101Scf01430g01004.1;Niben101Scf02267g00005.1;Niben101Scf08334g01005.1	sp|Q9LUQ6|RL192_ARATH ***- 60S ribosomal protein L19-2 IPR000196 (Ribosomal protein L19/L19e domain), IPR023638 (Ribosomal protein L19/L19e conserved site), IPR027547 (Ribosomal protein L19/L19e) GO:0003735 (structural constituent of ribosome), GO:0005622
13.6516	13.7616	14.1351	13.8933	13.6126	13.6857	13.2351	13.5323	13.31	+	N_Citrine	+	TIR_Citrine	1.41414	1.29303	0.0458848	0.0221505	0.490322	2.86097	0.0388094	0.0214701	0.371387	3.02924	Niben101Scf02613g02012.1;Niben101Scf02613g02007.1;Niben101Scf08523g00026.1	Niben101Scf02613g02012.1;Niben101Scf02613g02007.1;Niben101Scf08523g00026.1	sp|Q9ATF5|RL18A_CASSA ***- 60S ribosomal protein L18a IPR023573 (Ribosomal protein L18a/LX), IPR028877 (50S ribosomal protein L18Ae/60S ribosomal protein L20 and L18a) GO:0003735 (structural constituent of ribosome), GO:0005840 (ribosome), GO:0006412 (tran
14.2723	14.5252	14.4378	14.6292	14.5115	14.4854	13.9471	13.9839	13.8112	+	N_Citrine	+	TIR_Citrine	1.4138	1.5448	0.00541361	0.00286957	0.497691	5.47578	0.000794176	0.00128641	0.627944	9.14308	Niben101Scf07399g00027.1;Niben101Scf01209g00014.1	Niben101Scf07399g00027.1;Niben101Scf01209g00014.1	sp|Q9SJY5|PUMP5_ARATH **** Mitochondrial uncoupling protein 5 IPR002030 (Mitochondrial brown fat uncoupling protein), IPR023395 (Mitochondrial carrier domain) GO:0006839 (mitochondrial transport), GO:0031966 (mitochondrial membrane);sp|Q9XI74|PUMP3_ARATH *
14.7586	14.5867	14.4591	14.4149	14.4431	14.4842	14.8427	13.6459	13.3961					1.4127	1.26527	0.232162	0.169188	0.639874	1.40703	0.338081	0.304373	0.48583	1.08719	Niben101Scf13002g03013.1;Niben101Scf09575g01004.1;Niben101Scf09133g03027.1;Niben101Scf03293g01006.1;Niben101Scf02927g09007.1;Niben101Scf00015g01003.1	Niben101Scf13002g03013.1;Niben101Scf09575g01004.1;Niben101Scf09133g03027.1;Niben101Scf03293g01006.1;Niben101Scf02927g09007.1;Niben101Scf00015g01003.1	sp|Q9FDZ9|RL212_ARATH ***- 60S ribosomal protein L21-2 IPR001147 (Ribosomal protein L21e) GO:0003735 (structural constituent of ribosome), GO:0005622 (intracellular), GO:0005840 (ribosome), GO:0006412 (translation);sp|Q43291|RL211_ARATH ***- 60S ribosomal
17.097	17.0556	17.2326	16.8142	16.5697	16.5556	16.9592	16.4069	16.467	+	N_Citrine			1.41168	1.01288	0.0474331	0.0232212	0.517359	2.82817	0.86395	0.913638	0.0354436	0.182658	Niben101Scf11852g00012.1	Niben101Scf11852g00012.1	sp|Q9SMB4|PSBS_TOBAC ***- Photosystem II 22 kDa protein, chloroplastic IPR022796 (Chlorophyll A-B binding protein), IPR023329 (Chlorophyll a/b binding protein domain)
12.0436	12.2064	12.1252	12.3925	12.104	11.8583	11.6338	11.7981	11.4407	+	N_Citrine	+	TIR_Citrine	1.40937	1.41743	0.011567	0.00525932	0.50088	4.41374	0.05639	0.0323155	0.494083	2.66001	Niben101Scf11844g02013.1	Niben101Scf11844g02013.1	sp|Q8L5U0|CSN4_ARATH ***- COP9 signalosome complex subunit 4 IPR000717 (Proteasome component (PCI) domain) GO:0005515 (protein binding)
17.0928	17.091	17.0978	16.9826	17.2671	17.1319	16.5389	16.6773	16.5835	+	N_Citrine	+	TIR_Citrine	1.40719	1.44475	0.000267271	0.00110067	0.493969	12.1038	0.00453352	0.0029963	0.527311	5.75066	Niben101Scf00860g03018.1;Niben101Scf03679g03009.1;Niben101Scf04926g04007.1;Niben101Scf00163g08018.1	Niben101Scf00860g03018.1;Niben101Scf03679g03009.1	AT5G51100.1 **** Fe superoxide dismutase 2 LENGTH=305 IPR001189 (Manganese/iron superoxide dismutase) GO:0004784 (superoxide dismutase activity), GO:0006801 (superoxide metabolic process), GO:0046872 (metal ion binding), GO:0055114 (oxidation-reduction pro
16.5045	16.4865	16.5657	16.304	16.4233	16.5222	15.9491	16.1337	15.9915	+	N_Citrine	+	TIR_Citrine	1.40672	1.3125	0.00124319	0.000976827	0.494123	8.1333	0.00966342	0.00627985	0.39175	4.64973	Niben101Scf11037g00021.1	Niben101Scf11037g00021.1	gb|KEH25572.1| *-*- HSP20-like chaperone superfamily protein [Medicago truncatula] IPR008978 (HSP20-like chaperone)
17.9845	17.9117	18.0146	18.1821	17.941	17.8026	17.39	17.5177	17.5278	+	N_Citrine	+	TIR_Citrine	1.4055	1.41813	0.000797342	0.000900212	0.491788	9.13363	0.0141457	0.00758717	0.496732	4.15996	Niben101Scf11767g01011.1;Niben101Scf02351g07005.1	Niben101Scf11767g01011.1;Niben101Scf02351g07005.1	sp|P27522|CB13_SOLLC ***- Chlorophyll a-b binding protein 8, chloroplastic IPR022796 (Chlorophyll A-B binding protein), IPR023329 (Chlorophyll a/b binding protein domain) GO:0009765 (photosynthesis, light harvesting), GO:0016020 (membrane);sp|P27522|CB13_S
15.9909	16.1152	15.9774	16.1864	16.193	16.0315	15.5418	15.5182	15.5542	+	N_Citrine	+	TIR_Citrine	1.40544	1.51646	0.000408934	0.000931818	0.489754	10.8537	0.00037038	0.00110791	0.598882	11.1333	Niben101Scf03905g01008.1	Niben101Scf03905g01008.1	sp|P29130|PHYB_TOBAC ***- Phytochrome B IPR001294 (Phytochrome), IPR005467 (Signal transduction histidine kinase, core), IPR029016 (GAF domain-like) GO:0000155 (phosphorelay sensor kinase activity), GO:0004871 (signal transducer activity), GO:0005515 (prot
15.9803	15.972	16.0558	17.1703	17.2312	17.0354	15.7155	15.4783	15.3147	+	N_Citrine	+	TIR_Citrine	1.40535	3.10737	0.0138309	0.00616076	0.499876	4.18781	0.000225257	0.000554455	1.64284	12.6443	Niben101Scf09870g00017.1;Niben101Scf18106g01015.1	Niben101Scf09870g00017.1	sp|Q6M2F0|FTSH_CORGL *-** ATP-dependent zinc metalloprotease FtsH IPR003959 (ATPase, AAA-type, core), IPR025753 (AAA-type ATPase, N-terminal domain), IPR027417 (P-loop containing nucleoside triphosphate hydrolase) GO:0005524 (ATP binding)
10.9813	11.0132	10.7182	10.9137	10.9893	10.8338	10.2737	10.6941	10.2448	+	N_Citrine	+	TIR_Citrine	1.40531	1.40869	0.0443196	0.0208941	0.500017	2.89545	0.0287588	0.0151839	0.508009	3.34287	Niben101Scf18348g01035.1	Niben101Scf18348g01035.1	AT4G01070.1 ***- UDP-Glycosyltransferase superfamily protein LENGTH=480 IPR002213 (UDP-glucuronosyl/UDP-glucosyltransferase) GO:0008152 (metabolic process), GO:0016758 (transferase activity, transferring hexosyl groups)
15.3851	15.3991	15.3013	15.2721	15.3527	15.3446	14.9207	14.8598	14.834	+	N_Citrine	+	TIR_Citrine	1.40499	1.36761	0.000252198	0.00113103	0.490373	12.2847	0.000239402	0.000535885	0.451667	12.4492	Niben101Scf03321g04018.1	Niben101Scf03321g04018.1	sp|Q2NFX3|RL6_METST ***- 50S ribosomal protein L6 IPR000702 (Ribosomal protein L6) GO:0003735 (structural constituent of ribosome), GO:0005622 (intracellular), GO:0005840 (ribosome), GO:0006412 (translation), GO:0019843 (rRNA binding)
15.9485	16.0129	16.0127	15.8217	15.9325	15.9536	15.503	15.5288	15.473	+	N_Citrine	+	TIR_Citrine	1.40437	1.32135	5.27779e-05	0.000864865	0.489785	18.2713	0.000801913	0.00128329	0.401038	9.12007	Niben101Scf10476g05007.1;Niben101Scf39139g00001.1	Niben101Scf10476g05007.1	sp|Q9FNX5|DRP1E_ARATH ***- Dynamin-related protein 1E IPR000375 (Dynamin central domain), IPR001401 (Dynamin, GTPase domain), IPR020850 (GTPase effector domain, GED), IPR022812 (Dynamin superfamily), IPR027417 (P-loop containing nucleoside triphosphate hyd
14.7403	14.8085	14.8084	14.6035	14.5305	14.7146	14.1992	14.3966	14.2921	+	N_Citrine	+	TIR_Citrine	1.40233	1.24826	0.0013384	0.000954704	0.489731	7.97711	0.0149254	0.00827302	0.320188	4.09406	Niben101Scf00817g05006.1	Niben101Scf00817g05006.1	sp|Q9M158|STR4_ARATH ***- Rhodanese-like domain-containing protein 4, chloroplastic IPR001763 (Rhodanese-like domain)
12.0025	12.161	12.0893	11.9846	12.1027	12.4548	10.8861	11.8585	11.8525					1.40162	1.51174	0.166089	0.111811	0.551923	1.69105	0.139848	0.0981924	0.648358	1.83846	Niben101Scf05694g00009.1;Niben101Scf02093g00004.1	Niben101Scf05694g00009.1;Niben101Scf02093g00004.1	sp|Q9ZSD4|SY121_ARATH ***- Syntaxin-121 IPR010989 (t-SNARE) GO:0005515 (protein binding), GO:0016020 (membrane), GO:0016192 (vesicle-mediated transport);sp|Q9ZSD4|SY121_ARATH ***- Syntaxin-121 IPR010989 (t-SNARE) GO:0005484 (SNAP receptor activity), GO:000
16.8525	16.9127	16.9193	17.0026	17.0641	16.9204	16.3665	16.4658	16.3942	+	N_Citrine	+	TIR_Citrine	1.40028	1.50257	0.000182489	0.000900826	0.486009	13.3415	0.000327635	0.00117557	0.586843	11.4891	Niben101Scf03790g00009.1;Niben101Scf02562g00020.1	Niben101Scf03790g00009.1;Niben101Scf02562g00020.1	AT4G30920.1 **** Cytosol aminopeptidase family protein LENGTH=583 IPR011356 (Leucine aminopeptidase/peptidase B) GO:0004177 (aminopeptidase activity), GO:0005622 (intracellular), GO:0005737 (cytoplasm), GO:0006508 (proteolysis), GO:0008235 (metalloexopepti
12.4888	12.4418	12.7066	12.263	12.5639	12.5089	11.7895	12.0843	12.2809	+	N_Citrine			1.39952	1.30642	0.0397426	0.0184533	0.494189	3.00508	0.0816658	0.0523805	0.393744	2.31408	Niben101Scf09475g00007.1;Niben101Scf06132g00005.1	Niben101Scf09475g00007.1;Niben101Scf06132g00005.1	AT1G19100.1 ***- Histidine kinase-, DNA gyrase B-, and HSP90-like ATPase family protein LENGTH=663 IPR003594 (Histidine kinase-like ATPase, C-terminal domain);AT1G19100.1 ***- Histidine kinase-, DNA gyrase B-, and HSP90-like ATPase family protein LENGTH=66
15.232	15.2022	15.2122	15.4235	15.4624	15.4013	14.8448	14.6673	14.674	+	N_Citrine	+	TIR_Citrine	1.39909	1.62252	0.00115731	0.00101107	0.486805	8.28743	0.000323614	0.00118919	0.700381	11.5255	Niben101Scf02315g01009.1	Niben101Scf02315g01009.1	sp|P62191|PRS4_HUMAN *-*- 26S protease regulatory subunit 4 IPR003959 (ATPase, AAA-type, core), IPR005938 (AAA ATPase, CDC48 family), IPR009010 (Aspartate decarboxylase-like domain), IPR027417 (P-loop containing nucleoside triphosphate hydrolase), IPR02906
15.0541	14.8651	14.9245	15.3346	15.2485	15.2428	14.5925	14.4525	14.3414	+	N_Citrine	+	TIR_Citrine	1.39884	1.75328	0.00607894	0.00354361	0.485729	5.302	0.000489974	0.00095356	0.813109	10.3602	Niben101Scf22702g00005.1	Niben101Scf22702g00005.1	sp|A7HT39|SUCC_PARL1 ***- Succinyl-CoA ligase [ADP-forming] subunit beta IPR005809 (Succinyl-CoA synthetase, beta subunit), IPR016102 (Succinyl-CoA synthetase-like) GO:0003824 (catalytic activity), GO:0005524 (ATP binding), GO:0008152 (metabolic process),
16.2948	16.1268	16.1575	16.1777	16.1482	16.1537	15.8984	15.6475	15.5654	+	N_Citrine	+	TIR_Citrine	1.39867	1.36517	0.012246	0.00561889	0.489259	4.34072	0.0105436	0.00668959	0.456091	4.53419	Niben101Scf01719g08001.1;Niben101Scf06583g03009.1;Niben101Scf04958g00013.1;Niben101Scf06005g00022.1;Niben101Scf01146g09015.1;Niben101Scf04663g01005.1;Niben101Scf01374g10002.1;Niben101Scf04046g00002.1	Niben101Scf01719g08001.1;Niben101Scf06583g03009.1;Niben101Scf04958g00013.1	sp|Q7PC83|AB41G_ARATH ***- ABC transporter G family member 41 IPR003439 (ABC transporter-like), IPR013525 (ABC-2 type transporter), IPR013581 (Plant PDR ABC transporter associated), IPR027417 (P-loop containing nucleoside triphosphate hydrolase), IPR029481
17.4058	17.3268	17.3906	17.4557	17.3106	17.2573	17.2804	16.6548	16.6445	+	N_Citrine			1.39755	1.36772	0.0719189	0.0381286	0.514438	2.4308	0.0923321	0.0601179	0.481256	2.20311	Niben101Scf19423g00008.1;Niben101Scf07132g00001.1;Niben101Scf02399g05006.1	Niben101Scf19423g00008.1;Niben101Scf07132g00001.1	sp|A4QJI0|PSBA_AETGR **** Photosystem Q(B) protein IPR000484 (Photosynthetic reaction centre, L/M) GO:0009772 (photosynthetic electron transport in photosystem II), GO:0019684 (photosynthesis, light reaction), GO:0045156 (electron transporter, transferring
17.5102	17.08	17.2567	17.5271	17.7047	17.7068	16.8173	16.8001	16.8148	+	N_Citrine	+	TIR_Citrine	1.39708	1.78744	0.0195317	0.00819568	0.471564	3.7743	0.000152378	0.000708861	0.83549	13.968	Niben101Scf05824g13008.1;Niben101Scf04569g01003.1;Niben101Scf01797g03034.1	Niben101Scf05824g13008.1;Niben101Scf04569g01003.1;Niben101Scf01797g03034.1	sp|Q9SUI5|PSAK_ARATH **** Photosystem I reaction center subunit psaK, chloroplastic IPR000549 (Photosystem I PsaG/PsaK protein), IPR023618 (Photosystem I PsaG/PsaK domain) GO:0009522 (photosystem I), GO:0015979 (photosynthesis), GO:0016020 (membrane), GO:0
13.9988	13.4957	13.9929	13.432	13.6288	13.663	12.9227	13.5317	13.5566					1.39704	1.15902	0.137988	0.0881729	0.492129	1.85001	0.339771	0.306773	0.2376	1.08289	Niben101Scf02383g01001.1	Niben101Scf02383g01001.1	sp|O04203|HSPR2_ARATH ***- Nematode resistance protein-like HSPRO2 IPR009743 (Hs1pro-1, C-terminal), IPR009869 (Hs1pro-1, N-terminal)
17.6106	17.758	17.605	17.993	17.9763	17.9096	17.3463	17.1322	17.0357	+	N_Citrine	+	TIR_Citrine	1.397	1.72045	0.00964729	0.004551	0.486478	4.65196	0.00116436	0.00131959	0.788249	8.27426	Niben101Scf20652g00020.1	Niben101Scf20652g00020.1	sp|Q9C5U3|PRS8A_ARATH ***- 26S protease regulatory subunit 8 homolog A IPR003959 (ATPase, AAA-type, core), IPR005937 (26S proteasome subunit P45), IPR027417 (P-loop containing nucleoside triphosphate hydrolase) GO:0005524 (ATP binding), GO:0005737 (cytopla
15.2029	15.2322	15.3808	15.3446	15.4355	15.2997	14.9341	14.7415	14.6967	+	N_Citrine	+	TIR_Citrine	1.39432	1.481	0.00621127	0.00377576	0.481165	5.27021	0.00237313	0.00241521	0.569184	6.85317	Niben101Scf04396g01011.1;Niben101Scf09234g03022.1	Niben101Scf04396g01011.1	sp|Q0WP44|HASTY_ARATH ***- Protein HASTY 1 IPR016024 (Armadillo-type fold) GO:0005488 (binding)
10.4219	10.0962	10.2027	10.0529	10.3848	10.2276	9.09467	9.94552	10.0809					1.39342	1.37556	0.174316	0.119257	0.533246	1.64986	0.186459	0.137647	0.514736	1.59264	Niben101Scf08669g00008.1	Niben101Scf08669g00008.1	AT4G33200.1 **** myosin, putative LENGTH=1522 IPR000048 (IQ motif, EF-hand binding site), IPR002710 (Dilute), IPR027401 (Myosin-like IQ motif-containing domain), IPR027417 (P-loop containing nucleoside triphosphate hydrolase) GO:0003774 (motor activity), G
18.8072	18.8034	18.799	18.6489	18.7469	18.7614	17.9541	18.4556	18.5102	+	N_Citrine			1.39067	1.3127	0.0485262	0.0237748	0.496558	2.80576	0.0842584	0.0541522	0.412459	2.28567	Niben101Scf01847g03004.1	Niben101Scf01847g03004.1	sp|P14851|PPIA_CRIGR **** Peptidyl-prolyl cis-trans isomerase A IPR002130 (Cyclophilin-type peptidyl-prolyl cis-trans isomerase domain), IPR024936 (Cyclophilin-type peptidyl-prolyl cis-trans isomerase), IPR029000 (Cyclophilin-like domain) GO:0000413 (prote
9.11715	9.31387	9.30088	9.48592	9.15459	8.66824	9.1219	8.68227	8.42077	+	N_Citrine			1.39053	1.29234	0.0789387	0.044107	0.502318	2.34508	0.31324	0.27228	0.36127	1.15268	Niben101Scf00058g02009.1;Niben101Scf00621g05002.1	Niben101Scf00058g02009.1;Niben101Scf00621g05002.1	sp|Q75KR1|PPDK2_ORYSJ **** Pyruvate, phosphate dikinase 2 IPR010121 (Pyruvate, phosphate dikinase), IPR015813 (Pyruvate/Phosphoenolpyruvate kinase-like domain) GO:0003824 (catalytic activity), GO:0005524 (ATP binding), GO:0006090 (pyruvate metabolic proces
14.3161	14.2238	14.3464	14.2103	14.2039	14.2412	13.7523	13.872	13.8362	+	N_Citrine	+	TIR_Citrine	1.39022	1.31725	0.000747089	0.00092779	0.475243	9.2894	0.000435337	0.000993548	0.398306	10.6805	Niben101Scf28395g00001.1;Niben101Scf02085g12001.1	Niben101Scf28395g00001.1	sp|Q06721|RCA_ANASC ***- Ribulose bisphosphate carboxylase/oxygenase activase IPR003959 (ATPase, AAA-type, core), IPR027417 (P-loop containing nucleoside triphosphate hydrolase) GO:0005524 (ATP binding)
14.5672	14.5216	14.6366	14.5284	14.6848	14.7383	13.6468	14.315	14.251	+	N_Citrine	+	TIR_Citrine	1.39014	1.46664	0.0793719	0.0442654	0.50422	2.34007	0.059366	0.0349719	0.57957	2.61087	Niben101Scf00117g02019.1;Niben101Scf03121g04008.1	Niben101Scf00117g02019.1	sp|B2S0M0|DNAK_BORHD ***- Chaperone protein DnaK IPR013126 (Heat shock protein 70 family), IPR029047 (Heat shock protein 70kD, peptide-binding domain), IPR029048 (Heat shock protein 70kD, C-terminal domain) GO:0005524 (ATP binding), GO:0006457 (protein fol
14.7724	14.6502	14.764	14.5214	14.4626	14.5773	14.5573	14.0829	14.0722	+	N_Citrine			1.38911	1.20201	0.0406093	0.01898	0.491421	2.98322	0.158207	0.112908	0.28301	1.73257	Niben101Scf03993g06006.1	Niben101Scf03993g06006.1	sp|Q9LUE2|TPS18_ARATH **** Terpenoid synthase 18 IPR008930 (Terpenoid cyclases/protein prenyltransferase alpha-alpha toroid), IPR008949 (Isoprenoid synthase domain) GO:0000287 (magnesium ion binding), GO:0008152 (metabolic process), GO:0010333 (terpene syn
14.2833	14.3191	14.3878	14.2707	14.1122	14.1012	14.0336	13.7867	13.7371	+	N_Citrine	+	TIR_Citrine	1.38729	1.23547	0.00782227	0.00401114	0.477552	4.93902	0.0444851	0.0247759	0.308888	2.89174	Niben101Scf02502g11005.1;Niben101Scf03734g00002.1	Niben101Scf02502g11005.1;Niben101Scf03734g00002.1	AT3G53130.1 ***- Cytochrome P450 superfamily protein LENGTH=539 IPR001128 (Cytochrome P450) GO:0005506 (iron ion binding), GO:0016705 (oxidoreductase activity, acting on paired donors, with incorporation or reduction of molecular oxygen), GO:0020037 (heme
14.3065	14.2603	14.2747	14.2873	14.4882	14.4524	13.6915	13.8884	13.8418	+	N_Citrine	+	TIR_Citrine	1.38603	1.51804	0.0014829	0.000908789	0.473243	7.76461	0.00216958	0.00194444	0.602012	7.01933	Niben101Scf02010g01011.1;Niben101Scf01434g01018.1	Niben101Scf02010g01011.1;Niben101Scf01434g01018.1	sp|Q9NQW7|XPP1_HUMAN ***- Xaa-Pro aminopeptidase 1 IPR000994 (Peptidase M24, structural domain), IPR029149 (Creatinase/Aminopeptidase P/Spt16, N-terminal) GO:0016787 (hydrolase activity);sp|Q9NQW7|XPP1_HUMAN ***- Xaa-Pro aminopeptidase 1 IPR000994 (Peptida
16.2281	16.2125	16.2185	16.2763	16.277	16.1822	15.8924	15.6743	15.67	+	N_Citrine	+	TIR_Citrine	1.38544	1.41073	0.00298371	0.00157732	0.474127	6.44431	0.00333628	0.00278822	0.499563	6.25257	Niben101Scf04812g00002.1;Niben101Scf04980g00021.1	Niben101Scf04812g00002.1;Niben101Scf04980g00021.1	AT2G35490.1 ***- Plastid-lipid associated protein PAP / fibrillin family protein LENGTH=376 IPR006843 (Plastid lipid-associated protein/fibrillin conserved domain);AT2G35490.1 ***- Plastid-lipid associated protein PAP / fibrillin family protein LENGTH=376
14.5093	14.7507	14.6529	15.2695	15.6969	15.7198	13.4549	14.3833	14.4755			+	TIR_Citrine	1.38406	2.64688	0.185091	0.128021	0.533049	1.59889	0.0151115	0.00829558	1.45749	4.07895	Niben101Scf07165g01008.1;Niben101Scf01249g06013.1;Niben101Scf05084g00008.1;Niben101Scf01182g02012.1	Niben101Scf07165g01008.1;Niben101Scf01249g06013.1;Niben101Scf05084g00008.1;Niben101Scf01182g02012.1	ref|XP_003630569.1| ***- Mitochondrial phosphate carrier protein [Medicago truncatula] IPR018108 (Mitochondrial substrate/solute carrier), IPR023395 (Mitochondrial carrier domain);ref|XP_003630569.1| ***- Mitochondrial phosphate carrier protein [Medicago t
18.986	18.9904	18.9656	19.0994	19.0868	19.1294	18.6068	18.463	18.4607	+	N_Citrine	+	TIR_Citrine	1.38406	1.5089	0.000654042	0.000988345	0.470503	9.61535	0.000284549	0.0012887	0.595021	11.9115	Niben101Scf21647g01003.1	Niben101Scf21647g01003.1	sp|Q1JDX0|VATA_STRPB **** V-type ATP synthase alpha chain IPR005725 (ATPase, V1 complex, subunit A), IPR027417 (P-loop containing nucleoside triphosphate hydrolase) GO:0005524 (ATP binding), GO:0015991 (ATP hydrolysis coupled proton transport), GO:0015992
15.2294	15.2622	15.1534	15.1498	14.9987	15.0663	15.0285	14.5718	14.5933	+	N_Citrine			1.38385	1.25344	0.0335983	0.0156048	0.483799	3.17803	0.0931567	0.0606776	0.340389	2.19514	Niben101Scf09116g01011.1;Niben101Scf03934g00018.1;Niben101Scf00597g08019.1;Niben101Scf00849g01017.1;Niben101Scf01818g04001.1;Niben101Scf32746g00006.1;Niben101Scf03365g04007.1	Niben101Scf09116g01011.1;Niben101Scf03934g00018.1;Niben101Scf00597g08019.1;Niben101Scf00849g01017.1;Niben101Scf01818g04001.1;Niben101Scf32746g00006.1;Niben101Scf03365g04007.1	sp|A8ACD2|RL14_IGNH4 ***- 50S ribosomal protein L14 IPR000218 (Ribosomal protein L14b/L23e), IPR023571 (Ribosomal protein L14 domain) GO:0003735 (structural constituent of ribosome), GO:0005840 (ribosome), GO:0006412 (translation);sp|A8ACD2|RL14_IGNH4 ***-
12.9698	12.4766	12.7177	12.5037	12.7963	13.0204	11.1708	12.638	12.5771					1.38324	1.43538	0.301389	0.244207	0.59276	1.18563	0.26835	0.217546	0.644829	1.28438	Niben101Scf07382g01006.1;Niben101Scf12266g02013.1	Niben101Scf07382g01006.1;Niben101Scf12266g02013.1	sp|Q3T0F2|TPPC2_BOVIN ***- Trafficking protein particle complex subunit 2 IPR006722 (Sedlin) GO:0005622 (intracellular), GO:0006810 (transport), GO:0006888 (ER to Golgi vesicle-mediated transport);sp|Q3T0F2|TPPC2_BOVIN ***- Trafficking protein particle com
16.0032	16.0246	15.9856	16.109	16.0735	16.0086	15.7618	15.4373	15.3809	+	N_Citrine	+	TIR_Citrine	1.38308	1.44159	0.0160389	0.0068634	0.477796	4.00682	0.0117695	0.00688194	0.537062	4.39143	Niben101Scf09133g02006.1;Niben101Scf00096g04015.1	Niben101Scf09133g02006.1;Niben101Scf00096g04015.1	sp|O17320|ACT_CRAGI ***- Actin IPR004000 (Actin family);sp|O17320|ACT_CRAGI ***- Actin IPR004000 (Actin family)
11.7523	11.6319	11.7358	12.4241	12.3111	12.2783	11.4077	11.1703	11.132	+	N_Citrine	+	TIR_Citrine	1.38102	2.13951	0.00751595	0.00389554	0.47	4.99519	0.000341518	0.00116226	1.10116	11.3675	Niben101Scf04973g00009.1;Niben101Scf02828g00004.1;Niben101Scf04109g04001.1	Niben101Scf04973g00009.1;Niben101Scf02828g00004.1;Niben101Scf04109g04001.1	sp|Q2G5N5|ATPB_NOVAD **** ATP synthase subunit beta IPR005722 (ATPase, F1 complex, beta subunit), IPR020971 (ATP synthase, F1 beta subunit), IPR027417 (P-loop containing nucleoside triphosphate hydrolase) GO:0000275 (mitochondrial proton-transporting ATP s
15.9445	15.8678	15.889	15.6347	15.8708	15.7937	15.3121	15.5279	15.4589	+	N_Citrine	+	TIR_Citrine	1.38039	1.26047	0.0022962	0.00124138	0.467491	6.91383	0.0240569	0.0124296	0.333427	3.53799	Niben101Scf10502g00009.1;Niben101Scf04118g01006.1;Niben101Scf00571g05009.1;Niben101Scf08679g04008.1;Niben101Scf01577g01002.1;Niben101Scf05080g01018.1;Niben101Scf00543g02007.1;Niben101Scf00574g09010.1;Niben101Scf04205g00002.1;Niben101Scf01917g00010.1;Niben101Scf09360g02006.1;Niben101Scf04556g04014.1;Niben101Scf07437g01001.1	Niben101Scf10502g00009.1;Niben101Scf04118g01006.1;Niben101Scf00571g05009.1;Niben101Scf08679g04008.1	sp|Q9XZE5|PP2AA_DICDI ***- Serine/threonine-protein phosphatase 2A catalytic subunit A IPR029052 (Metallo-dependent phosphatase-like) GO:0016787 (hydrolase activity);sp|Q9XZE5|PP2AA_DICDI ***- Serine/threonine-protein phosphatase 2A catalytic subunit A IPR
14.4832	14.5225	14.4716	14.3871	14.4592	14.3183	14.2543	13.8871	13.9117	+	N_Citrine	+	TIR_Citrine	1.38026	1.28489	0.0165069	0.00716842	0.474752	3.9723	0.0416923	0.0230044	0.370484	2.95667	Niben101Scf06249g03002.1	Niben101Scf06249g03002.1	sp|Q55087|CHLP_SYNY3 **** Geranylgeranyl diphosphate reductase IPR003042 (Aromatic-ring hydroxylase-like), IPR016040 (NAD(P)-binding domain), IPR023753 (Pyridine nucleotide-disulphide oxidoreductase, FAD/NAD(P)-binding domain) GO:0008152 (metabolic process
14.5134	14.4601	14.4461	14.2375	14.2696	14.3313	14.2263	13.9895	13.7756	+	N_Citrine			1.37996	1.20675	0.0224981	0.00942997	0.476086	3.61292	0.101094	0.0661359	0.28235	2.12217	Niben101Scf09170g01017.1;Niben101Scf02413g04014.1;Niben101Scf03983g00022.1	Niben101Scf09170g01017.1;Niben101Scf02413g04014.1;Niben101Scf03983g00022.1	sp|Q1RJT3|ODP2_RICBR **** Dihydrolipoyllysine-residue acetyltransferase component of pyruvate dehydrogenase complex IPR006257 (Dihydrolipoyllysine-residue acetyltransferase component of pyruvate dehydrogenase complex), IPR023213 (Chloramphenicol acetyltran
11.9343	12.0546	11.9154	12.0002	11.7648	11.7096	11.6252	11.6613	11.1814	+	N_Citrine			1.37959	1.25292	0.040503	0.0189278	0.478798	2.98587	0.132772	0.0925962	0.335585	1.88331	Niben101Scf01694g05001.1;Niben101Scf01694g02008.1	Niben101Scf01694g05001.1;Niben101Scf01694g02008.1	sp|Q7S7Z6|PPIB_NEUCR **** Peptidyl-prolyl cis-trans isomerase B IPR002130 (Cyclophilin-type peptidyl-prolyl cis-trans isomerase domain), IPR024936 (Cyclophilin-type peptidyl-prolyl cis-trans isomerase), IPR029000 (Cyclophilin-like domain) GO:0000413 (prote
14.3019	14.2227	14.2159	14.5724	14.5454	14.6009	13.3467	14.0231	13.8947	+	N_Citrine	+	TIR_Citrine	1.37942	1.72883	0.0783913	0.0435418	0.491981	2.35145	0.017063	0.00899536	0.818075	3.93278	Niben101Scf03445g04016.1	Niben101Scf03445g04016.1	sp|Q8SQK0|PRS8_ENCCU *-*- 26S protease regulatory subunit 8 homolog IPR003959 (ATPase, AAA-type, core), IPR005938 (AAA ATPase, CDC48 family), IPR009010 (Aspartate decarboxylase-like domain), IPR027417 (P-loop containing nucleoside triphosphate hydrolase),
11.6623	11.1233	11.7519	10.903	11.3079	11.3145	9.82702	11.4075	11.4743					1.37885	1.08145	0.347325	0.304544	0.609601	1.06393	0.649645	0.735122	0.272188	0.490231	Niben101Scf08264g00008.1	Niben101Scf08264g00008.1	AT3G62910.1 **** Peptide chain release factor 1 LENGTH=422 IPR004373 (Peptide chain release factor 1), IPR014720 (Double-stranded RNA-binding domain) GO:0003747 (translation release factor activity), GO:0005737 (cytoplasm), GO:0006415 (translational termin
16.2704	16.274	16.3589	16.0781	16.1101	16.1258	15.8068	15.8854	15.8216	+	N_Citrine	+	TIR_Citrine	1.37876	1.20282	0.00025097	0.00113495	0.463189	12.3001	0.00067084	0.000814815	0.266692	9.5524	Niben101Scf09107g01004.1;Niben101Scf02289g10020.1;Niben101Scf14799g02001.1	Niben101Scf09107g01004.1	sp|Q9LIB2|PHS1_ARATH *-** Alpha-glucan phosphorylase 1 IPR000811 (Glycosyl transferase, family 35) GO:0005975 (carbohydrate metabolic process), GO:0008184 (glycogen phosphorylase activity)
15.5062	15.5723	15.3683	15.3332	15.1447	15.241	15.1802	15.0157	14.8543	+	N_Citrine			1.37735	1.1638	0.0140404	0.0063007	0.465547	4.16919	0.10962	0.0720972	0.222928	2.05057	Niben101Scf04562g01004.1;Niben101Scf03224g09008.1;Niben101Scf09640g00009.1	Niben101Scf04562g01004.1;Niben101Scf03224g09008.1	sp|P49972|SR542_SOLLC **** Signal recognition particle 54 kDa protein 2 IPR000897 (Signal recognition particle, SRP54 subunit, GTPase domain), IPR004125 (Signal recognition particle, SRP54 subunit, M-domain), IPR013822 (Signal recognition particle, SRP54 s
13.5966	13.3641	13.5831	13.5362	13.7115	13.673	13.1249	12.9668	13.0741	+	N_Citrine	+	TIR_Citrine	1.37719	1.5005	0.00658107	0.00392892	0.45936	5.18557	0.00116513	0.00131687	0.585	8.27281	Niben101Scf04626g01002.1	Niben101Scf04626g01002.1	AT1G24090.1 ***- RNase H family protein LENGTH=353 IPR011320 (Ribonuclease H1, N-terminal), IPR012337 (Ribonuclease H-like domain) GO:0003676 (nucleic acid binding)
14.5386	14.4996	14.6167	14.432	14.3578	14.2743	14.3571	13.9677	13.9087	+	N_Citrine			1.37608	1.20099	0.0307361	0.0133966	0.473831	3.27183	0.13442	0.093752	0.276883	1.87264	Niben101Scf01209g04002.1	Niben101Scf01209g04002.1	sp|Q58321|Y911_METJA *-** Magnesium-chelatase subunit ChlI homolog IPR000523 (Magnesium chelatase, ChlI subunit), IPR002035 (von Willebrand factor, type A), IPR027417 (P-loop containing nucleoside triphosphate hydrolase) GO:0015979 (photosynthesis), GO:001
18.8374	18.874	18.9707	19.387	19.2812	19.301	18.3748	18.5295	18.3948	+	N_Citrine	+	TIR_Citrine	1.37592	1.85203	0.00183328	0.0010092	0.460943	7.34099	0.000108473	0	0.890023	15.2269	Niben101Scf03374g06003.1;Niben101Scf01051g09003.1	Niben101Scf03374g06003.1;Niben101Scf01051g09003.1	sp|Q96AY4|TTC28_HUMAN *-*- Tetratricopeptide repeat protein 28 IPR006636 (Heat shock chaperonin-binding), IPR011990 (Tetratricopeptide-like helical domain) GO:0005515 (protein binding);sp|Q99L47|F10A1_MOUSE *-*- Hsc70-interacting protein IPR006636 (Heat sh
16.0568	15.8824	16.0039	16.5153	16.4846	16.4037	15.2157	15.6828	15.6255	+	N_Citrine	+	TIR_Citrine	1.37588	1.92674	0.038609	0.0179383	0.473005	3.03452	0.00312357	0.00268975	0.959878	6.36507	Niben101Scf06662g02024.1	Niben101Scf06662g02024.1	ref|XP_007039811.1| *-*- G2484-1 protein, putative isoform 4 [Theobroma cacao] gb|EOY24312.1| G2484-1 protein, putative isoform 4 [Theobroma cacao] IPR008395 (Agenet-like domain), IPR014002 (Tudor-like, plant)
16.0275	16.1148	16.1273	16.2663	16.3146	16.2821	15.6586	15.7066	15.5251	+	N_Citrine	+	TIR_Citrine	1.37406	1.57541	0.00184301	0.00100766	0.459793	7.33069	0.00030364	0.00123695	0.657609	11.7151	Niben101Scf00850g01025.1;Niben101Scf05712g00001.1	Niben101Scf00850g01025.1;Niben101Scf05712g00001.1	sp|Q9LP45|PSD11_ARATH ***- 26S proteasome non-ATPase regulatory subunit 11 homolog IPR000717 (Proteasome component (PCI) domain), IPR011990 (Tetratricopeptide-like helical domain), IPR013143 (PCI/PINT associated module) GO:0005515 (protein binding);sp|Q9LP
16.5785	16.5608	16.6197	16.6369	16.61	16.6596	15.79	16.2819	16.2612	+	N_Citrine	+	TIR_Citrine	1.37396	1.42152	0.0423118	0.0196535	0.475307	2.94183	0.0313081	0.0165804	0.524471	3.25229	Niben101Scf05890g02025.1;Niben101Scf04560g03018.1	Niben101Scf05890g02025.1;Niben101Scf04560g03018.1	sp|P86245|TCPB_MESAU *-*- T-complex protein 1 subunit beta (Fragments) IPR002423 (Chaperonin Cpn60/TCP-1), IPR027409 (GroEL-like apical domain), IPR027410 (TCP-1-like chaperonin intermediate domain), IPR027413 (GroEL-like equatorial domain) GO:0005524 (ATP
10.5162	9.93195	10.6214	10.1199	10.2651	10.4159	9.76211	9.90531	10.1009			+	TIR_Citrine	1.37301	1.268	0.13975	0.0894464	0.433772	1.83906	0.0573073	0.0329896	0.344206	2.64455	Niben101Scf08457g00004.1;Niben101Scf01221g17003.1	Niben101Scf08457g00004.1;Niben101Scf01221g17003.1	sp|Q3J8A0|GPH_NITOC ***- Phosphoglycolate phosphatase IPR006439 (HAD hydrolase, subfamily IA), IPR023214 (HAD-like domain) GO:0008152 (metabolic process), GO:0016787 (hydrolase activity);AT2G33255.1 ***- Haloacid dehalogenase-like hydrolase (HAD) superfami
18.9198	18.8623	18.8337	18.4866	18.5044	18.4086	18.5799	18.3169	18.3392	+	N_Citrine			1.37116	1.03536	0.00637173	0.00372682	0.459951	5.23274	0.573805	0.646272	0.05454	0.611684	Niben101Scf05220g00005.1;Niben101Scf04918g05001.1;Niben101Scf02562g04001.1	Niben101Scf05220g00005.1;Niben101Scf04918g05001.1;Niben101Scf02562g04001.1	sp|P21616|AVP_VIGRR **** Pyrophosphate-energized vacuolar membrane proton pump IPR004131 (Pyrophosphate-energised proton pump) GO:0004427 (inorganic diphosphatase activity), GO:0009678 (hydrogen-translocating pyrophosphatase activity), GO:0015992 (proton t
13.4934	13.8629	13.8206	14.0977	14.0448	14.0777	13.1558	13.4077	13.2657	+	N_Citrine	+	TIR_Citrine	1.37056	1.73329	0.0309657	0.0135933	0.449265	3.26393	0.000432935	0.00100326	0.797041	10.6957	Niben101Scf06437g06008.1	Niben101Scf06437g06008.1	sp|Q9LQ55|DRP2B_ARATH ***- Dynamin-2B IPR000375 (Dynamin central domain), IPR001401 (Dynamin, GTPase domain), IPR011993 (Pleckstrin homology-like domain), IPR020850 (GTPase effector domain, GED), IPR022812 (Dynamin superfamily), IPR027417 (P-loop containin
17.2396	17.2086	17.2775	17.2706	17.3918	17.3372	17.3685	16.4213	16.3346					1.36943	1.45948	0.18287	0.125485	0.533756	1.60914	0.133696	0.0934998	0.625056	1.87731	Niben101Scf07242g07006.1	Niben101Scf07242g07006.1	AT3G28740.1 ***- Cytochrome P450 superfamily protein LENGTH=509 IPR001128 (Cytochrome P450) GO:0005506 (iron ion binding), GO:0016705 (oxidoreductase activity, acting on paired donors, with incorporation or reduction of molecular oxygen), GO:0020037 (heme
14.3989	14.6025	14.404	14.7417	14.9083	14.5765	14.0141	14.0548	13.9858	+	N_Citrine	+	TIR_Citrine	1.36899	1.6587	0.00299946	0.00157125	0.450227	6.43516	0.00177898	0.00188339	0.723977	7.39977	Niben101Scf01537g04013.1;Niben101Scf08874g00002.1	Niben101Scf01537g04013.1;Niben101Scf08874g00002.1	gb|KEH19840.1| ***- plant/MEB5-like protein [Medicago truncatula];gb|KEH19840.1| ***- plant/MEB5-like protein [Medicago truncatula]
16.0315	16.0088	16.0673	16.06	15.9749	15.992	15.7601	15.5327	15.4375	+	N_Citrine	+	TIR_Citrine	1.36877	1.34375	0.00915476	0.00448197	0.45911	4.72248	0.01208	0.00710939	0.432233	4.35812	Niben101Scf10031g08010.1	Niben101Scf10031g08010.1	sp|P36397|ARF1_ARATH *-*- ADP-ribosylation factor 1 IPR006689 (Small GTPase superfamily, ARF/SAR type), IPR027417 (P-loop containing nucleoside triphosphate hydrolase) GO:0005525 (GTP binding)
16.4806	16.4465	16.5183	16.2338	16.2603	16.2759	16.1985	15.8922	15.9828	+	N_Citrine	+	TIR_Citrine	1.36773	1.16997	0.00800237	0.00397059	0.457278	4.90722	0.064496	0.0389787	0.232162	2.53245	Niben101Scf01448g02025.1;Niben101Scf02585g00014.1;Niben101Scf25696g00001.1	Niben101Scf01448g02025.1;Niben101Scf02585g00014.1	sp|A8F997|RL5_BACP2 ***- 50S ribosomal protein L5 IPR002132 (Ribosomal protein L5), IPR022803 (Ribosomal protein L5 domain) GO:0003735 (structural constituent of ribosome), GO:0005622 (intracellular), GO:0005840 (ribosome), GO:0006412 (translation);sp|Q5WL
11.305	11.2505	11.6523	11.2283	11.2906	11.3382	11.0471	11.0573	10.7643	+	N_Citrine	+	TIR_Citrine	1.3673	1.25169	0.0478439	0.0234234	0.446317	2.81968	0.0311722	0.0164486	0.329413	3.25689	Niben101Scf05166g06001.1;Niben101Scf00593g04018.1	Niben101Scf05166g06001.1;Niben101Scf00593g04018.1	AT1G18850.1 ***- unknown protein;FUNCTIONS IN: molecular_function unknown;INVOLVED IN: biological_process unknown;LOCATED IN: nucleolus;EXPRESSED IN: 22 plant structures;EXPRESSED DURING: 13 growth stages;Has 40 Blast hits to 40 proteins in 13 specie
11.9544	11.7038	11.9392	11.7883	11.8662	12.0189	10.982	11.5691	11.6232					1.3671	1.39007	0.0980931	0.0578171	0.474382	2.14899	0.0818993	0.0524542	0.499699	2.31148	Niben101Scf04731g03002.1;Niben101Scf06087g06001.1	Niben101Scf04731g03002.1;Niben101Scf06087g06001.1	sp|Q39117|TGT2_ARATH *-*- Trihelix transcription factor GT-2 IPR009057 (Homeodomain-like) GO:0003677 (DNA binding), GO:0003682 (chromatin binding);sp|Q39117|TGT2_ARATH *-*- Trihelix transcription factor GT-2 IPR001005 (SANT/Myb domain) GO:0003682 (chromati
18.2217	18.2677	18.2415	18.4282	18.4238	18.5403	17.7922	17.8453	17.7397	+	N_Citrine	+	TIR_Citrine	1.36671	1.59336	0.000171011	0.00092766	0.45123	13.564	0.000161527	0.000674699	0.671696	13.7624	Niben101Scf01999g06011.1;Niben101Scf03376g05017.1;Niben101Scf01999g06012.1;Niben101Ctg05021g00002.1;Niben101Ctg01820g00001.1	Niben101Scf01999g06011.1;Niben101Scf03376g05017.1;Niben101Scf01999g06012.1	sp|Q0BW82|DNAK_GRABC ***- Chaperone protein DnaK IPR013126 (Heat shock protein 70 family), IPR029047 (Heat shock protein 70kD, peptide-binding domain), IPR029048 (Heat shock protein 70kD, C-terminal domain) GO:0005524 (ATP binding), GO:0006457 (protein fol
9.88794	9.96893	10.6472	9.98888	10.2849	10.0192	10.0589	9.44233	9.7167					1.36468	1.26791	0.225712	0.162333	0.428712	1.43086	0.150175	0.106004	0.358336	1.77719	Niben101Scf02757g01001.1;Niben101Scf03142g02005.1	Niben101Scf02757g01001.1;Niben101Scf03142g02005.1	AT4G29060.1 *-** elongation factor Ts family protein LENGTH=953 IPR001816 (Translation elongation factor EFTs/EF1B), IPR012340 (Nucleic acid-binding, OB-fold) GO:0003676 (nucleic acid binding), GO:0003746 (translation elongation factor activity), GO:000551
18.3329	18.3964	18.2926	18.3143	18.3337	18.2039	17.989	17.8623	17.8215	+	N_Citrine	+	TIR_Citrine	1.36465	1.31254	0.00156907	0.000886731	0.449678	7.64973	0.00369958	0.00282086	0.393016	6.07946	Niben101Scf04558g02002.1	Niben101Scf04558g02002.1	AT5G20990.1 **** molybdopterin biosynthesis CNX1 protein / molybdenum cofactor biosynthesis enzyme CNX1 (CNX1) LENGTH=670 IPR001453 (Molybdopterin binding domain), IPR005110 (MoeA, N-terminal and linker domain), IPR005111 (MoeA, C-terminal, domain IV) GO:0
14.7696	14.8659	14.8327	14.709	14.7338	14.6594	14.6243	14.2814	14.1808	+	N_Citrine	+	TIR_Citrine	1.36448	1.25367	0.028367	0.0122021	0.460572	3.35764	0.0675126	0.0418847	0.338597	2.48961	Niben101Scf02502g04001.1;Niben101Scf11751g01007.1	Niben101Scf02502g04001.1;Niben101Scf11751g01007.1	sp|Q8GTL5|METK_CARPA **** S-adenosylmethionine synthase IPR002133 (S-adenosylmethionine synthetase) GO:0004478 (methionine adenosyltransferase activity), GO:0005524 (ATP binding), GO:0006556 (S-adenosylmethionine biosynthetic process);sp|A4PU48|METK_MEDTR
15.5422	15.549	15.5746	15.7539	15.4714	15.5466	15.3911	14.9916	14.8901	+	N_Citrine	+	TIR_Citrine	1.36392	1.40257	0.0387715	0.0180406	0.464332	3.03024	0.0459021	0.0255596	0.499701	2.86059	Niben101Scf00414g06008.1;Niben101Scf04739g02010.1;Niben101Scf06684g01005.1;Niben101Scf01027g00003.1	Niben101Scf00414g06008.1;Niben101Scf04739g02010.1	sp|Q1CZI7|HTPG_MYXXD *-*- Chaperone protein HtpG IPR001404 (Heat shock protein Hsp90 family) GO:0005524 (ATP binding), GO:0006457 (protein folding), GO:0006950 (response to stress), GO:0051082 (unfolded protein binding);sp|Q1CZI7|HTPG_MYXXD *-*- Chaperone
12.6604	12.5527	12.7128	12.819	12.6591	12.5024	12.1604	12.2992	12.1229	+	N_Citrine	+	TIR_Citrine	1.36346	1.38488	0.00329859	0.00181955	0.447756	6.27185	0.0117129	0.00679373	0.465988	4.39762	Niben101Scf01037g04009.1	Niben101Scf01037g04009.1	sp|Q9FN94|RLK7_ARATH *-** Receptor-like protein kinase IPR011009 (Protein kinase-like domain), IPR013320 (Concanavalin A-like lectin/glucanase domain) GO:0004672 (protein kinase activity), GO:0004674 (protein serine/threonine kinase activity), GO:0005524 (
14.2345	14.3341	14.1337	14.354	14.3226	14.2995	13.7934	13.8348	13.742	+	N_Citrine	+	TIR_Citrine	1.36213	1.44892	0.00223965	0.00125581	0.444039	6.96005	6.73772e-05	0	0.535302	17.178	Niben101Ctg16024g00004.1	Niben101Ctg16024g00004.1	sp|B8I363|PDXS_CLOCE **** Pyridoxal biosynthesis lyase PdxS IPR001852 (Pyridoxine biosynthesis protein), IPR013785 (Aldolase-type TIM barrel) GO:0003824 (catalytic activity), GO:0008152 (metabolic process), GO:0042823 (pyridoxal phosphate biosynthetic proc
15.7662	15.7606	15.7506	15.5775	15.6948	15.6935	15.1667	15.3426	15.4208	+	N_Citrine	+	TIR_Citrine	1.36155	1.26787	0.00396522	0.00184852	0.449103	5.96559	0.0151014	0.00830225	0.345234	4.07976	Niben101Scf05767g02003.1;Niben101Scf05588g12010.1;Niben101Scf00304g07023.1;Niben101Scf04558g01013.1;Niben101Scf01383g01003.1;Niben101Scf00833g00004.1;Niben101Scf02636g00006.1	Niben101Scf05767g02003.1;Niben101Scf05588g12010.1;Niben101Scf00304g07023.1;Niben101Scf04558g01013.1;Niben101Scf01383g01003.1;Niben101Scf00833g00004.1;Niben101Scf02636g00006.1	sp|O49884|RL30_LUPLU ***- 60S ribosomal protein L30 IPR000231 (Ribosomal protein L30e), IPR022991 (Ribosomal protein L30e, conserved site), IPR029064 (50S ribosomal protein L30e-like) GO:0003735 (structural constituent of ribosome), GO:0005622 (intracellul
16.5069	16.4478	16.5429	16.5497	16.5954	16.5665	16.1663	16.0315	15.9609	+	N_Citrine	+	TIR_Citrine	1.36066	1.42925	0.00253879	0.00136088	0.446308	6.73041	0.00110405	0.00135593	0.517671	8.39031	Niben101Scf02995g00002.1	Niben101Scf02995g00002.1	sp|Q5HB43|SYI_EHRRW **** Isoleucine--tRNA ligase IPR002301 (Isoleucine-tRNA ligase), IPR009080 (Aminoacyl-tRNA synthetase, class 1a, anticodon-binding) GO:0000166 (nucleotide binding), GO:0002161 (aminoacyl-tRNA editing activity), GO:0004812 (aminoacyl-tRN
15.1026	15.0479	15.0787	14.9633	14.9083	15.1741	14.6997	14.7034	14.4859	+	N_Citrine	+	TIR_Citrine	1.35977	1.30735	0.00372739	0.0017494	0.446713	6.06707	0.0236074	0.0121983	0.38555	3.55899	Niben101Scf00354g01012.1;Niben101Scf03187g00008.1;Niben101Scf04304g01001.1	Niben101Scf00354g01012.1	AT3G26040.1 **** HXXXD-type acyl-transferase family protein LENGTH=442 IPR003480 (Transferase), IPR023213 (Chloramphenicol acetyltransferase-like domain) GO:0016747 (transferase activity, transferring acyl groups other than amino-acyl groups)
16.6624	16.689	16.639	16.6346	16.5881	16.6099	16.362	16.1852	16.1041	+	N_Citrine	+	TIR_Citrine	1.3589	1.31026	0.0045099	0.00211725	0.446349	5.75892	0.00701727	0.00437645	0.39379	5.09289	Niben101Scf02408g03019.1;Niben101Scf04956g00001.1	Niben101Scf02408g03019.1;Niben101Scf04956g00001.1	ref|WP_003492319.1| ***- peptidase M16 [Cl [Clostridium sporogenes PA 3679] IPR011249 (Metalloenzyme, LuxS/M16 peptidase-like), IPR013578 (Peptidase M16C associated) GO:0003824 (catalytic activity), GO:0006508 (proteolysis), GO:0046872 (metal ion binding);
20.0123	19.9605	20.0659	19.6986	19.8611	19.7363	19.288	19.7922	19.5913	+	N_Citrine			1.35818	1.14485	0.0382202	0.0178876	0.455708	3.04485	0.249325	0.199146	0.208141	1.34669	Niben101Scf00573g05005.1;Niben101Scf01694g01003.1	Niben101Scf00573g05005.1;Niben101Scf01694g01003.1	sp|A9WFT9|PDXS_CHLAA **** Pyridoxal biosynthesis lyase PdxS IPR001852 (Pyridoxine biosynthesis protein), IPR013785 (Aldolase-type TIM barrel) GO:0003824 (catalytic activity), GO:0008152 (metabolic process), GO:0042823 (pyridoxal phosphate biosynthetic proc
17.9857	17.9555	18.022	17.8807	17.8799	17.8942	17.7007	17.4814	17.4446	+	N_Citrine	+	TIR_Citrine	1.35775	1.26415	0.00562523	0.00319581	0.445459	5.4178	0.0128582	0.00708799	0.342649	4.27897	Niben101Scf05912g01016.1;Niben101Scf06621g01003.1;Niben101Ctg03218g00004.1	Niben101Scf05912g01016.1;Niben101Scf06621g01003.1	sp|P0ABI1|CLPA_ECO57 **** ATP-dependent Clp protease ATP-binding subunit ClpA IPR001270 (ClpA/B family), IPR001943 (UVR domain), IPR004176 (Clp, N-terminal), IPR019489 (Clp ATPase, C-terminal), IPR023150 (Double Clp-N motif), IPR027417 (P-loop containing n
11.0795	10.9468	10.9123	11.3674	11.1831	11.1301	10.3085	10.7718	10.5036	+	N_Citrine	+	TIR_Citrine	1.3574	1.61327	0.0347173	0.0162426	0.451606	3.1439	0.0101217	0.00658059	0.698935	4.58805	Niben101Scf15965g00015.1;Niben101Scf13227g00027.1	Niben101Scf15965g00015.1;Niben101Scf13227g00027.1	sp|B6I6Q4|FADJ_ECOSE **** Fatty acid oxidation complex subunit alpha IPR001753 (Crotonase superfamily), IPR008927 (6-phosphogluconate dehydrogenase, C-terminal-like), IPR016040 (NAD(P)-binding domain), IPR018376 (Enoyl-CoA hydratase/isomerase, conserved si
13.0529	12.7968	12.8038	12.253	13.2354	13.7565	12.0074	12.5703	12.6823					1.35728	1.69116	0.1081	0.0654711	0.464498	2.06288	0.246477	0.196147	0.661598	1.35641	Niben101Scf09708g10001.1;Niben101Scf03281g01014.1	Niben101Scf09708g10001.1;Niben101Scf03281g01014.1	sp|Q1C5T7|HEM6_YERPA **** Oxygen-dependent coproporphyrinogen-III oxidase IPR001260 (Coproporphyrinogen III oxidase, aerobic) GO:0004109 (coproporphyrinogen oxidase activity), GO:0006779 (porphyrin-containing compound biosynthetic process), GO:0055114 (oxi
18.5874	18.5452	18.5792	18.3954	18.4213	18.4571	18.2624	18.0502	18.0699	+	N_Citrine	+	TIR_Citrine	1.35661	1.22613	0.00300757	0.00156722	0.44311	6.43047	0.0132171	0.00720134	0.297116	4.24439	Niben101Scf07309g00003.1;Niben101Scf10400g00005.1;Niben101Scf01911g08012.1;Niben101Scf01890g01005.1	Niben101Scf07309g00003.1;Niben101Scf10400g00005.1	sp|Q7V643|CH601_PROMM ***- 60 kDa chaperonin 1 IPR002423 (Chaperonin Cpn60/TCP-1), IPR027409 (GroEL-like apical domain), IPR027413 (GroEL-like equatorial domain) GO:0005524 (ATP binding), GO:0005737 (cytoplasm), GO:0006457 (protein folding), GO:0042026 (pr
19.1111	19.0932	19.2221	18.9302	18.9043	18.9107	18.8009	18.659	18.6478	+	N_Citrine	+	TIR_Citrine	1.35566	1.15739	0.00230727	0.00123429	0.439555	6.90495	0.0130346	0.0071508	0.212528	4.26183	Niben101Scf12966g00016.1;Niben101Scf04198g01001.1	Niben101Scf12966g00016.1;Niben101Scf04198g01001.1	sp|P51375|GLTB_PORPU **** Ferredoxin-dependent glutamate synthase IPR013785 (Aldolase-type TIM barrel), IPR029055 (Nucleophile aminohydrolases, N-terminal) GO:0003824 (catalytic activity), GO:0006537 (glutamate biosynthetic process), GO:0006807 (nitrogen c
13.7269	13.7103	13.7029	13.802	13.8369	13.7677	13.0704	13.3669	13.3682	+	N_Citrine	+	TIR_Citrine	1.35493	1.44127	0.0109941	0.00486099	0.444824	4.47949	0.0061623	0.00412134	0.533704	5.28188	Niben101Scf06089g00012.1	Niben101Scf06089g00012.1	ref|WP_026719812.1| **** Pheophorbide a oxygenase [Fischerella sp. PCC 9431] IPR013626 (Pheophorbide a oxygenase), IPR017941 (Rieske [2Fe-2S] iron-sulphur domain) GO:0010277 (chlorophyllide a oxygenase [overall] activity), GO:0016491 (oxidoreductase activi
14.9202	15.0119	15.0107	14.7948	14.7635	14.7953	14.8486	14.3723	14.3535	+	N_Citrine			1.35472	1.18179	0.0504569	0.0250678	0.45616	2.76756	0.184911	0.136275	0.259703	1.59972	Niben101Scf03468g02008.1;Niben101Scf02122g01006.1	Niben101Scf03468g02008.1;Niben101Scf02122g01006.1	sp|P40069|IMB4_YEAST ***- Importin subunit beta-4 IPR016024 (Armadillo-type fold) GO:0005488 (binding), GO:0005515 (protein binding), GO:0006886 (intracellular protein transport), GO:0008536 (Ran GTPase binding);sp|P40069|IMB4_YEAST ***- Importin subunit b
17.2844	17.268	17.3003	17.3718	17.321	17.2624	16.6843	16.9703	16.871	+	N_Citrine	+	TIR_Citrine	1.35435	1.38738	0.00632841	0.003738	0.442366	5.24274	0.00601879	0.00396256	0.476498	5.31674	Niben101Scf03450g00016.1;Niben101Scf03450g00015.1;Niben101Ctg15460g00004.1;Niben101Scf00233g00008.1;Niben101Scf03064g04002.1;Niben101Scf00878g04011.1	Niben101Scf03450g00016.1;Niben101Scf03450g00015.1;Niben101Ctg15460g00004.1;Niben101Scf00233g00008.1	sp|P0A5J7|MDH_MYCBO **** Malate dehydrogenase IPR001557 (L-lactate/malate dehydrogenase) GO:0003824 (catalytic activity), GO:0005975 (carbohydrate metabolic process), GO:0006108 (malate metabolic process), GO:0016491 (oxidoreductase activity), GO:0016615 (
11.3401	11.2904	11.5242	11.1491	10.7449	10.8053	11.4354	10.7001	10.566					1.35191	0.970999	0.158037	0.105049	0.484429	1.73348	0.998164	0.9987	-0.000729879	-0.00244812	Niben101Scf06789g04021.1;Niben101Scf06151g03006.1	Niben101Scf06789g04021.1;Niben101Scf06151g03006.1	sp|Q9XFH4|DDM1_ARATH **** ATP-dependent DNA helicase DDM1 IPR000330 (SNF2-related), IPR001650 (Helicase, C-terminal), IPR027417 (P-loop containing nucleoside triphosphate hydrolase), IPR029295 (Snf2 ATP coupling domain) GO:0003677 (DNA binding), GO:0005524
13.8907	14.1501	14.1665	13.9739	13.9953	13.9395	13.3068	13.7421	13.8187	+	N_Citrine			1.35189	1.25725	0.0709159	0.0375586	0.446533	2.44382	0.0962233	0.0628858	0.347054	2.16616	Niben101Scf04160g00014.1;Niben101Scf14323g01022.1	Niben101Scf04160g00014.1;Niben101Scf14323g01022.1	sp|O88813|ACSL5_RAT ***- Long-chain-fatty-acid--CoA ligase 5 IPR000873 (AMP-dependent synthetase/ligase) GO:0003824 (catalytic activity), GO:0008152 (metabolic process);sp|P41216|ACSL1_MOUSE ***- Long-chain-fatty-acid--CoA ligase 1 IPR000873 (AMP-dependent
14.4201	14.59	14.666	14.7781	14.785	14.6716	14.3366	14.0333	13.987	+	N_Citrine	+	TIR_Citrine	1.35176	1.53511	0.0287484	0.0124751	0.439729	3.34326	0.00563742	0.00363284	0.625929	5.41454	Niben101Scf03070g08001.1;Niben101Scf09703g00001.1	Niben101Scf03070g08001.1;Niben101Scf09703g00001.1	sp|Q9SEE5|GALK1_ARATH **** Galactokinase IPR006206 (Mevalonate/galactokinase) GO:0004335 (galactokinase activity), GO:0005524 (ATP binding), GO:0005737 (cytoplasm), GO:0006012 (galactose metabolic process), GO:0008152 (metabolic process), GO:0016301 (kinas
11.2577	10.9779	11.0127	11.2057	11.3355	11.4738	10.0935	10.8825	10.8557			+	TIR_Citrine	1.3513	1.61173	0.159037	0.105789	0.472191	1.72809	0.0543517	0.0313819	0.727768	2.69542	Niben101Scf04549g10017.1;Niben101Scf00509g03004.1	Niben101Scf04549g10017.1;Niben101Scf00509g03004.1	sp|A1R728|PDXT_ARTAT *-** Glutamine amidotransferase subunit PdxT IPR002161 (PdxT/SNO family), IPR029062 (Class I glutamine amidotransferase-like) GO:0006543 (glutamine catabolic process), GO:0016740 (transferase activity), GO:0042823 (pyridoxal phosphate
14.2082	14.1841	14.1294	14.1615	14.0722	14.1145	13.5677	13.8543	13.7869	+	N_Citrine	+	TIR_Citrine	1.34991	1.29696	0.00814016	0.00404936	0.437587	4.88348	0.0136205	0.00738589	0.379777	4.20686	Niben101Scf13411g05021.1;Niben101Scf05782g00010.1	Niben101Scf13411g05021.1;Niben101Scf05782g00010.1	sp|Q7DM39|PSBP1_TOBAC **** Oxygen-evolving enhancer protein 2-1, chloroplastic IPR002683 (Photosystem II PsbP, oxygen evolving complex) GO:0005509 (calcium ion binding), GO:0009523 (photosystem II), GO:0009654 (photosystem II oxygen evolving complex), GO:0
12.9944	12.801	13.2133	13.066	12.9759	12.8779	12.3795	12.7022	12.6383	+	N_Citrine	+	TIR_Citrine	1.34984	1.3153	0.0499346	0.024502	0.429557	2.77773	0.0237715	0.0123134	0.399956	3.55127	Niben101Scf01721g07006.1;Niben101Scf04007g02007.1	Niben101Scf01721g07006.1;Niben101Scf04007g02007.1	sp|Q44256|CBAA_COMTE *-** 3-chlorobenzoate-3,4-dioxygenase oxygenase subunit IPR013626 (Pheophorbide a oxygenase), IPR017941 (Rieske [2Fe-2S] iron-sulphur domain) GO:0010277 (chlorophyllide a oxygenase [overall] activity), GO:0016491 (oxidoreductase activi
13.1983	13.3389	13.2323	13.3808	13.1734	13.2849	12.9656	12.8613	12.6282	+	N_Citrine	+	TIR_Citrine	1.34964	1.37271	0.0155662	0.00683625	0.438117	4.04293	0.016621	0.00891478	0.461335	3.96406	Niben101Scf00491g04001.1	Niben101Scf00491g04001.1	AT1G49040.1 ***- stomatal cytokinesis defective / SCD1 protein (SCD1) LENGTH=1187 IPR001194 (DENN domain), IPR005112 (dDENN domain), IPR005113 (uDENN domain), IPR011047 (Quinonprotein alcohol dehydrogenase-like superfamily), IPR015943 (WD40/YVTN repeat-lik
17.0786	17.0213	17.0648	16.8455	16.8611	16.8802	16.9207	16.4946	16.3993	+	N_Citrine			1.34902	1.18031	0.0492369	0.0238199	0.450025	2.79149	0.184237	0.135728	0.257411	1.60282	Niben101Scf00713g02004.1	Niben101Scf00713g02004.1	sp|P73314|RS3_SYNY3 --*- 30S ribosomal protein S3 IPR001351 (Ribosomal protein S3, C-terminal) GO:0003735 (structural constituent of ribosome), GO:0005840 (ribosome), GO:0006412 (translation)
18.5771	18.5676	18.5684	18.7131	18.7205	18.702	18.1994	18.1384	18.0815	+	N_Citrine	+	TIR_Citrine	1.34766	1.48585	0.000227646	0.000810409	0.431252	12.6103	7.73549e-05	0	0.572072	16.5884	Niben101Scf01479g03013.1;Niben101Scf14069g02006.1	Niben101Scf01479g03013.1	AT2G30880.1 ***- Pleckstrin homology (PH) domain-containing protein LENGTH=504 IPR011993 (Pleckstrin homology-like domain)
10.458	10.3836	10.1499	10.5121	10.3957	10.2399	10.3585	9.68386	9.53669					1.34765	1.3956	0.155531	0.102936	0.470832	1.74716	0.119756	0.0805116	0.52285	1.97301	Niben101Scf23098g00006.1;Niben101Scf00180g11008.1	Niben101Scf23098g00006.1;Niben101Scf00180g11008.1	sp|A2AQ19|RTF1_MOUSE *-*- RNA polymerase-associated protein RTF1 homolog IPR004343 (Plus-3) GO:0003677 (DNA binding), GO:0005634 (nucleus), GO:0006352 (DNA-templated transcription, initiation), GO:0016570 (histone modification);sp|Q92541|RTF1_HUMAN *-*- RN
19.5309	19.479	19.5273	20.6017	20.4669	20.5227	19.087	19.17	18.9842	+	N_Citrine	+	TIR_Citrine	1.34743	2.7304	0.00154738	0.000892508	0.432009	7.6779	2.60979e-05	0	1.45005	21.8209	Niben101Scf07005g00008.1	Niben101Scf07005g00008.1	AT3G52880.2 **** monodehydroascorbate reductase 1 LENGTH=466 IPR013027 (FAD-dependent pyridine nucleotide-disulphide oxidoreductase), IPR016156 (FAD/NAD-linked reductase, dimerisation domain), IPR023753 (Pyridine nucleotide-disulphide oxidoreductase, FAD/N
19.2997	19.3406	19.3466	19.0389	19.1701	19.2149	19.0915	18.8363	18.7466	+	N_Citrine			1.34736	1.18449	0.0137797	0.00617536	0.437508	4.19241	0.0975997	0.0639098	0.249864	2.15348	Niben101Scf00712g02011.1;Niben101Scf04362g07009.1	Niben101Scf00712g02011.1;Niben101Scf04362g07009.1	sp|Q9LUE0|TPS19_ARATH **** Terpenoid synthase 19 IPR008930 (Terpenoid cyclases/protein prenyltransferase alpha-alpha toroid), IPR008949 (Isoprenoid synthase domain) GO:0000287 (magnesium ion binding), GO:0008152 (metabolic process), GO:0010333 (terpene syn
14.1546	14.0305	14.0381	14.1129	14.2881	14.1984	13.6557	13.706	13.5721	+	N_Citrine	+	TIR_Citrine	1.34711	1.4701	0.00155268	0.00088961	0.429792	7.67097	0.000966288	0.00118304	0.555194	8.68773	Niben101Scf02021g01002.1	Niben101Scf02021g01002.1	sp|Q9LE82|RAGP1_ARATH ***- RAN GTPase-activating protein 1 IPR003590 (Leucine-rich repeat, ribonuclease inhibitor subtype), IPR025265 (WPP domain)
14.2328	14.5327	14.3606	14.7741	15.0317	14.6235	13.8478	14.0179	13.9816	+	N_Citrine	+	TIR_Citrine	1.34693	1.8261	0.0135303	0.0061432	0.426255	4.21513	0.0026942	0.00261769	0.860651	6.6239	Niben101Scf01681g09001.1	Niben101Scf01681g09001.1	sp|Q1CZI7|HTPG_MYXXD *-*- Chaperone protein HtpG IPR001404 (Heat shock protein Hsp90 family) GO:0005524 (ATP binding), GO:0006457 (protein folding), GO:0006950 (response to stress), GO:0051082 (unfolded protein binding)
13.0014	13.1693	13.0203	13.0331	12.972	12.8691	12.7249	12.5898	12.5933	+	N_Citrine	+	TIR_Citrine	1.34559	1.25033	0.00349342	0.00178598	0.427644	6.17498	0.00786159	0.00517083	0.32211	4.932	Niben101Scf06654g02002.1	Niben101Scf06654g02002.1	sp|B0C3M8|THF1_ACAM1 ***- Protein Thf1 IPR017499 (Photosystem II Psp29, biogenesis) GO:0009523 (photosystem II), GO:0010027 (thylakoid membrane organization), GO:0015979 (photosynthesis)
10.8262	11.285	10.8231	10.8469	10.8641	10.749	10.9883	10.438	10.1446					1.34545	1.19251	0.193382	0.134737	0.454494	1.56172	0.301207	0.257411	0.296374	1.18614	Niben101Scf01958g05002.1	Niben101Scf01958g05002.1	sp|P19595|UGPA_SOLTU **** UTP--glucose-1-phosphate uridylyltransferase IPR002618 (UTP--glucose-1-phosphate uridylyltransferase family), IPR029044 (Nucleotide-diphospho-sugar transferases) GO:0003983 (UTP:glucose-1-phosphate uridylyltransferase activity), G
15.108	15.0252	15.1131	15.2727	15.2161	15.1239	14.8874	14.5951	14.4471	+	N_Citrine	+	TIR_Citrine	1.34506	1.46462	0.0295669	0.0127672	0.438877	3.31316	0.014713	0.0081252	0.560986	4.11159	Niben101Scf02461g00003.1;Niben101Scf05688g08002.1	Niben101Scf02461g00003.1;Niben101Scf05688g08002.1	AT1G79550.1 **** phosphoglycerate kinase LENGTH=401 IPR001576 (Phosphoglycerate kinase) GO:0004618 (phosphoglycerate kinase activity), GO:0006096 (glycolytic process);AT1G79550.1 **** phosphoglycerate kinase LENGTH=401 IPR001576 (Phosphoglycerate kinase) G
14.3818	14.3651	14.5678	14.3852	14.4526	14.6342	14.3617	13.8601	13.7414			+	TIR_Citrine	1.34502	1.39571	0.0883664	0.0509037	0.450533	2.2426	0.0693829	0.0432242	0.502989	2.46413	Niben101Scf02459g00024.1	Niben101Scf02459g00024.1	sp|P27518|CB21_GOSHI ***- Chlorophyll a-b binding protein 151, chloroplastic IPR022796 (Chlorophyll A-B binding protein), IPR023329 (Chlorophyll a/b binding protein domain) GO:0009765 (photosynthesis, light harvesting), GO:0016020 (membrane)
12.7025	12.9678	13.1954	13.0111	13.2042	13.1169	12.3213	12.7465	12.5259			+	TIR_Citrine	1.34496	1.4858	0.087169	0.0501684	0.42405	2.25492	0.0126861	0.00711205	0.579535	4.29596	Niben101Scf36191g00005.1;Niben101Scf02171g00001.1;Niben101Scf00631g01020.1;Niben101Scf11009g00008.1;Niben101Scf07741g03005.1;Niben101Scf04592g00016.1;Niben101Scf00730g00026.1;Niben101Scf01994g02009.1;Niben101Scf09570g00030.1	Niben101Scf36191g00005.1;Niben101Scf02171g00001.1;Niben101Scf00631g01020.1;Niben101Scf11009g00008.1;Niben101Scf07741g03005.1;Niben101Scf04592g00016.1;Niben101Scf00730g00026.1;Niben101Scf01994g02009.1;Niben101Scf09570g00030.1	sp|A2BN38|RS12_HYPBU **** 30S ribosomal protein S12 IPR006032 (Ribosomal protein S12/S23) GO:0003735 (structural constituent of ribosome), GO:0005622 (intracellular), GO:0005840 (ribosome), GO:0006412 (translation), GO:0015935 (small ribosomal subunit);sp|
16.05	15.801	16.0282	15.7903	15.7782	15.8497	15.3351	15.6509	15.6041	+	N_Citrine	+	TIR_Citrine	1.34483	1.20561	0.0274173	0.0117372	0.429671	3.39445	0.0520802	0.0296363	0.275988	2.73674	Niben101Scf12746g00021.1;Niben101Scf01498g02004.1;Niben101Scf01289g06007.1	Niben101Scf12746g00021.1;Niben101Scf01498g02004.1;Niben101Scf01289g06007.1	sp|Q9XFD1|NCBP2_ARATH *-** Nuclear cap-binding protein subunit 2 IPR012677 (Nucleotide-binding alpha-beta plait domain), IPR027157 (Nuclear cap-binding protein subunit 2) GO:0000166 (nucleotide binding), GO:0000339 (RNA cap binding), GO:0005846 (nuclear ca
11.839	11.6181	11.8811	11.6966	11.8036	11.4049	11.6455	11.1931	11.1847	+	N_Citrine			1.34371	1.22006	0.0641408	0.0335195	0.438265	2.53765	0.203062	0.153592	0.293895	1.52034	Niben101Scf10167g00008.1	Niben101Scf10167g00008.1	sp|Q14139|UBE4A_HUMAN *-** Ubiquitin conjugation factor E4 A IPR013083 (Zinc finger, RING/FYVE/PHD-type), IPR019474 (Ubiquitin conjugation factor E4, core) GO:0000151 (ubiquitin ligase complex), GO:0004842 (ubiquitin-protein transferase activity), GO:00065
18.5515	18.4822	18.4929	18.3562	18.3857	18.4677	17.8887	18.1843	18.1585	+	N_Citrine	+	TIR_Citrine	1.34348	1.24902	0.0112195	0.00503691	0.431704	4.45314	0.03129	0.0165097	0.326071	3.2529	Niben101Scf04643g02010.1;Niben101Scf03535g01001.1;Niben101Ctg06829g00002.1;Niben101Scf00285g00001.1;Niben101Scf01671g03004.1;Niben101Scf04473g14015.1	Niben101Scf04643g02010.1;Niben101Scf03535g01001.1;Niben101Ctg06829g00002.1;Niben101Scf00285g00001.1	sp|Q9LGU6|METK3_ORYSJ **** S-adenosylmethionine synthase 3 IPR002133 (S-adenosylmethionine synthetase) GO:0004478 (methionine adenosyltransferase activity), GO:0005524 (ATP binding), GO:0006556 (S-adenosylmethionine biosynthetic process);sp|Q9LGU6|METK3_OR
12.2678	12.6653	12.133	12.5709	12.0523	12.4265	12.2407	11.9092	11.6316					1.34238	1.33544	0.146036	0.0947004	0.428209	1.80119	0.145454	0.102168	0.422747	1.80462	Niben101Scf00270g10002.1	Niben101Scf00270g10002.1	ref|XP_002289915.1| **** ran binding protein 7 [Thalassi 7 [Thalassiosira pseudonana CCMP1335] IPR016024 (Armadillo-type fold) GO:0005488 (binding), GO:0006886 (intracellular protein transport), GO:0008536 (Ran GTPase binding)
16.6354	16.7248	16.666	16.7158	16.6579	16.6531	16.5395	16.1213	16.0427	+	N_Citrine	+	TIR_Citrine	1.34204	1.34204	0.0478555	0.0234098	0.440899	2.81944	0.0470002	0.0265445	0.4411	2.83721	Niben101Scf05698g01016.1;Niben101Scf03113g00001.1;Niben101Scf08643g03026.1;Niben101Scf22213g00001.1	Niben101Scf05698g01016.1;Niben101Scf03113g00001.1;Niben101Scf08643g03026.1	sp|B8G4Q6|FTSH_CHLAD *-** ATP-dependent zinc metalloprotease FtsH IPR003959 (ATPase, AAA-type, core), IPR007330 (MIT), IPR015415 (Vps4 oligomerisation, C-terminal), IPR027417 (P-loop containing nucleoside triphosphate hydrolase) GO:0005524 (ATP binding);sp
10.8767	10.8324	10.6176	10.5922	10.5575	10.7023	10.641	10.2285	10.148	+	N_Citrine			1.34175	1.19987	0.0645644	0.0338703	0.436378	2.53146	0.154752	0.110104	0.278166	1.75146	Niben101Scf10556g00024.1;Niben101Scf12987g00001.1	Niben101Scf10556g00024.1;Niben101Scf12987g00001.1	AT5G07020.1 ***- proline-rich family protein LENGTH=235;AT5G07020.1 ***- proline-rich family protein LENGTH=235
11.7608	11.6564	11.6108	11.5884	11.693	11.9908	11.0838	11.4195	11.237	+	N_Citrine	+	TIR_Citrine	1.34172	1.42834	0.0158211	0.00689462	0.429248	4.0233	0.0299393	0.0156541	0.51062	3.29979	Niben101Scf21557g01031.1;Niben101Scf07201g01002.1;Niben101Scf05634g00008.1;Niben101Scf02155g02007.1;Niben101Scf03213g03005.1	Niben101Scf21557g01031.1;Niben101Scf07201g01002.1;Niben101Scf05634g00008.1;Niben101Scf02155g02007.1;Niben101Scf03213g03005.1	sp|P0DI74|S61G1_ARATH **** Protein transport protein Sec61 subunit gamma-1 IPR001901 (Protein translocase complex, SecE/Sec61-gamma subunit), IPR023391 (Protein translocase SecE domain) GO:0006605 (protein targeting), GO:0006886 (intracellular protein tran
15.3735	15.4489	15.4069	16.1804	16.1296	16.2309	15.2351	14.9619	14.7164	+	N_Citrine	+	TIR_Citrine	1.34109	2.28816	0.0442431	0.0208467	0.43864	2.89718	0.00137464	0.00123314	1.20916	7.92124	Niben101Scf14036g00004.1	Niben101Scf14036g00004.1	sp|Q80XJ3|TTC28_MOUSE *-*- Tetratricopeptide repeat protein 28 IPR006636 (Heat shock chaperonin-binding), IPR011990 (Tetratricopeptide-like helical domain) GO:0005515 (protein binding)
18.5503	18.4326	18.558	18.4624	18.3912	18.463	18.1289	18.1427	18.0002	+	N_Citrine	+	TIR_Citrine	1.34047	1.27211	0.0022518	0.00125217	0.423018	6.94999	0.00245024	0.00256025	0.348246	6.79476	Niben101Scf04083g04040.1;Niben101Scf08590g00005.1;Niben101Scf02755g06016.1;Niben101Scf03115g02008.1;Niben101Scf13703g01006.1;Niben101Scf00369g07016.1	Niben101Scf04083g04040.1;Niben101Scf08590g00005.1;Niben101Scf02755g06016.1;Niben101Scf03115g02008.1	sp|P27541|HSP70_BRUMA ***- Heat shock 70 kDa protein IPR013126 (Heat shock protein 70 family), IPR029047 (Heat shock protein 70kD, peptide-binding domain), IPR029048 (Heat shock protein 70kD, C-terminal domain);sp|P54652|HSP72_HUMAN ***- Heat shock-related
15.3701	15.3646	15.3631	15.4124	15.3201	15.3268	15.2894	14.7447	14.7223	+	N_Citrine			1.34015	1.32884	0.0734632	0.0391803	0.447131	2.41115	0.0818008	0.052482	0.434293	2.31257	Niben101Scf02280g09005.1;Niben101Scf09712g00005.1;Niben101Scf03500g02019.1;Niben101Scf05017g06019.1;Niben101Scf15843g00003.1;Niben101Scf02286g00010.1	Niben101Scf02280g09005.1;Niben101Scf09712g00005.1;Niben101Scf03500g02019.1;Niben101Scf05017g06019.1	sp|Q87UX4|F16PA_PSESM **** Fructose-1,6-bisphosphatase class 1 IPR000146 (Fructose-1,6-bisphosphatase class 1/Sedoheputulose-1,7-bisphosphatase) GO:0005975 (carbohydrate metabolic process), GO:0042132 (fructose 1,6-bisphosphate 1-phosphatase activity), GO:
14.2085	14.1862	14.2741	14.2646	14.057	14.1233	13.7843	13.782	13.8396	+	N_Citrine	+	TIR_Citrine	1.33907	1.27344	0.00020247	0.000872	0.420993	12.9929	0.00566843	0.00362457	0.346355	5.40629	Niben101Scf02786g03019.1;Niben101Scf00725g06002.1	Niben101Scf02786g03019.1;Niben101Scf00725g06002.1	sp|Q9P3W1|T2EA_SCHPO **** Transcription initiation factor IIE subunit alpha IPR002853 (Transcription factor TFIIE, alpha subunit), IPR024550 (TFIIEalpha/SarR/Rpc3 HTH domain) GO:0006367 (transcription initiation from RNA polymerase II promoter), GO:0043565
15.6228	15.4963	15.6117	15.3369	15.5016	15.4723	14.4765	15.4103	15.4016					1.33865	1.21537	0.198658	0.138593	0.480825	1.53891	0.338722	0.304839	0.3408	1.08555	Niben101Scf09883g01006.1;Niben101Scf00163g00010.1	Niben101Scf09883g01006.1;Niben101Scf00163g00010.1	sp|Q9XES5|DFRA_MALDO ***- Bifunctional dihydroflavonol 4-reductase/flavanone 4-reductase IPR001509 (NAD-dependent epimerase/dehydratase, N-terminal domain), IPR016040 (NAD(P)-binding domain) GO:0003824 (catalytic activity), GO:0050662 (coenzyme binding);AT
13.1803	13.3227	13.1087	12.9266	12.9912	13.0053	12.7355	12.8211	12.8003	+	N_Citrine	+	TIR_Citrine	1.33846	1.13973	0.0035382	0.0017816	0.418271	6.15365	0.00593678	0.0037677	0.18874	5.33712	Niben101Scf12017g03006.1;Niben101Scf12210g00001.1	Niben101Scf12017g03006.1;Niben101Scf12210g00001.1	ref|WP_017312960.1| ***- NADH:ubiquinone oxidoreductase complex I intermediate-associated protein 30 [Fischerella sp. PCC 9339] IPR008979 (Galactose-binding domain-like), IPR013857 (NADH:ubiquinone oxidoreductase intermediate-associated protein 30), IPR016
12.3103	11.9137	12.3738	12.0545	12.4427	12.4055	11.7265	11.8525	11.7966	+	N_Citrine	+	TIR_Citrine	1.33826	1.43234	0.0517173	0.0258857	0.407387	2.74353	0.0168351	0.00905846	0.509011	3.94879	Niben101Scf14390g00007.1	Niben101Scf14390g00007.1	sp|Q8RU27|UPTG2_SOLTU ***- Alpha-1,4-glucan-protein synthase [UDP-forming] 2 IPR004901 (Reversibly glycosylated polypeptide family), IPR029044 (Nucleotide-diphospho-sugar transferases) GO:0016866 (intramolecular transferase activity), GO:0030244 (cellulose
18.6082	18.5787	18.4808	18.1496	18.1868	18.1696	18.097	18.14	18.1729	+	N_Citrine			1.33787	1.02229	0.00069788	0.000952809	0.419254	9.45507	0.260369	0.21007	0.0320619	1.30998	Niben101Scf00593g01002.1;Niben101Scf00488g02003.1;Niben101Scf15286g00011.1;Niben101Scf07395g00031.1;Niben101Scf00425g03030.1;Niben101Scf01905g01001.1;Niben101Scf14144g00025.1;Niben101Scf17482g00014.1	Niben101Scf00593g01002.1;Niben101Scf00488g02003.1;Niben101Scf15286g00011.1;Niben101Scf07395g00031.1	sp|P20431|PMA3_ARATH **** ATPase 3, plasma membrane-type IPR001757 (P-type ATPase), IPR004014 (Cation-transporting P-type ATPase, N-terminal), IPR023214 (HAD-like domain), IPR023298 (P-type ATPase, transmembrane domain) GO:0000166 (nucleotide binding), GO
13.5356	13.7068	13.677	13.6078	13.6294	13.4996	13.3608	13.1309	13.1629	+	N_Citrine	+	TIR_Citrine	1.33782	1.28182	0.00913007	0.00448987	0.421607	4.72614	0.0118789	0.00695502	0.360719	4.37957	Niben101Scf05633g01015.1	Niben101Scf05633g01015.1	sp|O04202|EIF3F_ARATH **** Eukaryotic translation initiation factor 3 subunit F IPR000555 (JAB1/MPN/MOV34 metalloenzyme domain), IPR024969 (Rpn11/EIF3F C-terminal domain), IPR027531 (Eukaryotic translation initiation factor 3 subunit F) GO:0003743 (transla
13.3797	13.1383	13.3072	13.3194	13.0534	13.1315	13.0209	12.8576	12.6776	+	N_Citrine	+	TIR_Citrine	1.33772	1.24285	0.025786	0.0112488	0.423065	3.46135	0.0671728	0.041434	0.316077	2.49433	Niben101Scf08972g02007.1;Niben101Scf00565g00012.1	Niben101Scf08972g02007.1;Niben101Scf00565g00012.1	sp|P19484|TFEB_HUMAN --*- Transcription factor EB IPR011598 (Myc-type, basic helix-loop-helix (bHLH) domain), IPR025610 (Transcription factor MYC/MYB N-terminal) GO:0046983 (protein dimerization activity);sp|P19484|TFEB_HUMAN --*- Transcription factor EB I
15.1608	15.0403	15.1307	14.9762	15.1466	15.1384	14.6459	14.6961	14.7333	+	N_Citrine	+	TIR_Citrine	1.33729	1.31673	0.000689346	0.000959276	0.418856	9.48528	0.00292004	0.00274521	0.395301	6.48191	Niben101Scf16439g00004.1;Niben101Scf07775g00009.1;Niben101Scf05926g01002.1;Niben101Scf02736g07003.1;Niben101Scf02597g00003.1;Niben101Scf02452g01003.1	Niben101Scf16439g00004.1;Niben101Scf07775g00009.1;Niben101Scf05926g01002.1;Niben101Scf02736g07003.1;Niben101Scf02597g00003.1;Niben101Scf02452g01003.1	sp|A3CT12|RS8_METMJ ***- 30S ribosomal protein S8 IPR000630 (Ribosomal protein S8) GO:0003735 (structural constituent of ribosome), GO:0005840 (ribosome), GO:0006412 (translation);sp|A3CT12|RS8_METMJ ***- 30S ribosomal protein S8 IPR000630 (Ribosomal prote
17.1741	17.3335	17.1769	16.942	16.9437	16.9375	16.9845	16.7692	16.66	+	N_Citrine			1.33713	1.09439	0.0177054	0.00780163	0.423559	3.88902	0.225494	0.172862	0.136492	1.43168	Niben101Scf08121g00003.1	Niben101Scf08121g00003.1	sp|Q6N069|NAA16_HUMAN ***- N-alpha-acetyltransferase 16, NatA auxiliary subunit IPR021183 (N-terminal acetyltransferase A, auxiliary subunit) GO:0005515 (protein binding)
17.8376	17.9132	17.8486	17.8075	17.8498	17.7643	17.4786	17.4631	17.4004	+	N_Citrine	+	TIR_Citrine	1.33709	1.2833	0.000236986	0.000784173	0.419101	12.4815	0.000469796	0.000968553	0.359827	10.4731	Niben101Scf01818g05006.1	Niben101Scf01818g05006.1	sp|Q9CZD3|SYG_MOUSE **** Glycine--tRNA ligase IPR009068 (S15/NS1, RNA-binding), IPR027031 (Glycyl-tRNA synthetase/DNA polymerase subunit gamma-2) GO:0000166 (nucleotide binding), GO:0004812 (aminoacyl-tRNA ligase activity), GO:0004820 (glycine-tRNA ligase
19.1802	19.1852	19.0567	19.105	19.1937	19.218	18.6535	18.6952	18.8151	+	N_Citrine	+	TIR_Citrine	1.337	1.36615	0.00282749	0.00162983	0.419429	6.53841	0.00161185	0.00195596	0.45095	7.59555	Niben101Scf07383g12006.1	Niben101Scf07383g12006.1	ref|WP_012307378.1| ***- NAD dependent epimerase/dehydratase family protein [Synechococcus sp. PCC 7002] ref|YP_001735011.1| NAD dependent epimerase/dehydratase family protein [Synechococcus sp. PCC 7002] gb|ACA99755.1| NAD dependent epimerase/dehydratase
12.3918	12.4359	12.49	12.3568	12.3022	12.2021	11.8422	12.1667	12.0368	+	N_Citrine	+	TIR_Citrine	1.3365	1.20339	0.0125853	0.00568285	0.424008	4.30605	0.0601429	0.0355521	0.271806	2.5985	Niben101Scf06509g05029.1	Niben101Scf06509g05029.1	sp|Q5JLY8|GOGA5_ORYSJ *-*- Golgin-84
14.5177	14.5281	14.5826	14.4771	14.4135	14.3409	14.1095	14.1885	14.0753	+	N_Citrine	+	TIR_Citrine	1.33596	1.21955	0.000432281	0.000906077	0.418372	10.6998	0.00520128	0.00298472	0.286067	5.53682	Niben101Scf07741g05007.1	Niben101Scf07741g05007.1	gb|AFW90556.1| ***- fiber protein Fb15 [Solanum tuberosum]
17.2881	17.2312	17.2828	17.1752	17.3326	17.294	16.6958	16.8728	16.9723	+	N_Citrine	+	TIR_Citrine	1.33437	1.33547	0.00711039	0.00385286	0.420415	5.07402	0.0109443	0.00667083	0.420298	4.48541	Niben101Scf07765g01010.1;Niben101Scf07764g00003.1;Niben101Scf00212g01017.1	Niben101Scf07765g01010.1;Niben101Scf07764g00003.1	sp|P60039|RL73_ARATH ***- 60S ribosomal protein L7-3 IPR005998 (Ribosomal protein L7, eukaryotic);sp|P60039|RL73_ARATH ***- 60S ribosomal protein L7-3 IPR016082 (Ribosomal protein L30, ferredoxin-like fold domain)
15.558	15.4787	15.5792	15.6928	15.6539	15.7462	15.1944	15.2227	14.9367	+	N_Citrine	+	TIR_Citrine	1.33397	1.48922	0.0118461	0.0054963	0.420691	4.38311	0.00362468	0.00267925	0.579676	6.11338	Niben101Scf01656g00009.1;Niben101Scf03768g03011.1;Niben101Scf27945g00025.1	Niben101Scf01656g00009.1;Niben101Scf03768g03011.1	ref|WP_023508058.1| **** membrane protease subunit stomatin/prohibitin-like protein [Rickettsia monacensis] emb|CDI29842.1| membrane protease subunit stomatin/prohibitin-like protein [Rickettsia monacensis IrR/Munich] IPR001107 (Band 7 protein) GO:0016020
13.7374	13.7652	13.6633	13.6918	13.7427	13.7118	13.389	13.2797	13.249	+	N_Citrine	+	TIR_Citrine	1.3337	1.32719	0.00134673	0.000951389	0.416059	7.96411	0.000808274	0.00127711	0.409485	9.10135	Niben101Ctg07850g00002.1	Niben101Ctg07850g00002.1	gb|EMT23266.1| --*- Eukaryotic translation initiation factor 2 subunit alpha [Aegilops tauschii]
16.9354	16.7212	17.0196	17.7641	17.6525	17.7218	16.7403	16.4216	16.2397	+	N_Citrine	+	TIR_Citrine	1.33355	2.34781	0.0680307	0.0360833	0.424903	2.48247	0.00114477	0.00133056	1.24561	8.31111	Niben101Scf07778g02006.1	Niben101Scf07778g02006.1	AT3G52880.2 **** monodehydroascorbate reductase 1 LENGTH=466 IPR013027 (FAD-dependent pyridine nucleotide-disulphide oxidoreductase), IPR016156 (FAD/NAD-linked reductase, dimerisation domain), IPR023753 (Pyridine nucleotide-disulphide oxidoreductase, FAD/N
11.763	11.7824	11.8133	11.8428	11.6808	11.4831	11.3032	11.4783	11.3266	+	N_Citrine	+	TIR_Citrine	1.33319	1.2353	0.001833	0.00101075	0.416848	7.34129	0.0635115	0.0381957	0.29951	2.54694	Niben101Scf01729g01002.1;Niben101Scf01111g01001.1	Niben101Scf01729g01002.1;Niben101Scf01111g01001.1	AT4G11960.1 ***- PGR5-like B LENGTH=313;AT4G22890.1 ***- PGR5-LIKE A LENGTH=324
13.98	14.0467	13.9218	13.8135	13.7392	13.8511	13.9687	13.3831	13.2515					1.33267	1.17497	0.115163	0.0701838	0.448364	2.00722	0.29734	0.252145	0.26683	1.19716	Niben101Scf07320g00021.1;Niben101Scf07311g01004.1;Niben101Scf05017g04011.1;Niben101Scf02280g01015.1;Niben101Scf09432g00008.1	Niben101Scf07320g00021.1;Niben101Scf07311g01004.1;Niben101Scf05017g04011.1;Niben101Scf02280g01015.1;Niben101Scf09432g00008.1	sp|Q9C912|R35A3_ARATH ***- 60S ribosomal protein L35a-3 IPR001780 (Ribosomal protein L35A), IPR009000 (Translation protein, beta-barrel domain) GO:0003735 (structural constituent of ribosome), GO:0005622 (intracellular), GO:0005840 (ribosome), GO:0006412 (
15.7081	15.8462	15.5808	15.6496	15.5714	15.5982	15.2401	15.39	15.2724	+	N_Citrine	+	TIR_Citrine	1.33192	1.23501	0.00995497	0.00461087	0.410892	4.61009	0.00390107	0.00289122	0.305602	5.99221	Niben101Scf05080g01012.1	Niben101Scf05080g01012.1	sp|Q55B11|VTA1_DICDI *-*- Vacuolar protein sorting-associated protein VTA1 homolog IPR023175 (Vacuolar protein sorting-associate protein Vta1/Callose synthase, N-terminal domain)
13.8878	13.9259	13.9168	13.8024	14.0783	14.04	13.0205	13.7728	13.5956					1.33163	1.39627	0.120616	0.0742743	0.447197	1.96677	0.10343	0.0674354	0.510614	2.10191	Niben101Scf02631g01017.1	Niben101Scf02631g01017.1	AT2G15560.1 ***- Putative endonuclease or glycosyl hydrolase LENGTH=489 IPR024768 (Meiosis arrest female protein 1), IPR025605 (OST-HTH/LOTUS domain), IPR029060 (PIN domain-like) GO:0005777 (peroxisome), GO:0010468 (regulation of gene expression)
12.644	12.9562	12.59	12.7115	12.644	12.4719	12.8004	12.047	11.9825					1.33096	1.2191	0.188443	0.130961	0.453393	1.58366	0.288773	0.242422	0.332491	1.22206	Niben101Scf08182g01002.1	Niben101Scf08182g01002.1	sp|F4JC97|PSME4_ARATH ***- Proteasome activator subunit 4 IPR016024 (Armadillo-type fold) GO:0005488 (binding)
14.5314	14.4907	14.5794	14.3774	14.4302	14.579	13.9361	14.2173	14.1969	+	N_Citrine	+	TIR_Citrine	1.33047	1.26787	0.0113961	0.00507488	0.417043	4.43293	0.0336934	0.0181035	0.345421	3.17508	Niben101Scf05621g05004.1;Niben101Scf05346g05001.1	Niben101Scf05621g05004.1;Niben101Scf05346g05001.1	sp|P15252|REF_HEVBR ***- Rubber elongation factor protein IPR008802 (Rubber elongation factor);sp|P15252|REF_HEVBR ***- Rubber elongation factor protein IPR008802 (Rubber elongation factor)
10.7208	11.1733	10.31	11.7276	11.2799	11.09	10.6328	10.4355	9.94673			+	TIR_Citrine	1.33011	2.03499	0.28589	0.225427	0.396374	1.2306	0.020919	0.011285	1.02749	3.69543	Niben101Scf07247g05007.1	Niben101Scf07247g05007.1	sp|Q5FW37|MTNB_XENTR ***- Methylthioribulose-1-phosphate dehydratase IPR001303 (Class II aldolase/adducin N-terminal), IPR017714 (Methylthioribulose-1-phosphate dehydratase) GO:0005737 (cytoplasm), GO:0019509 (L-methionine biosynthetic process from methylt
17.9045	17.9062	17.8998	18.018	18.0413	18.1438	17.6833	17.4273	17.3442	+	N_Citrine	+	TIR_Citrine	1.3298	1.49121	0.0148466	0.00667645	0.418546	4.10053	0.0059243	0.0036541	0.582779	5.34025	Niben101Scf07261g01014.1;Niben101Scf05948g08009.1;Niben101Scf05500g00009.1;Niben101Scf02114g04016.1;Niben101Scf00927g04014.1	Niben101Scf07261g01014.1;Niben101Scf05948g08009.1	AT1G60140.1 **** trehalose phosphate synthase LENGTH=861 IPR001830 (Glycosyl transferase, family 20), IPR006379 (HAD-superfamily hydrolase, subfamily IIB), IPR023214 (HAD-like domain) GO:0003824 (catalytic activity), GO:0005992 (trehalose biosynthetic proc
15.4981	15.4077	15.3642	15.3515	15.4451	15.4763	14.5081	15.2239	15.2009					1.32946	1.33021	0.134605	0.0857514	0.445717	1.87145	0.133608	0.093544	0.446651	1.87788	Niben101Scf07165g01002.1	Niben101Scf07165g01002.1	sp|Q9XEG7|RS3A_TORRU ***- 40S ribosomal protein S3a IPR001593 (Ribosomal protein S3Ae) GO:0003735 (structural constituent of ribosome), GO:0005622 (intracellular), GO:0005840 (ribosome), GO:0006412 (translation)
16.7204	16.7847	16.8718	16.6526	16.6553	16.6427	16.995	15.9974	15.8821					1.32909	1.20332	0.23224	0.169097	0.500845	1.40675	0.367381	0.347468	0.358748	1.0153	Niben101Scf02104g00001.1;Niben101Scf01212g01017.1;Niben101Scf13188g00006.1;Niben101Scf03497g04007.1;Niben101Scf03152g00017.1	Niben101Scf02104g00001.1;Niben101Scf01212g01017.1	sp|Q49L18|PSBA_EUCGG **** Photosystem Q(B) protein IPR000484 (Photosynthetic reaction centre, L/M) GO:0009055 (electron carrier activity), GO:0009772 (photosynthetic electron transport in photosystem II), GO:0019684 (photosynthesis, light reaction), GO:004
12.9659	13.1636	12.886	13.3715	13.3471	13.1435	12.853	12.5373	12.366	+	N_Citrine	+	TIR_Citrine	1.32889	1.61465	0.0634614	0.0330662	0.419737	2.54768	0.0117791	0.00687598	0.701944	4.39038	Niben101Scf04411g01004.1	Niben101Scf04411g01004.1	sp|Q8LAS8|SFGH_ARATH **** S-formylglutathione hydrolase IPR000801 (Putative esterase), IPR029058 (Alpha/Beta hydrolase fold) GO:0018738 (S-formylglutathione hydrolase activity), GO:0046294 (formaldehyde catabolic process)
15.028	15.1427	15.0493	15.0879	15.114	15.0707	14.6399	14.6383	14.7131	+	N_Citrine	+	TIR_Citrine	1.32872	1.34425	0.000679449	0.000965831	0.409596	9.52089	0.000103369	0	0.427118	15.4141	Niben101Scf01818g07004.1;Niben101Scf04655g03002.1;Niben101Scf03885g09007.1;Niben101Scf03471g02005.1;Niben101Scf10785g01015.1;Niben101Scf03196g00002.1	Niben101Scf01818g07004.1;Niben101Scf04655g03002.1;Niben101Scf03885g09007.1;Niben101Scf03471g02005.1;Niben101Scf10785g01015.1;Niben101Scf03196g00002.1	sp|Q9M2F1|RS272_ARATH ***- 40S ribosomal protein S27-2 IPR000592 (Ribosomal protein S27e), IPR011332 (Zinc-binding ribosomal protein) GO:0003735 (structural constituent of ribosome), GO:0005622 (intracellular), GO:0005840 (ribosome), GO:0006412 (translatio
15.3857	15.6215	15.457	15.9994	16.1756	15.8653	15.4862	14.847	14.8106			+	TIR_Citrine	1.32751	1.91367	0.128469	0.0812838	0.440124	1.91187	0.0151853	0.00826902	0.965532	4.07302	Niben101Scf00605g01013.1	Niben101Scf00605g01013.1	sp|Q83QQ0|FADJ_SHIFL **** Fatty acid oxidation complex subunit alpha IPR001753 (Crotonase superfamily), IPR008927 (6-phosphogluconate dehydrogenase, C-terminal-like), IPR016040 (NAD(P)-binding domain), IPR018376 (Enoyl-CoA hydratase/isomerase, conserved si
15.4738	15.358	15.3646	15.2861	15.396	15.3831	15.1835	14.8681	14.9044	+	N_Citrine	+	TIR_Citrine	1.32631	1.28656	0.017799	0.00784366	0.413457	3.8828	0.024806	0.0129439	0.369712	3.50401	Niben101Scf00388g08010.1;Niben101Scf04884g01005.1;Niben101Scf00904g00015.1	Niben101Scf00388g08010.1;Niben101Scf04884g01005.1;Niben101Scf00904g00015.1	sp|Q9LPM9|BCAT6_ARATH **** Branched-chain-amino-acid aminotransferase 6 IPR001544 (Aminotransferase, class IV) GO:0003824 (catalytic activity), GO:0004084 (branched-chain-amino-acid transaminase activity), GO:0008152 (metabolic process), GO:0009081 (branch
13.8512	14.0026	13.8129	13.6235	13.5542	13.4643	13.496	13.5195	13.436	+	N_Citrine			1.32592	1.04574	0.00301452	0.00156322	0.40507	6.42647	0.292058	0.245752	0.0634816	1.21243	Niben101Scf03751g01004.1	Niben101Scf03751g01004.1	AT5G42830.1 **** HXXXD-type acyl-transferase family protein LENGTH=450 IPR003480 (Transferase), IPR023213 (Chloramphenicol acetyltransferase-like domain) GO:0016747 (transferase activity, transferring acyl groups other than amino-acyl groups)
16.7339	16.8037	16.8048	16.395	16.3676	16.349	16.513	16.3035	16.2992	+	N_Citrine			1.32482	0.996724	0.00532916	0.0027766	0.408918	5.49971	0.985886	0.992166	-0.00135167	-0.0188202	Niben101Scf02732g00013.1;Niben101Scf05618g04003.1;Niben101Scf18268g00003.1	Niben101Scf02732g00013.1;Niben101Scf05618g04003.1	sp|Q3TX08|TRM1_MOUSE **** tRNA (guanine(26)-N(2))-dimethyltransferase IPR002905 (tRNA methyltransferase, Trm1), IPR029063 (S-adenosyl-L-methionine-dependent methyltransferase) GO:0003723 (RNA binding), GO:0004809 (tRNA (guanine-N2-)-methyltransferase activ
12.0762	11.754	11.6877	11.8387	11.5499	11.6173	11.696	11.4487	11.1327					1.32452	1.17281	0.110571	0.0667415	0.413486	2.04296	0.259305	0.209101	0.242827	1.31344	Niben101Scf00971g00024.1;Niben101Scf06709g02002.1	Niben101Scf00971g00024.1;Niben101Scf06709g02002.1	sp|P80386|AAKB1_RAT --*- 5-AMP-activated protein kinase subunit beta-1 IPR014756 (Immunoglobulin E-set), IPR030079 (Phosphoglucan phosphatase DSP4) GO:0005982 (starch metabolic process), GO:0007623 (circadian rhythm), GO:0019203 (carbohydrate phosphatase
14.2428	14.3044	14.353	14.4053	14.3853	14.4747	13.9742	13.9627	13.7387	+	N_Citrine	+	TIR_Citrine	1.324	1.4403	0.00794549	0.00398892	0.408192	4.91717	0.0028599	0.0025905	0.529859	6.51837	Niben101Scf00428g15006.1;Niben101Scf06078g00003.1	Niben101Scf00428g15006.1;Niben101Scf06078g00003.1	sp|Q1GPJ8|RL19_SPHAL *-*- 50S ribosomal protein L19 IPR001857 (Ribosomal protein L19), IPR008991 (Translation protein SH3-like domain) GO:0003735 (structural constituent of ribosome), GO:0005622 (intracellular), GO:0005840 (ribosome), GO:0006412 (translati
12.8219	12.7013	12.7156	12.7026	12.5894	12.636	12.4497	12.2546	12.32	+	N_Citrine	+	TIR_Citrine	1.32275	1.23091	0.00417694	0.00195099	0.404824	5.88134	0.0103462	0.00673838	0.301267	4.55906	Niben101Scf02041g01018.1;Niben101Scf06263g01001.1	Niben101Scf02041g01018.1;Niben101Scf06263g01001.1	AT4G35630.1 **** phosphoserine aminotransferase LENGTH=430 IPR015424 (Pyridoxal phosphate-dependent transferase), IPR022278 (Phosphoserine aminotransferase) GO:0003824 (catalytic activity), GO:0004648 (O-phospho-L-serine:2-oxoglutarate aminotransferase act
14.6522	14.5495	14.709	14.4713	14.8087	14.7991	13.9767	14.3713	14.3262	+	N_Citrine	+	TIR_Citrine	1.32241	1.3814	0.0363921	0.0169913	0.412133	3.09515	0.0485126	0.0272583	0.468298	2.80603	Niben101Scf08137g02022.1;Niben101Scf00887g01007.1;Niben101Scf07091g01005.1;Niben101Scf04371g04008.1;Niben101Scf05146g06007.1;Niben101Scf01571g04001.1	Niben101Scf08137g02022.1;Niben101Scf00887g01007.1;Niben101Scf07091g01005.1;Niben101Scf04371g04008.1;Niben101Scf05146g06007.1;Niben101Scf01571g04001.1	sp|Q7XSA2|AGO1B_ORYSJ ***- Protein argonaute 1B IPR003100 (PAZ domain), IPR012337 (Ribonuclease H-like domain), IPR014811 (Domain of unknown function DUF1785), IPR024357 (Argonaut, glycine-rich domain) GO:0003676 (nucleic acid binding), GO:0005515 (protein
15.0356	15.037	14.9918	14.773	14.964	14.9568	14.8522	14.5791	14.3867	+	N_Citrine			1.32219	1.21576	0.0377069	0.0178288	0.415499	3.05869	0.121288	0.0821041	0.291915	1.96191	Niben101Scf06245g01017.1;Niben101Scf03400g02010.1;Niben101Scf02468g03006.1;Niben101Ctg02231g00001.1;Niben101Scf02468g05008.1;Niben101Scf06709g04006.1;Niben101Scf02468g05004.1	Niben101Scf06245g01017.1;Niben101Scf03400g02010.1	sp|B9SBU9|TPS5_RICCO **** Terpene synthase 5 IPR008930 (Terpenoid cyclases/protein prenyltransferase alpha-alpha toroid), IPR008949 (Isoprenoid synthase domain) GO:0000287 (magnesium ion binding), GO:0008152 (metabolic process), GO:0010333 (terpene synthas
10.103	9.65822	9.45878	9.76811	9.88178	9.44187	10.1204	9.00394	8.44768					1.32182	1.27092	0.356395	0.316419	0.549332	1.04164	0.376072	0.358189	0.506599	0.994955	Niben101Scf00503g04003.1	Niben101Scf00503g04003.1	sp|B0G159|MCFC_DICDI ***- Mitochondrial substrate carrier family protein C IPR002067 (Mitochondrial carrier protein), IPR023395 (Mitochondrial carrier domain) GO:0055085 (transmembrane transport)
12.7587	12.7063	13.1257	12.571	12.9577	12.9102	12.0175	12.6457	12.6735					1.31982	1.27221	0.171904	0.116793	0.418037	1.66172	0.21014	0.159719	0.367438	1.49134	Niben101Scf02217g05009.1;Niben101Scf00085g05022.1;Niben101Scf06698g01004.1;Niben101Scf06290g03007.1;Niben101Scf00745g02009.1	Niben101Scf02217g05009.1;Niben101Scf00085g05022.1;Niben101Scf06698g01004.1;Niben101Scf06290g03007.1;Niben101Scf00745g02009.1	sp|P97377|CDK2_MOUSE **** Cyclin-dependent kinase 2 IPR011009 (Protein kinase-like domain) GO:0004672 (protein kinase activity), GO:0004674 (protein serine/threonine kinase activity), GO:0005524 (ATP binding), GO:0006468 (protein phosphorylation), GO:00167
17.3228	17.2061	17.26	17.1989	17.2829	17.1422	17.0719	16.7495	16.7437	+	N_Citrine	+	TIR_Citrine	1.31981	1.27082	0.0229296	0.00979277	0.407883	3.59158	0.0381892	0.0212043	0.352944	3.04568	Niben101Scf02307g00010.1	Niben101Scf02307g00010.1	sp|P15115|G3P_BACCO *-*- Glyceraldehyde-3-phosphate dehydrogenase IPR020831 (Glyceraldehyde/Erythrose phosphate dehydrogenase family) GO:0016620 (oxidoreductase activity, acting on the aldehyde or oxo group of donors, NAD or NADP as acceptor), GO:0055114 (
11.1931	11.0612	11.2417	11.0654	10.7843	11.182	11.0186	10.7399	10.4991	+	N_Citrine			1.31879	1.19074	0.0607871	0.0310455	0.412864	2.58839	0.24799	0.197596	0.258036	1.35123	Niben101Scf09343g01003.1;Niben101Scf04073g00004.1	Niben101Scf09343g01003.1;Niben101Scf04073g00004.1	sp|A6MZM2|SUI1_ORYSI **** Protein translation factor SUI1 homolog IPR005874 (Eukaryotic translation initiation factor SUI1) GO:0003743 (translation initiation factor activity), GO:0006413 (translational initiation);sp|A6MZM2|SUI1_ORYSI **** Protein transla
13.7093	13.6683	13.7576	13.7891	13.9112	13.9421	13.4723	13.1926	13.26	+	N_Citrine	+	TIR_Citrine	1.31853	1.48352	0.0101982	0.0048359	0.403464	4.57808	0.00402131	0.00286122	0.572522	5.94274	Niben101Scf04287g06007.1	Niben101Scf04287g06007.1	sp|A6VZ30|SUCC_MARMS ***- Succinyl-CoA ligase [ADP-forming] subunit beta IPR013650 (ATP-grasp fold, succinyl-CoA synthetase-type), IPR016102 (Succinyl-CoA synthetase-like) GO:0005524 (ATP binding)
14.5803	14.7184	14.7711	14.7159	14.6106	14.5624	14.7168	14.0833	13.9614					1.31835	1.26371	0.144595	0.093578	0.436082	1.80971	0.190219	0.14106	0.375802	1.5757	Niben101Scf18080g02004.1;Niben101Scf06023g01003.1	Niben101Scf18080g02004.1;Niben101Scf06023g01003.1	sp|Q8RVQ5|SEC10_ARATH ***- Exocyst complex component SEC10 IPR009976 (Exocyst complex component Sec10-like) GO:0005737 (cytoplasm), GO:0006887 (exocytosis), GO:0048278 (vesicle docking);sp|Q8RVQ5|SEC10_ARATH *-*- Exocyst complex component SEC10 IPR009976 (
11.8677	11.8174	11.9572	11.9556	11.7599	11.7385	11.434	11.5368	11.4788	+	N_Citrine	+	TIR_Citrine	1.31776	1.26361	0.00141549	0.000924115	0.397536	7.8604	0.0112369	0.00682905	0.334815	4.45113	Niben101Scf04727g07004.1;Niben101Scf01100g03005.1	Niben101Scf04727g07004.1;Niben101Scf01100g03005.1	ref|XP_002532210.1| **** Ribulose-1,5 bisphosphate carboxylase/oxygenase large subunit N-methyltransferase, chloroplast precursor, putative [Ricinus communis] gb|EEF30179.1| Ribulose-1,5 bisphosphate carboxylase/oxygenase large subunit N-methyltransferase,
14.6844	14.6478	14.5393	14.5587	14.757	14.6949	14.2759	14.2416	14.1691	+	N_Citrine	+	TIR_Citrine	1.31544	1.35941	0.00182576	0.00101231	0.39493	7.349	0.00267551	0.00262556	0.44131	6.6363	Niben101Scf00370g03023.1;Niben101Scf25893g00005.1	Niben101Scf00370g03023.1;Niben101Scf25893g00005.1	sp|P46086|KIME_ARATH **** Mevalonate kinase IPR006206 (Mevalonate/galactokinase) GO:0004496 (mevalonate kinase activity), GO:0005524 (ATP binding), GO:0005737 (cytoplasm), GO:0008152 (metabolic process), GO:0008299 (isoprenoid biosynthetic process), GO:001
14.8881	14.8461	14.951	15.1386	15.1571	14.8899	14.6282	14.4139	14.4498	+	N_Citrine	+	TIR_Citrine	1.31525	1.48092	0.00548876	0.00286349	0.397775	5.45488	0.00653664	0.00420343	0.564538	5.19543	Niben101Scf03196g00001.1;Niben101Scf04077g05016.1	Niben101Scf03196g00001.1;Niben101Scf04077g05016.1	sp|Q4J8Q0|SYFB_SULAC **** Phenylalanine--tRNA ligase beta subunit IPR004531 (Phenylalanyl-tRNA synthetase, class IIc, beta subunit, archae/euk cytosolic) GO:0000166 (nucleotide binding), GO:0000287 (magnesium ion binding), GO:0003723 (RNA binding), GO:0004
12.0451	12.4837	12.211	12.3543	12.1642	12.065	11.369	12.1427	11.9682					1.31514	1.26284	0.190727	0.132748	0.419964	1.57344	0.213957	0.163108	0.36783	1.47611	Niben101Scf11161g01015.1	Niben101Scf11161g01015.1	sp|Q6PGC1|DHX29_MOUSE *-*- ATP-dependent RNA helicase Dhx29
13.3582	13.5563	13.5731	13.7614	13.6185	13.7112	12.9694	13.2946	13.0271	+	N_Citrine	+	TIR_Citrine	1.31493	1.50955	0.0305442	0.0131379	0.398827	3.27849	0.00523789	0.00296383	0.599999	5.52608	Niben101Scf03535g01022.1	Niben101Scf03535g01022.1	sp|Q5LCF4|CINAL_BACFN *-*- CinA-like protein IPR001453 (Molybdopterin binding domain), IPR014729 (Rossmann-like alpha/beta/alpha sandwich fold) GO:0006777 (Mo-molybdopterin cofactor biosynthetic process)
12.8972	12.8584	12.7587	13.2903	12.876	12.9635	12.4494	12.3786	12.5053	+	N_Citrine	+	TIR_Citrine	1.31397	1.52539	0.00204169	0.00128955	0.39369	7.13391	0.0103298	0.00674453	0.598849	4.56116	Niben101Scf01945g01014.1;Niben101Scf05229g04024.1	Niben101Scf01945g01014.1;Niben101Scf05229g04024.1	sp|P46969|RPE_YEAST **** Ribulose-phosphate 3-epimerase IPR000056 (Ribulose-phosphate 3-epimerase-like), IPR013785 (Aldolase-type TIM barrel) GO:0003824 (catalytic activity), GO:0005975 (carbohydrate metabolic process), GO:0008152 (metabolic process), GO:0
11.3167	11.3985	11.3294	11.3686	11.3612	11.4889	10.3826	11.1768	11.1714					1.3135	1.36816	0.173833	0.118628	0.437945	1.65222	0.136833	0.0957029	0.496017	1.85727	Niben101Scf01538g00023.1	Niben101Scf01538g00023.1	sp|Q944N1|LHP1_SOLLC ***- Chromo domain protein LHP1 IPR016197 (Chromo domain-like) GO:0005634 (nucleus)
18.6925	18.6785	18.6595	18.7707	18.7589	18.6987	18.3527	18.298	18.1958	+	N_Citrine	+	TIR_Citrine	1.31337	1.37503	0.00109835	0.00103202	0.394665	8.40169	0.000840061	0.00125891	0.460577	9.0105	Niben101Scf04174g05001.1	Niben101Scf04174g05001.1	sp|A1AHE2|LLDD_ECOK1 ***- L-lactate dehydrogenase IPR012133 (Alpha-hydroxy acid dehydrogenase, FMN-dependent), IPR013785 (Aldolase-type TIM barrel) GO:0003824 (catalytic activity), GO:0010181 (FMN binding), GO:0016491 (oxidoreductase activity), GO:0055114
11.9431	11.8925	11.8079	11.9462	11.7058	12.0343	11.6476	11.3151	11.4852	+	N_Citrine	+	TIR_Citrine	1.31333	1.33146	0.0184462	0.00805248	0.398529	3.84085	0.0396613	0.0218131	0.412814	3.00716	Niben101Scf04218g00008.1	Niben101Scf04218g00008.1	emb|CDY66526.1| ***- BnaC05g49910D [Brassica napus] IPR013328 (Dehydrogenase, multihelical) GO:0016491 (oxidoreductase activity), GO:0016616 (oxidoreductase activity, acting on the CH-OH group of donors, NAD or NADP as acceptor), GO:0050662 (coenzyme bindi
9.78548	10.0768	9.31594	9.89139	9.56556	9.86894	9.07984	9.54319	9.43584			+	TIR_Citrine	1.31318	1.33476	0.227769	0.164631	0.373107	1.42319	0.0733565	0.0452875	0.422343	2.41249	Niben101Scf03888g01020.1;Niben101Scf10608g00009.1	Niben101Scf03888g01020.1;Niben101Scf10608g00009.1	sp|P33121|ACSL1_HUMAN ***- Long-chain-fatty-acid--CoA ligase 1 IPR000873 (AMP-dependent synthetase/ligase) GO:0003824 (catalytic activity), GO:0008152 (metabolic process);sp|P33121|ACSL1_HUMAN *-*- Long-chain-fatty-acid--CoA ligase 1 IPR000873 (AMP-depende
13.8941	13.9464	13.9862	14.2988	14.0945	14.1029	13.6479	13.5193	13.4775	+	N_Citrine	+	TIR_Citrine	1.3128	1.53522	0.00242087	0.00138569	0.393987	6.81674	0.00183996	0.00185391	0.617149	7.33391	Niben101Scf09512g04024.1	Niben101Scf09512g04024.1	AT1G01510.1 **** NAD(P)-binding Rossmann-fold superfamily protein LENGTH=636 IPR016040 (NAD(P)-binding domain) GO:0051287 (NAD binding), GO:0055114 (oxidation-reduction process)
15.3203	15.3288	15.402	15.2061	15.1821	15.2872	15.3261	14.7051	14.7583					1.31275	1.2038	0.103816	0.0622554	0.420577	2.09861	0.21613	0.165115	0.295346	1.46756	Niben101Scf02346g06007.1;Niben101Scf11581g02015.1	Niben101Scf02346g06007.1;Niben101Scf11581g02015.1	sp|Q9WZF9|CLPP_THEMA ***- ATP-dependent Clp protease proteolytic subunit IPR023562 (Clp protease proteolytic subunit /Translocation-enhancing protein TepA), IPR029045 (ClpP/crotonase-like domain) GO:0004252 (serine-type endopeptidase activity), GO:0006508
15.9481	16.0327	16.1186	15.9037	15.859	15.7915	15.9381	15.5128	15.4262	+	N_Citrine			1.31151	1.15552	0.0697651	0.0372286	0.407406	2.45902	0.234919	0.183189	0.225655	1.39705	Niben101Scf06976g06016.1;Niben101Scf06091g04018.1	Niben101Scf06976g06016.1;Niben101Scf06091g04018.1	ref|WP_009782089.1| ***- glycosyltransferase [Lyngbya sp. PCC 8106] gb|EAW39129.1| Glycosyl transferase, family 9 [Lyngbya sp. PCC 8106];ref|WP_009782089.1| ***- glycosyltransferase [Lyngbya sp. PCC 8106] gb|EAW39129.1| Glycosyl transferase, family 9 [Lyng
11.6665	11.466	11.589	12.3085	12.0397	12.3055	11.39	11.2355	10.8852	+	N_Citrine	+	TIR_Citrine	1.31119	2.05338	0.065514	0.0342335	0.403616	2.51775	0.0038221	0.00291029	1.0477	6.02573	Niben101Scf03492g02008.1;Niben101Scf06998g00017.1	Niben101Scf03492g02008.1;Niben101Scf06998g00017.1	sp|Q86VZ2|WDR5B_HUMAN ***- WD repeat-containing protein 5B IPR015943 (WD40/YVTN repeat-like-containing domain), IPR020472 (G-protein beta WD-40 repeat) GO:0005515 (protein binding);sp|P46800|GBLP_DICDI **** Guanine nucleotide-binding protein subunit beta-l
20.0392	20.0311	20.1152	20.0012	20.0113	20.0104	19.6577	19.699	19.6589	+	N_Citrine	+	TIR_Citrine	1.31076	1.26196	0.000202535	0.000868526	0.390031	12.9919	1.77117e-05	0	0.335794	24.0562	Niben101Scf02461g00004.1	Niben101Scf02461g00004.1	AT1G56190.1 **** Phosphoglycerate kinase family protein LENGTH=478 IPR001576 (Phosphoglycerate kinase) GO:0004618 (phosphoglycerate kinase activity), GO:0006096 (glycolytic process)
17.401	17.5511	17.266	16.9694	17.0107	16.9848	16.9837	17.0733	17.0029	+	N_Citrine			1.31063	0.97803	0.0112387	0.00503269	0.386073	4.45093	0.348269	0.31903	-0.0316321	-1.06158	Niben101Scf07788g00007.1	Niben101Scf07788g00007.1	ref|XP_002521463.1| *-*- Microtubule-associated protein futsch, putative [Ricinus communis] gb|EEF40953.1| Microtubule-associated protein futsch, putative [Ricinus communis]
14.6348	14.7053	14.5129	15.1346	15.2014	15.186	14.0328	14.3645	14.2716	+	N_Citrine	+	TIR_Citrine	1.31058	1.9247	0.0255237	0.0111243	0.394686	3.47258	0.000704996	0.000802083	0.951008	9.43023	Niben101Scf03106g01010.1;Niben101Scf02012g01011.1	Niben101Scf03106g01010.1;Niben101Scf02012g01011.1	sp|P21873|ODPA_GEOSE **** Pyruvate dehydrogenase E1 component subunit alpha IPR017597 (Pyruvate dehydrogenase (acetyl-transferring) E1 component, alpha subunit, subgroup y), IPR029061 (Thiamin diphosphate-binding fold) GO:0004739 (pyruvate dehydrogenase (a
14.6306	14.6879	14.6797	14.4376	14.4024	14.2143	14.8321	13.8695	13.9126					1.30976	1.05534	0.216231	0.153069	0.461354	1.46716	0.671855	0.757933	0.146701	0.456294	Niben101Scf00324g00002.1	Niben101Scf00324g00002.1	ref|WP_025921648.1| *-*- MULTISPECIES: hypothetical protein [Prochlorococcus] IPR021659 (Protein of unknown function DUF3252)
11.4283	11.4368	11.103	11.2874	11.3058	11.3606	10.8362	11.0711	10.908	+	N_Citrine	+	TIR_Citrine	1.30951	1.29813	0.0417599	0.0195238	0.384263	2.95503	0.00649267	0.00420793	0.379478	5.20526	Niben101Scf03823g02029.1	Niben101Scf03823g02029.1	AT1G72330.3 ***- alanine aminotransferase 2 LENGTH=553 IPR015424 (Pyridoxal phosphate-dependent transferase) GO:0003824 (catalytic activity), GO:0009058 (biosynthetic process), GO:0030170 (pyridoxal phosphate binding)
16.1319	16.0567	16.1147	16.3132	16.3024	16.1815	16.0231	15.571	15.484	+	N_Citrine	+	TIR_Citrine	1.3093	1.46842	0.072637	0.0385505	0.408392	2.4216	0.0292546	0.0154193	0.572995	3.32453	Niben101Scf03602g01007.1	Niben101Scf03602g01007.1	sp|A9NE17|FTSH_ACHLI *-** ATP-dependent zinc metalloprotease FtsH IPR003959 (ATPase, AAA-type, core), IPR025753 (AAA-type ATPase, N-terminal domain), IPR027417 (P-loop containing nucleoside triphosphate hydrolase) GO:0005524 (ATP binding)
15.7593	15.8456	15.7113	15.753	15.6703	15.6126	15.4976	15.3602	15.288	+	N_Citrine	+	TIR_Citrine	1.30911	1.22712	0.00589414	0.00326749	0.390148	5.34785	0.0158175	0.00877751	0.296761	4.02357	Niben101Scf00972g01011.1;Niben101Scf00704g04019.1;Niben101Scf00483g02003.1	Niben101Scf00972g01011.1;Niben101Scf00704g04019.1	sp|Q5R891|LNP_PONAB ***- Protein lunapark IPR019273 (Domain of unknown function DUF2296);sp|Q5R891|LNP_PONAB ***- Protein lunapark IPR019273 (Domain of unknown function DUF2296)
14.0504	13.714	13.8565	13.7116	13.8223	14.0179	13.1579	13.6298	13.6406					1.30792	1.28626	0.100221	0.0590298	0.397516	2.12988	0.109616	0.0721326	0.374446	2.05059	Niben101Scf04044g07023.1;Niben101Scf06926g03014.1	Niben101Scf04044g07023.1;Niben101Scf06926g03014.1	AT5G05680.1 ***- nuclear pore complex protein-related LENGTH=810 IPR017986 (WD40-repeat-containing domain), IPR019321 (Nucleoporin Nup88) GO:0005515 (protein binding);AT5G05680.1 ***- nuclear pore complex protein-related LENGTH=810 IPR017986 (WD40-repeat-c
16.6106	16.566	16.6406	16.4524	16.539	16.5904	16.1579	16.2503	16.2466	+	N_Citrine	+	TIR_Citrine	1.30786	1.23927	0.000478651	0.000870027	0.387506	10.4228	0.00356909	0.00270476	0.309005	6.13913	Niben101Scf16898g00001.1	Niben101Scf16898g00001.1	sp|Q9TL08|CHLI_NEPOL **** Magnesium-chelatase subunit ChlI IPR011775 (Magnesium chelatase, ATPase subunit I), IPR027417 (P-loop containing nucleoside triphosphate hydrolase) GO:0005524 (ATP binding), GO:0006779 (porphyrin-containing compound biosynthetic p
12.9832	12.8778	13.0492	12.5979	12.6405	12.7303	12.6664	12.597	12.4866	+	N_Citrine			1.30728	1.05121	0.00590038	0.00326078	0.38674	5.34627	0.326807	0.288911	0.0728807	1.11634	Niben101Scf02252g01033.1	Niben101Scf02252g01033.1	sp|A8A2C2|ARNA_ECOHS ***- Bifunctional polymyxin resistance protein ArnA IPR001509 (NAD-dependent epimerase/dehydratase, N-terminal domain), IPR016040 (NAD(P)-binding domain) GO:0003824 (catalytic activity), GO:0050662 (coenzyme binding)
9.92678	10.0984	10.481	10.4969	10.3138	10.3534	10.0261	9.89137	9.41788			+	TIR_Citrine	1.30726	1.50424	0.188783	0.131238	0.390268	1.58213	0.0340451	0.0183307	0.609555	3.16425	Niben101Scf05241g00010.1	Niben101Scf05241g00010.1	sp|Q8W1P0|CSN6B_ARATH ***- COP9 signalosome complex subunit 6b IPR000555 (JAB1/MPN/MOV34 metalloenzyme domain), IPR024969 (Rpn11/EIF3F C-terminal domain) GO:0005515 (protein binding)
15.4485	15.4164	15.4421	15.5242	15.5437	15.5231	15.0099	15.1289	15.0103	+	N_Citrine	+	TIR_Citrine	1.30579	1.39432	0.000696151	0.000954955	0.385954	9.46115	0.000279278	0.00133333	0.480629	11.9686	Niben101Scf07201g01009.1	Niben101Scf07201g01009.1	sp|B3R057|FTSH1_PHYMT *-** ATP-dependent zinc metalloprotease FtsH 1 IPR003959 (ATPase, AAA-type, core), IPR025753 (AAA-type ATPase, N-terminal domain), IPR027417 (P-loop containing nucleoside triphosphate hydrolase) GO:0005524 (ATP binding)
17.2929	17.3099	17.341	18.4662	18.3029	18.363	16.9211	16.9764	16.8916	+	N_Citrine	+	TIR_Citrine	1.30551	2.72983	0.000175281	0.000919831	0.384911	13.4791	1.1304e-05	0	1.44766	26.9299	Niben101Scf07767g02011.1	Niben101Scf07767g02011.1	AT5G07990.1 ***- Cytochrome P450 superfamily protein LENGTH=513 IPR001128 (Cytochrome P450) GO:0005506 (iron ion binding), GO:0016705 (oxidoreductase activity, acting on paired donors, with incorporation or reduction of molecular oxygen), GO:0020037 (heme
11.7697	11.8568	11.7524	12.0049	12.0166	11.9805	11.6381	11.4561	11.082	+	N_Citrine	+	TIR_Citrine	1.30453	1.50585	0.0741383	0.0398556	0.400926	2.40271	0.0206541	0.0111365	0.608632	3.71	Niben101Scf04869g03001.1;Niben101Scf14163g00004.1	Niben101Scf04869g03001.1;Niben101Scf14163g00004.1	AT3G21070.1 **** NAD kinase 1 LENGTH=530 IPR002504 (Inorganic polyphosphate/ATP-NAD kinase) GO:0003951 (NAD+ kinase activity), GO:0006741 (NADP biosynthetic process), GO:0008152 (metabolic process), GO:0019674 (NAD metabolic process);sp|Q56YN3|NADK1_ARATH
15.7467	15.6286	15.8328	15.3528	15.4223	15.4445	15.5516	15.2932	15.1981	+	N_Citrine			1.30404	1.0364	0.0326399	0.0150096	0.388417	3.20836	0.618124	0.697925	0.0589027	0.539576	Niben101Scf15752g00007.1;Niben101Scf00800g04004.1	Niben101Scf15752g00007.1;Niben101Scf00800g04004.1	AT4G02930.1 *-** GTP binding Elongation factor Tu family protein LENGTH=454 IPR005225 (Small GTP-binding protein domain), IPR006298 (GTP-binding protein TypA), IPR009000 (Translation protein, beta-barrel domain), IPR027417 (P-loop containing nucleoside tri
16.5604	16.5664	16.5882	16.4136	16.4865	16.4305	16.3163	16.1048	16.1379	+	N_Citrine	+	TIR_Citrine	1.30346	1.19291	0.00433971	0.00191743	0.385321	5.82005	0.0205959	0.0109168	0.257172	3.71323	Niben101Scf00797g18009.1;Niben101Scf07123g00001.1	Niben101Scf00797g18009.1;Niben101Scf07123g00001.1	sp|Q56YA5|SGAT_ARATH ***- Serine--glyoxylate aminotransferase IPR015424 (Pyridoxal phosphate-dependent transferase), IPR024169 (Serine-pyruvate aminotransferase/2-aminoethylphosphonate-pyruvate transaminase) GO:0003824 (catalytic activity), GO:0008152 (met
11.7552	11.7533	11.787	11.7928	11.7539	11.4459	11.6475	11.1739	11.2837	+	N_Citrine			1.30343	1.22218	0.050618	0.0250878	0.396753	2.76445	0.176232	0.128341	0.295848	1.64056	Niben101Scf03977g01005.1	Niben101Scf03977g01005.1	sp|P34091|RL6_MESCR ***- 60S ribosomal protein L6 IPR000915 (60S ribosomal protein L6E), IPR005568 (Ribosomal protein L6, N-terminal), IPR008991 (Translation protein SH3-like domain) GO:0003735 (structural constituent of ribosome), GO:0005622 (intracellula
15.6485	15.5985	15.5515	15.5838	15.7746	15.6352	15.301	15.1222	15.2304	+	N_Citrine	+	TIR_Citrine	1.30163	1.36328	0.0029522	0.00159168	0.38164	6.46279	0.00441983	0.00288667	0.44668	5.79092	Niben101Scf13103g01029.1	Niben101Scf13103g01029.1	AT4G38970.1 **** fructose-bisphosphate aldolase 2 LENGTH=398 IPR000741 (Fructose-bisphosphate aldolase, class-I), IPR013785 (Aldolase-type TIM barrel), IPR029768 (Fructose-bisphosphate aldolase class-I active site) GO:0003824 (catalytic activity), GO:00043
12.1423	12.2754	12.1561	12.213	12.044	12.05	11.9492	11.9027	11.5609	+	N_Citrine			1.29969	1.22274	0.0404263	0.0189508	0.387018	2.98779	0.0908066	0.0587973	0.298068	2.21807	Niben101Scf01623g14008.1;Niben101Scf10338g00011.1	Niben101Scf01623g14008.1;Niben101Scf10338g00011.1	sp|Q6GPW4|TM205_XENLA ***- Transmembrane protein 205 IPR025423 (Domain of unknown function DUF4149);sp|Q6GPW4|TM205_XENLA ***- Transmembrane protein 205 IPR025423 (Domain of unknown function DUF4149)
15.2531	15.0717	15.0473	14.9342	14.8842	14.926	15.253	14.4284	14.3936					1.29928	1.12172	0.208038	0.146275	0.432344	1.49985	0.472002	0.501171	0.22314	0.793305	Niben101Scf07103g01009.1	Niben101Scf07103g01009.1	sp|Q8DLG8|ATPB_THEEB *-** ATP synthase subunit beta IPR005722 (ATPase, F1 complex, beta subunit) GO:0015986 (ATP synthesis coupled proton transport), GO:0015992 (proton transport), GO:0046034 (ATP metabolic process), GO:0046933 (proton-transporting ATP syn
15.1334	15.1802	15.1647	15.0983	15.1041	15.1272	14.8274	14.8212	14.6938	+	N_Citrine	+	TIR_Citrine	1.29908	1.25511	0.00115443	0.00101294	0.37866	8.29283	0.00177149	0.00188673	0.329061	7.40804	Niben101Scf08272g00018.1;Niben101Scf06407g00012.1	Niben101Scf08272g00018.1;Niben101Scf06407g00012.1	AT3G60830.1 ***- actin-related protein 7 LENGTH=363 IPR004000 (Actin family) GO:0005634 (nucleus), GO:0006325 (chromatin organization), GO:0032502 (developmental process);AT3G60830.1 ***- actin-related protein 7 LENGTH=363 IPR004000 (Actin family) GO:00056
15.1204	14.9591	15.1299	15.2074	15.2392	15.3036	14.8914	14.603	14.5669	+	N_Citrine	+	TIR_Citrine	1.29896	1.47027	0.0304814	0.0130745	0.382721	3.28067	0.00614272	0.00413029	0.562982	5.28657	Niben101Scf15476g01013.1;Niben101Scf00635g05009.1	Niben101Scf15476g01013.1;Niben101Scf00635g05009.1	sp|O75439|MPPB_HUMAN **** Mitochondrial-processing peptidase subunit beta IPR011249 (Metalloenzyme, LuxS/M16 peptidase-like) GO:0003824 (catalytic activity), GO:0004222 (metalloendopeptidase activity), GO:0006508 (proteolysis), GO:0046872 (metal ion bindin
17.2036	17.2029	17.2533	16.914	17.0012	17.0251	17.2873	16.571	16.5424					1.29841	1.10001	0.160868	0.106881	0.419671	1.71831	0.505237	0.549386	0.179846	0.731105	Niben101Scf04331g09018.1;Niben101Scf06890g01022.1;Niben101Scf00837g11004.1;Niben101Scf03000g01002.1;Niben101Scf02852g00013.1	Niben101Scf04331g09018.1	AT4G24190.1 *-*- Chaperone protein htpG family protein LENGTH=823 IPR001404 (Heat shock protein Hsp90 family) GO:0005524 (ATP binding), GO:0006457 (protein folding), GO:0006950 (response to stress), GO:0051082 (unfolded protein binding)
14.2015	14.1547	14.1514	14.1457	13.9912	14.0619	13.7995	13.8449	13.7321	+	N_Citrine	+	TIR_Citrine	1.29818	1.20978	0.000498408	0.000847545	0.377054	10.3147	0.00776772	0.00509529	0.274104	4.94882	Niben101Scf10468g00012.1	Niben101Scf10468g00012.1	AT5G16710.1 ***- dehydroascorbate reductase 1 LENGTH=258 IPR010987 (Glutathione S-transferase, C-terminal-like), IPR012336 (Thioredoxin-like fold) GO:0005515 (protein binding)
16.1781	16.3027	16.2416	16.5149	16.3684	16.5699	15.5449	15.9845	16.0208	+	N_Citrine	+	TIR_Citrine	1.29777	1.53818	0.0677034	0.0357477	0.390751	2.48697	0.0181496	0.0096753	0.634356	3.85985	Niben101Scf04400g01006.1;Niben101Ctg14686g00002.1;Niben101Scf29047g00008.1	Niben101Scf04400g01006.1;Niben101Ctg14686g00002.1;Niben101Scf29047g00008.1	ref|XP_007045932.1| ***- Nodulin-related protein 1, putative [Theobroma cacao] gb|EOY01764.1| Nodulin-related protein 1, putative [Theobroma cacao];emb|CDY37195.1| ***- BnaC02g35030D [Brassica napus];emb|CDY37195.1| *-*- BnaC02g35030D [Brassica napus]
13.0864	12.9818	12.8721	13.2021	13.0423	12.9124	12.1982	12.7878	12.7665					1.29593	1.36452	0.122566	0.0763257	0.395928	1.95278	0.0902088	0.0585407	0.468107	2.22401	Niben101Scf01436g04003.1;Niben101Scf15533g00020.1	Niben101Scf01436g04003.1;Niben101Scf15533g00020.1	sp|Q5YDB6|CPL1_ARATH ***- RNA polymerase II C-terminal domain phosphatase-like 1 IPR004274 (NLI interacting factor), IPR014720 (Double-stranded RNA-binding domain), IPR023214 (HAD-like domain) GO:0005515 (protein binding);sp|Q5YDB6|CPL1_ARATH ***- RNA poly
13.3907	13.4901	13.4121	13.4011	13.1615	13.3243	13.3136	12.9889	12.8277	+	N_Citrine			1.29583	1.18208	0.0567515	0.0290409	0.387609	2.65388	0.18866	0.139091	0.252276	1.58268	Niben101Scf01147g04014.1	Niben101Scf01147g04014.1	sp|O44827|FGT1_CAEEL *-** Facilitated glucose transporter protein 1 IPR005828 (General substrate transporter), IPR020846 (Major facilitator superfamily domain), IPR022091 (TATA element modulatory factor 1 TATA binding), IPR022092 (TATA element modulatory f
11.376	11.2543	11.3853	11.5439	11.6919	11.4654	11.0403	10.9569	10.8969	+	N_Citrine	+	TIR_Citrine	1.29581	1.52021	0.00322633	0.0016801	0.373829	6.30958	0.0015391	0.00177365	0.602391	7.68878	Niben101Scf03080g01008.1;Niben101Scf03300g02001.1	Niben101Scf03080g01008.1;Niben101Scf03300g02001.1	sp|Q9FX85|PER10_ARATH **** Peroxidase 10 IPR010255 (Haem peroxidase) GO:0004601 (peroxidase activity), GO:0006979 (response to oxidative stress), GO:0020037 (heme binding), GO:0055114 (oxidation-reduction process);sp|Q9FX85|PER10_ARATH **** Peroxidase 10 I
15.847	15.8708	15.8827	15.9166	15.8444	15.7979	15.52	15.5533	15.4018	+	N_Citrine	+	TIR_Citrine	1.29575	1.28404	0.00135188	0.000948097	0.375159	7.95611	0.00327516	0.00281986	0.361312	6.28398	Niben101Scf00862g01017.1	Niben101Scf00862g01017.1	AT5G20990.1 **** molybdopterin biosynthesis CNX1 protein / molybdenum cofactor biosynthesis enzyme CNX1 (CNX1) LENGTH=670 IPR001453 (Molybdopterin binding domain), IPR005110 (MoeA, N-terminal and linker domain), IPR005111 (MoeA, C-terminal, domain IV) GO:0
13.597	13.7174	13.6237	15.0855	14.1261	13.4989	13.0775	13.2842	13.4368	+	N_Citrine			1.29537	2.1619	0.0262	0.011498	0.379894	3.44391	0.109395	0.0719558	0.970685	2.05238	Niben101Scf10048g02013.1	Niben101Scf10048g02013.1	sp|Q85A24|CYB6_ANTFO **** Cytochrome b6 IPR016174 (Di-haem cytochrome, transmembrane), IPR023530 (Cytochrome b6, PetB), IPR027387 (Cytochrome b/b6-like domain) GO:0005506 (iron ion binding), GO:0009055 (electron carrier activity), GO:0016020 (membrane), GO
16.6973	16.5694	16.6968	18.0625	17.8006	17.9055	16.3071	16.3423	16.1964	+	N_Citrine	+	TIR_Citrine	1.29456	3.12453	0.00367465	0.00175362	0.372548	6.09065	4.84132e-05	0	1.64093	18.6738	Niben101Scf03138g01010.1;Niben101Scf01834g01011.1	Niben101Scf03138g01010.1;Niben101Scf01834g01011.1	sp|Q14GX0|DNAJ_FRAT1 ***- Chaperone protein DnaJ IPR012724 (Chaperone DnaJ) GO:0005524 (ATP binding), GO:0006457 (protein folding), GO:0009408 (response to heat), GO:0031072 (heat shock protein binding), GO:0051082 (unfolded protein binding);sp|B0B7R0|DNAJ
15.4765	15.7298	15.4859	15.1288	15.0057	14.8329	15.2651	15.1696	15.1536	+	N_Citrine			1.29412	0.868903	0.0149435	0.00666102	0.367971	4.09258	0.0891318	0.058218	-0.206959	-2.23483	Niben101Scf03852g00025.1	Niben101Scf03852g00025.1	sp|Q03164|KMT2A_HUMAN *-** Histone-lysine N-methyltransferase 2A IPR001214 (SET domain), IPR003105 (SRA-YDG), IPR003616 (Post-SET domain), IPR007728 (Pre-SET domain), IPR015947 (PUA-like domain), IPR025794 (Histone H3-K9 methyltransferase, plant) GO:000551
14.6912	14.538	14.5182	14.813	14.6607	14.6526	14.3891	14.1884	14.0398	+	N_Citrine	+	TIR_Citrine	1.29382	1.41204	0.0306568	0.013414	0.376676	3.27457	0.0115359	0.00686544	0.503007	4.4172	Niben101Scf02237g01007.1;Niben101Scf02740g01002.1;Niben101Scf06720g01018.1;Niben101Scf07162g04014.1	Niben101Scf02237g01007.1	sp|P56533|BADH_GADMC **** Betaine aldehyde dehydrogenase IPR016161 (Aldehyde/histidinol dehydrogenase), IPR029510 (Aldehyde dehydrogenase, glutamic acid active site) GO:0008152 (metabolic process), GO:0016491 (oxidoreductase activity), GO:0016620 (oxidored
16.8291	16.8856	16.809	16.9599	16.7229	16.7394	17.0698	16.0501	16.0326					1.29317	1.26648	0.254233	0.189519	0.457073	1.33018	0.294652	0.249472	0.423239	1.2049	Niben101Scf02264g00007.1	Niben101Scf02264g00007.1	sp|A4QLV9|PSBB_NASOF *-** Photosystem II CP47 reaction center protein IPR000932 (Photosystem antenna protein-like) GO:0009521 (photosystem), GO:0009767 (photosynthetic electron transport chain), GO:0016020 (membrane), GO:0016168 (chlorophyll binding), GO:0
16.2642	16.1493	16.1348	16.5755	16.8502	16.573	15.8968	15.7879	15.7517	+	N_Citrine	+	TIR_Citrine	1.29278	1.81348	0.00344217	0.00179926	0.370633	6.19981	0.00110445	0.00135307	0.854098	8.38952	Niben101Scf01742g05006.1;Niben101Scf03045g07001.1;Niben101Scf00231g07013.1	Niben101Scf01742g05006.1;Niben101Scf03045g07001.1;Niben101Scf00231g07013.1	sp|Q3BQ83|SUCC_XANC5 ***- Succinyl-CoA ligase [ADP-forming] subunit beta IPR013650 (ATP-grasp fold, succinyl-CoA synthetase-type), IPR016102 (Succinyl-CoA synthetase-like) GO:0005524 (ATP binding);sp|A7Z4M9|SUCC_BACA2 ***- Succinyl-CoA ligase [ADP-forming]
14.0607	13.7179	14.1185	13.9753	14.0832	14.2443	13.6495	13.6208	13.5455	+	N_Citrine	+	TIR_Citrine	1.29264	1.41352	0.0488854	0.0238057	0.360455	2.79852	0.00414185	0.00297943	0.495696	5.89494	Niben101Scf03766g00008.1	Niben101Scf03766g00008.1	sp|Q824L3|PYRE_CHLCV *-** Orotate phosphoribosyltransferase IPR013785 (Aldolase-type TIM barrel), IPR014732 (Orotidine 5-phosphate decarboxylase), IPR023031 (Orotate phosphoribosyltransferase), IPR029057 (Phosphoribosyltransferase-like) GO:0003824 (cataly
14.8343	14.8199	14.9537	15.0989	15.3391	15.3463	14.4206	14.6177	14.4578	+	N_Citrine	+	TIR_Citrine	1.29175	1.69901	0.00739148	0.00380134	0.370634	5.01883	0.00166634	0.00193466	0.762768	7.52906	Niben101Scf00853g07005.1	Niben101Scf00853g07005.1	sp|Q9FJX3|VDAC2_ARATH **** Mitochondrial outer membrane protein porin 2 IPR023614 (Porin domain), IPR027246 (Eukaryotic porin/Tom40) GO:0005741 (mitochondrial outer membrane), GO:0055085 (transmembrane transport)
13.665	13.6958	13.6351	13.2073	13.2992	13.2635	13.4231	13.211	13.2487	+	N_Citrine			1.2908	0.972579	0.00538276	0.0027707	0.371047	5.48447	0.622503	0.702985	-0.037611	-0.532631	Niben101Scf01722g04010.1	Niben101Scf01722g04010.1	AT3G09670.1 *-*- Tudor/PWWP/MBT superfamily protein LENGTH=726 IPR000313 (PWWP domain)
9.68392	10.2229	9.59979	10.3737	10.178	10.7434	9.79348	9.5489	9.04495			+	TIR_Citrine	1.29051	1.94003	0.273786	0.210753	0.373081	1.26736	0.0245661	0.012804	0.969248	3.51475	Niben101Scf01432g04001.1	Niben101Scf01432g04001.1	gb|KEH16419.1| **** HXXXD-type acyl-transferase family protein [Medicago truncatula] IPR003480 (Transferase), IPR023213 (Chloramphenicol acetyltransferase-like domain) GO:0016747 (transferase activity, transferring acyl groups other than amino-acyl groups)
13.9399	13.8456	13.6393	13.7194	13.698	13.6302	13.6947	13.3547	13.2502	+	N_Citrine			1.29028	1.17858	0.0801554	0.0445106	0.375053	2.3311	0.142608	0.0996862	0.2493	1.82162	Niben101Scf04039g02011.1	Niben101Scf04039g02011.1	sp|Q9H4A4|AMPB_HUMAN ***- Aminopeptidase B IPR001930 (Peptidase M1, alanine aminopeptidase/leukotriene A4 hydrolase), IPR016024 (Armadillo-type fold) GO:0005488 (binding), GO:0006508 (proteolysis), GO:0008237 (metallopeptidase activity), GO:0008270 (zinc i
18.77	18.9156	18.8825	18.3866	18.3954	18.2973	18.3184	18.5326	18.6039	+	N_Citrine			1.29001	0.914137	0.0183341	0.00807602	0.371067	3.84798	0.242336	0.190512	-0.125175	-1.37075	Niben101Scf05982g01005.1;Niben101Scf03486g02009.1	Niben101Scf05982g01005.1;Niben101Scf03486g02009.1	sp|Q4V8C4|WDR5B_RAT ***- WD repeat-containing protein 5B IPR015943 (WD40/YVTN repeat-like-containing domain) GO:0005515 (protein binding);sp|Q12788|TBL3_HUMAN --*- Transducin beta-like protein 3 IPR015943 (WD40/YVTN repeat-like-containing domain) GO:000551
15.0659	15.1077	15.0762	15.3032	15.3073	15.2575	14.8238	14.7402	14.573	+	N_Citrine	+	TIR_Citrine	1.28999	1.4881	0.00769978	0.00396248	0.370979	4.96115	0.00156817	0.0017671	0.577024	7.65089	Niben101Scf00397g02007.1	Niben101Scf00397g02007.1	sp|A0JP85|CNOT1_XENTR *-*- CCR4-NOT transcription complex subunit 1 IPR007196 (CCR4-Not complex component, Not1, C-terminal), IPR024557 (CCR4-Not complex, Not1 subunit, domain of unknown function DUF3819)
19.2401	19.4632	19.2298	19.1565	19.1218	19.029	18.9909	18.9231	18.9291	+	N_Citrine	+	TIR_Citrine	1.28973	1.1137	0.010123	0.00475129	0.36331	4.58788	0.0242062	0.0124728	0.154693	3.53112	Niben101Scf11497g02007.1;Niben101Scf04556g02009.1;Niben101Scf05483g03004.1;Niben101Scf00215g11013.1	Niben101Scf11497g02007.1;Niben101Scf04556g02009.1;Niben101Scf05483g03004.1;Niben101Scf00215g11013.1	sp|Q5JIR1|VATD_THEKO **** V-type ATP synthase subunit D IPR002699 (ATPase, V1 complex, subunit D) GO:0042626 (ATPase activity, coupled to transmembrane movement of substances);sp|Q8TUS9|VATD_METKA **** V-type ATP synthase subunit D IPR002699 (ATPase, V1 co
11.2687	11.5964	11.1456	11.317	11.5893	11.1737	10.9311	10.9216	11.0899	+	N_Citrine	+	TIR_Citrine	1.28945	1.30809	0.0702589	0.0372766	0.35606	2.45246	0.0469171	0.0265085	0.379133	2.83896	Niben101Scf05431g01014.1;Niben101Scf01316g00003.1	Niben101Scf05431g01014.1;Niben101Scf01316g00003.1	AT5G65840.1 ***- Thioredoxin superfamily protein LENGTH=275;ref|XP_007047599.1| ***- Thioredoxin superfamily protein [Theobroma cacao] gb|EOX91756.1| Thioredoxin superfamily protein [Theobroma cacao]
13.9446	13.7165	13.9058	13.9439	13.9572	13.8964	13.7443	13.3529	13.3436	+	N_Citrine	+	TIR_Citrine	1.28906	1.35665	0.0662102	0.034759	0.375356	2.50783	0.0274787	0.0139036	0.452244	3.39202	Niben101Scf02003g01001.1;Niben101Scf02353g01008.1	Niben101Scf02003g01001.1;Niben101Scf02353g01008.1	sp|Q6ZPJ0|TEX2_MOUSE *-*- Testis-expressed sequence 2 protein IPR019411 (Domain of unknown function DUF2404);AT1G17820.1 ***- Putative integral membrane protein conserved region (DUF2404) LENGTH=803
14.8404	14.7269	14.7567	14.6608	14.5616	14.6339	14.2435	14.5472	14.4224	+	N_Citrine			1.28854	1.1564	0.0172457	0.00747548	0.370277	3.92013	0.0824417	0.0531628	0.214375	2.30547	Niben101Scf01822g13004.1	Niben101Scf01822g13004.1	sp|Q39639|PLSB_CUCSA **** Glycerol-3-phosphate acyltransferase, chloroplastic IPR016222 (Glycerol-3-phosphate O-acyltransferase, chloroplast) GO:0004366 (glycerol-3-phosphate O-acyltransferase activity), GO:0006650 (glycerophospholipid metabolic process),
13.0617	13.2757	13.1651	13.4771	13.5533	13.4784	13.0342	12.7581	12.5872	+	N_Citrine	+	TIR_Citrine	1.28798	1.62264	0.0602121	0.0310017	0.374327	2.59741	0.00587701	0.00367038	0.709767	5.35219	Niben101Scf00120g00012.1;Niben101Scf06556g11022.1	Niben101Scf00120g00012.1;Niben101Scf06556g11022.1	AT3G06810.1 *-** acyl-CoA dehydrogenase-related LENGTH=824 IPR009075 (Acyl-CoA dehydrogenase/oxidase C-terminal), IPR009100 (Acyl-CoA dehydrogenase/oxidase, N-terminal and middle domain), IPR011009 (Protein kinase-like domain), IPR013786 (Acyl-CoA dehydrog
19.8506	19.8283	19.8698	19.3372	19.4064	19.3914	19.2055	19.6222	19.5902	+	N_Citrine			1.28791	0.929128	0.048604	0.0237472	0.376959	2.80418	0.524744	0.577305	-0.0943305	-0.696013	Niben101Scf00713g00009.1	Niben101Scf00713g00009.1	sp|Q40554|EIF3A_TOBAC **** Eukaryotic translation initiation factor 3 subunit A IPR000717 (Proteasome component (PCI) domain), IPR027512 (Eukaryotic translation initiation factor 3 subunit A) GO:0005515 (protein binding), GO:0005852 (eukaryotic translation
14.8545	14.7982	14.7238	14.7739	14.8098	14.6823	14.6143	14.3632	14.2863	+	N_Citrine	+	TIR_Citrine	1.28786	1.2554	0.024923	0.0106993	0.370893	3.49881	0.0345106	0.0187032	0.334064	3.1501	Niben101Scf07778g01020.1;Niben101Scf07005g00020.1;Niben101Scf07005g00021.1	Niben101Scf07778g01020.1;Niben101Scf07005g00020.1;Niben101Scf07005g00021.1	ref|XP_007035914.1| **** Calcium-dependent lipid-binding family protein isoform 1 [Theobroma cacao] gb|EOY06840.1| Calcium-dependent lipid-binding family protein isoform 1 [Theobroma cacao] IPR000008 (C2 domain), IPR009291 (Vacuolar protein sorting-associa
17.7058	17.668	17.6175	17.5855	17.7247	17.6014	17.3527	17.0549	17.4617	+	N_Citrine	+	TIR_Citrine	1.28737	1.26468	0.0395301	0.0182411	0.374002	3.01052	0.0548132	0.0315838	0.347439	2.68727	Niben101Scf17701g01020.1;Niben101Scf35628g00001.1	Niben101Scf17701g01020.1;Niben101Scf35628g00001.1	sp|P49107|PSAN_ARATH **** Photosystem I reaction center subunit N, chloroplastic IPR008796 (Photosystem I PsaN, reaction centre subunit N) GO:0005516 (calmodulin binding), GO:0009522 (photosystem I), GO:0015979 (photosynthesis), GO:0042651 (thylakoid membr
17.3154	17.3143	17.4007	17.2268	17.2431	17.3608	16.9172	17.0157	17.0064	+	N_Citrine	+	TIR_Citrine	1.28662	1.2292	0.00102197	0.00105792	0.363691	8.56156	0.00483588	0.00304922	0.297153	5.64936	Niben101Scf22781g00001.1	Niben101Scf22781g00001.1	AT1G13220.2 ***- nuclear matrix constituent protein-related LENGTH=1128
16.5898	16.7174	16.7529	16.7099	16.5617	16.5931	15.9749	16.4468	16.498					1.28637	1.22942	0.0938848	0.0549899	0.380068	2.18816	0.141843	0.0992479	0.314998	1.82626	Niben101Scf04717g03004.1;Niben101Scf08020g01012.1	Niben101Scf04717g03004.1;Niben101Scf08020g01012.1	sp|Q61171|PRDX2_MOUSE **** Peroxiredoxin-2 IPR012336 (Thioredoxin-like fold) GO:0016209 (antioxidant activity), GO:0016491 (oxidoreductase activity), GO:0051920 (peroxiredoxin activity), GO:0055114 (oxidation-reduction process);sp|Q61171|PRDX2_MOUSE **** P
13.9352	13.9017	13.6514	14.0391	13.8367	13.6679	13.6816	13.4143	13.2911	+	N_Citrine	+	TIR_Citrine	1.28628	1.30518	0.0656778	0.0344645	0.367092	2.5154	0.0705385	0.043514	0.385584	2.44877	Niben101Scf10575g01005.1;Niben101Scf02379g03005.1	Niben101Scf10575g01005.1;Niben101Scf02379g03005.1	sp|C7Z6H2|LIS1_NECH7 *-*- Nuclear distribution protein PAC1 IPR013535 (PUL), IPR015155 (PLAA family ubiquitin binding, PFU), IPR015943 (WD40/YVTN repeat-like-containing domain) GO:0005515 (protein binding);sp|P27612|PLAP_MOUSE ***- Phospholipase A-2-activa
14.9327	14.9793	15.0138	14.9956	14.9693	14.9174	14.7762	14.5485	14.4974	+	N_Citrine	+	TIR_Citrine	1.28616	1.27329	0.014385	0.00626148	0.367863	4.13928	0.0163718	0.00894976	0.353364	3.98214	Niben101Scf05795g02002.1	Niben101Scf05795g02002.1	ref|WP_013924234.1| **** major facilitator transporter [Parachlamydia acanthamoebae] ref|YP_004651064.1| metabolite transport protein ywtG [Parachlamydia acanthamoebae UV-7] emb|CCB85210.1| putative metabolite transport protein ywtG [Parachlamydia acantham
15.1196	15.1741	15.171	14.8996	15.2122	15.1625	14.7677	14.8094	14.7995	+	N_Citrine	+	TIR_Citrine	1.28591	1.23586	7.49299e-05	0.000690647	0.362679	16.7226	0.0376556	0.0208943	0.299247	3.06008	Niben101Scf00133g01004.1	Niben101Scf00133g01004.1	gb|ABD66596.1| **** iron-binding protein [Pyrus pyrifolia] IPR001519 (Ferritin), IPR008331 (Ferritin/DPS protein domain), IPR009078 (Ferritin-like superfamily) GO:0006826 (iron ion transport), GO:0006879 (cellular iron ion homeostasis), GO:0008199 (ferric
14.344	14.4439	14.2614	14.495	14.361	14.3823	14.0998	13.9717	13.8873	+	N_Citrine	+	TIR_Citrine	1.2859	1.34262	0.0110422	0.00494949	0.363503	4.47381	0.0046021	0.00297794	0.426497	5.72697	Niben101Scf25108g00001.1;Niben101Scf01371g03010.1;Niben101Scf00219g07015.1	Niben101Scf25108g00001.1;Niben101Scf01371g03010.1;Niben101Scf00219g07015.1	sp|O49929|OEP24_PEA ***- Outer envelope pore protein 24, chloroplastic;sp|O49929|OEP24_PEA ***- Outer envelope pore protein 24, chloroplastic;sp|O49929|OEP24_PEA ***- Outer envelope pore protein 24, chloroplastic
11.1634	11.3308	11.3153	11.6813	11.4464	11.441	10.4338	11.0852	11.1123			+	TIR_Citrine	1.28561	1.53474	0.160281	0.106684	0.392689	1.72143	0.0517924	0.0294804	0.645761	2.74212	Niben101Scf02477g00012.1	Niben101Scf02477g00012.1	sp|Q9M0E2|RL282_ARATH ***- 60S ribosomal protein L28-2 IPR002672 (Ribosomal protein L28e), IPR029004 (Ribosomal L28e/Mak16) GO:0003735 (structural constituent of ribosome), GO:0005622 (intracellular), GO:0005840 (ribosome), GO:0006412 (translation)
14.3558	14.4141	14.3654	14.6342	14.4559	14.5764	14.1822	13.9628	13.8875	+	N_Citrine	+	TIR_Citrine	1.28546	1.45503	0.0151777	0.00662529	0.367548	4.07362	0.00609922	0.00402397	0.544645	5.29707	Niben101Scf01964g07001.1;Niben101Scf01964g07005.1;Niben101Scf00332g12024.1	Niben101Scf01964g07001.1;Niben101Scf01964g07005.1;Niben101Scf00332g12024.1	sp|P0CM17|ARF_CRYNB *-*- ADP-ribosylation factor IPR006689 (Small GTPase superfamily, ARF/SAR type), IPR027417 (P-loop containing nucleoside triphosphate hydrolase) GO:0005525 (GTP binding);sp|P22274|ARF_CANAL *-*- ADP-ribosylation factor IPR006689 (Small
12.9475	13.1421	13.1335	13.0034	13.1767	13.1503	12.5229	12.7649	12.8387	+	N_Citrine	+	TIR_Citrine	1.28527	1.31685	0.0332011	0.015307	0.365517	3.19048	0.021523	0.0115767	0.401298	3.66302	Niben101Scf04754g01001.1	Niben101Scf04754g01001.1	sp|A9WCD8|GATA_CHLAA ***- Glutamyl-tRNA(Gln) amidotransferase subunit A IPR000120 (Amidase), IPR023631 (Amidase signature domain) GO:0006412 (translation), GO:0016884 (carbon-nitrogen ligase activity, with glutamine as amido-N-donor)
12.7727	12.5745	12.6525	12.9033	12.8828	13.0149	11.7468	12.7339	12.2741			+	TIR_Citrine	1.28511	1.54528	0.226934	0.163912	0.41498	1.4263	0.0770332	0.0481797	0.682097	2.36747	Niben101Scf16114g01003.1	Niben101Scf16114g01003.1	sp|Q9LJP1|GRIP4_ARATH *-*- GDSL esterase/lipase 4 IPR013830 (SGNH hydrolase-type esterase domain) GO:0006629 (lipid metabolic process), GO:0016788 (hydrolase activity, acting on ester bonds)
14.6536	14.7784	14.6103	14.5433	14.5608	14.5449	14.1958	14.4622	14.2934	+	N_Citrine	+	TIR_Citrine	1.28449	1.17147	0.0172119	0.00748661	0.363651	3.92246	0.0407285	0.0223609	0.23253	2.98026	Niben101Scf09987g00008.1;Niben101Scf05574g03005.1	Niben101Scf09987g00008.1;Niben101Scf05574g03005.1	sp|F4K2A1|FPGS1_ARATH **** Folylpolyglutamate synthase IPR001645 (Folylpolyglutamate synthetase) GO:0004326 (tetrahydrofolylpolyglutamate synthase activity), GO:0005524 (ATP binding), GO:0009058 (biosynthetic process), GO:0009396 (folic acid-containing com
13.1744	12.9656	13.0934	12.7972	13.0464	12.9336	12.7893	12.6515	12.7142	+	N_Citrine	+	TIR_Citrine	1.28424	1.15658	0.00777548	0.0039403	0.359466	4.94742	0.0653923	0.0403276	0.207378	2.51949	Niben101Scf15538g00001.1;Niben101Scf01072g03008.1	Niben101Scf15538g00001.1;Niben101Scf01072g03008.1	gb|ABD64919.1| ***- Lil3 protein, putative [Brassica oleracea] IPR023329 (Chlorophyll a/b binding protein domain);gb|ABD64919.1| ***- Lil3 protein, putative [Brassica oleracea] IPR023329 (Chlorophyll a/b binding protein domain)
[truncated: 2,432 more rows]

## Sheet: N_Significant_Enriched
Log2 Norm. TMT Intensity N_R1	Log2 Norm. TMT Intensity N_R2	Log2 Norm. TMT Intensity N_R3	Log2 Norm. TMT Intensity TIR_R1	Log2 Norm. TMT Intensity TIR_R2	Log2 Norm. TMT Intensity TIR_R3	Log2 Norm. TMT Intensity Citrine_R1	Log2 Norm. TMT Intensity Citrine_R2	Log2 Norm. TMT Intensity Citrine_R3	Student's T-test Significant N_Citrine	Student's T-test significant	Student's T-test Significant TIR_Citrine	Student's T-test significant_	FC Norm Int (N/Citrine)	FC Norm Int (TIR/Citrine	Student's T-test p-value N_Citrine	Student's T-test q-value N_Citrine	Student's T-test Difference N_Citrine	Student's T-test Test statistic N_Citrine	Student's T-test p-value TIR_Citrine	Student's T-test q-value TIR_Citrine	Student's T-test Difference TIR_Citrine	Student's T-test Test statistic TIR_Citrine	Protein IDs	Majority protein IDs	Fasta headers
[truncated: 374 more rows]

[truncated: 2 more sheets: TIR_Significant_Enriched, MaxQuant"proteinGroups"_Unedite]
