# Supplementary material for: TurboID-based proximity labeling reveals that UBR7 is a regulator of N NLR immune receptor-mediated immunity
Source: Nat Commun. 2019 Jul 19;10:3252. doi: 10.1038/s41467-019-11202-z (PMC6642208; doi:10.1038/s41467-019-11202-z)
Supplement: Supplementary file 4 — Supplementary Data 2 [file 41467_2019_11202_MOESM4_ESM.xlsx]

## Sheet: Notes
Supplementary Data 2. Identification of proteins that interact with full length N or the TIR domain of the N protein in the presence of p50 effector using TurboID-based proximity labeling.
Sample	TMT Label	MaxQuant TMT Reporter Name
N-TurboID-3HA + p50 (NP1)	126	Reporter 0
N-TurboID-3HA + p50 (NP2)	127N	Reporter 1
N-TurboID-3HA + p50 (NP3)	127C	Reporter 2
NTIR-TurboID-3HA + p 50 (TIRP1)	128N	Reporter 3
NTIR-TurboID-3HA + p 50 (TIRP2)	128C	Reporter 4
NTIR-TurboID-3HA + p 50 (TIRP3)	129N	Reporter 5
Citrine-TurboID-3HA + p50 (CitrineP1)	129C	Reporter 6
Citrine-TurboID-3HA + p50 (CitrineP2)	130N	Reporter 7
Citrine-TurboID-3HA + p50 (CitrineP3)	130C	Reporter 8
Sheet "GroupII_(+p50)": Perseus output of the normalized abundance of all quantifed proteins, stastical tests, and their fold enrichement over the control (Citrine).
Sheet "N_Significant_Enriched": Contains only the subset of proteins that are both 1) significantly different from the citrine control as determined using a two sample t-test with a permutation based FDR filter (q-value less than 0.05) and 2) a fold enrichement >1.5 (N/Citrine).
Sheet "TIR_Significant_Enriched": Contains only the subset of proteins that are both 1) significantly different from the citrine control as determined using a two sample t-test with a permutation based FDR filter (q-value less than 0.05) and 2) a fold enrichement >1.5 (TIR/Citrine)
Sheet "MaxQuant"proteinGroups"_UnEdite": Unprocessed MaxQuant proteinGroups file.

## Sheet: GroupII_(+p50)
NP1 - Log2 Norm TMT Intensity	NP2 - Log2 Norm TMT Intensity	NP3 - Log2 Norm TMT Intensity	TIRP1 - Log2 Norm TMT Intensity	TIRP2 - Log2 Norm TMT Intensity	TIRP3 - Log2 Norm TMT Intensity	CitrineP1 - Log2 Norm TMT Intensity	CitrineP2 - Log2 Norm TMT Intensity	CitrineP3 - Log2 Norm TMT Intensity	Student's T-test Significant NP_Citrine	Student's T-test significant	Student's T-test Significant TIRP_Citrine	Student's T-test significant_	Fold Change Norm Intensity (NP/Citrine)	Fold Change Norm Intensity (TIRP/Citrine)	Student's T-test p-value NP_Citrine	Student's T-test q-value NP_Citrine	Student's T-test Difference NP_Citrine	Student's T-test Test statistic NP_Citrine	Student's T-test p-value TIR_Citrine	Student's T-test q-value TIR_Citrine	Student's T-test Difference TIR_Citrine	Student's T-test Test statistic TIR_Citrine	Protein IDs	Majority protein IDs	Fasta headers
19.841	20.7511	19.9798	22.5724	22.6293	19.7502	19.3182	19.7791	19.7974			+	TIR_Citrine	1.51666	5.52094	0.159134	0.0689493	0.559036	1.72757	0.104095	0.0352956	2.01909	2.09624	Niben101Scf05750g00009.1	Niben101Scf05750g00009.1	sp|P30827|RBL_LIRTU **** Ribulose bisphosphate carboxylase large chain IPR000685 (Ribulose bisphosphate carboxylase, large subunit, C-terminal), IPR017443 (Ribulose bisphosphate carboxylase, large subunit, ferrodoxin-like N-terminal) GO:0000287 (magnesium
20.8138	20.5282	20.9604	20.6425	20.6714	20.7693	18.6454	18.8123	18.8596	+	NP_Citrine	+	TIR_Citrine	4.00859	3.78446	0.000151305	0.000546729	1.99501	13.9931	1.41116e-05	0	1.92195	25.4701	Niben101Scf09387g03018.1	Niben101Scf09387g03018.1	sp|Q95LY5|TTC12_MACFA *-*- Tetratricopeptide repeat protein 12 IPR006636 (Heat shock chaperonin-binding), IPR011990 (Tetratricopeptide-like helical domain) GO:0005515 (protein binding)
16.6165	16.6042	16.5047	17.7703	17.9159	17.9175	15.9478	16.0832	15.9521	+	NP_Citrine	+	TIR_Citrine	1.4951	3.66503	0.000516173	0.000727027	0.580765	10.222	9.16051e-06	0	1.87357	28.3898	Niben101Scf00360g01006.1	Niben101Scf00360g01006.1	AT4G31860.1 **** Protein phosphatase 2C family protein LENGTH=357 IPR001932 (Protein phosphatase 2C (PP2C)-like domain), IPR015655 (Protein phosphatase 2C) GO:0003824 (catalytic activity), GO:0004722 (protein serine/threonine phosphatase activity), GO:0006
11.9621	12.112	11.9248	13.398	13.2379	13.4896	11.5683	11.4629	11.6872	+	NP_Citrine	+	TIR_Citrine	1.34371	3.48989	0.00782882	0.00336454	0.426846	4.93785	5.14761e-05	0	1.80238	18.3869	Niben101Scf00478g06001.1;Niben101Scf00087g00005.1;Niben101Scf01293g03012.1;Niben101Scf03224g05004.1	Niben101Scf00478g06001.1;Niben101Scf00087g00005.1	AT4G31860.1 **** Protein phosphatase 2C family protein LENGTH=357 IPR001932 (Protein phosphatase 2C (PP2C)-like domain), IPR015655 (Protein phosphatase 2C) GO:0003824 (catalytic activity), GO:0004722 (protein serine/threonine phosphatase activity), GO:0006
9.37205	9.414	8.59317	10.6377	10.8947	10.3284	8.67905	8.94076	8.91121			+	TIR_Citrine	1.25188	3.45902	0.368851	0.263711	0.282735	1.01183	0.000636137	0.000435203	1.77661	9.68471	Niben101Scf05332g00007.1	Niben101Scf05332g00007.1	AT5G42220.1 *-*- Ubiquitin-like superfamily protein LENGTH=879 IPR019956 (Ubiquitin), IPR029071 (Ubiquitin-related domain) GO:0005515 (protein binding)
14.9937	14.9262	14.9128	15.9691	15.9118	16.1058	14.3341	14.3577	14.3562	+	NP_Citrine	+	TIR_Citrine	1.51081	3.13512	2.21798e-05	0.000939394	0.594927	22.7328	9.20538e-06	0	1.64625	28.355	Niben101Scf02807g11007.1	Niben101Scf02807g11007.1	AT3G22200.2 **** Pyridoxal phosphate (PLP)-dependent transferases superfamily protein LENGTH=513 IPR005814 (Aminotransferase class-III), IPR015424 (Pyridoxal phosphate-dependent transferase) GO:0003824 (catalytic activity), GO:0008483 (transaminase activit
11.9432	12.2756	11.841	13.2983	13.556	13.0383	11.7014	11.7884	11.7891			+	TIR_Citrine	1.20739	2.93379	0.124813	0.0501913	0.260287	1.93696	0.00054077	0.000460123	1.53791	10.0999	Niben101Scf11706g00008.1	Niben101Scf11706g00008.1	sp|Q9FIB6|PS12A_ARATH ***- 26S proteasome non-ATPase regulatory subunit 12 homolog A IPR000717 (Proteasome component (PCI) domain) GO:0005515 (protein binding)
14.07	14.9162	13.9466	15.7525	15.5238	14.1284	13.3831	13.6797	14.1243			+	TIR_Citrine	1.53385	2.88558	0.193903	0.0907102	0.581896	1.55944	0.0633269	0.0197023	1.40584	2.54968	Niben101Scf05969g01002.1;Niben101Scf00005g01008.1;Niben101Ctg09152g00001.1	Niben101Scf05969g01002.1;Niben101Scf00005g01008.1;Niben101Ctg09152g00001.1	sp|Q6NRY2|NOL6_XENLA ***- Nucleolar protein 6 IPR005554 (Nrap protein);sp|Q6NRY2|NOL6_XENLA ***- Nucleolar protein 6 IPR005554 (Nrap protein);sp|Q6NRY2|NOL6_XENLA *-*- Nucleolar protein 6 IPR005554 (Nrap protein)
10.2742	10.142	10.1002	12.6104	12.5404	12.5391	11.2758	11.0175	10.8246	+	NP_Citrine	+	TIR_Citrine	0.54443	2.85291	0.00353046	0.00179007	-0.867196	-6.15732	0.000329366	0.000271941	1.52395	11.4736	Niben101Scf00425g03029.1	Niben101Scf00425g03029.1	sp|P49914|MTHFS_HUMAN ***- 5-formyltetrahydrofolate cyclo-ligase IPR002698 (5-formyltetrahydrofolate cyclo-ligase), IPR024185 (5-formyltetrahydrofolate cyclo-ligase-like domain)
10.9716	12.0494	11.2172	11.3753	11.8362	10.7454	9.91172	10.046	9.66091	+	NP_Citrine	+	TIR_Citrine	3.04867	2.83732	0.0111446	0.00437283	1.53984	4.46183	0.0125684	0.00437542	1.44606	4.30775	Niben101Scf05057g06006.1	Niben101Scf05057g06006.1	sp|Q9JI38|PUS3_MOUSE *-** tRNA pseudouridine(38/39) synthase IPR001406 (Pseudouridine synthase I, TruA), IPR020103 (Pseudouridine synthase, catalytic domain) GO:0001522 (pseudouridine synthesis), GO:0003723 (RNA binding), GO:0009451 (RNA modification), GO:
15.3448	15.0857	15.4065	16.0303	16.0013	15.9878	14.4581	14.5537	14.522	+	NP_Citrine	+	TIR_Citrine	1.70969	2.81813	0.00168254	0.0012549	0.76772	7.50981	1.07683e-06	0	1.49518	48.5506	Niben101Scf14194g00002.1;Niben101Scf04388g02007.1	Niben101Scf14194g00002.1;Niben101Scf04388g02007.1	sp|Q8BGI7|LRC39_MOUSE *-*- Leucine-rich repeat-containing protein 39 IPR001611 (Leucine-rich repeat), IPR002182 (NB-ARC), IPR027417 (P-loop containing nucleoside triphosphate hydrolase) GO:0005515 (protein binding), GO:0043531 (ADP binding);sp|Q7SXW3|LRC40
11.1397	12.0484	10.2872	11.9097	11.7181	10.5909	9.93158	10.3726	9.92928	+	NP_Citrine	+	TIR_Citrine	2.36214	2.67264	0.110797	0.0431947	1.08062	2.04117	0.0384054	0.0121768	1.32846	3.03992	Niben101Scf01970g06011.1;Niben101Scf00472g00003.1	Niben101Scf01970g06011.1;Niben101Scf00472g00003.1	sp|Q9XHS0|RS12_HORVU ***- 40S ribosomal protein S12 IPR000530 (Ribosomal protein S12e), IPR029064 (50S ribosomal protein L30e-like) GO:0003735 (structural constituent of ribosome), GO:0005622 (intracellular), GO:0005840 (ribosome), GO:0006412 (translation)
17.6124	17.3304	17.5174	17.5021	17.4502	17.6256	16.1882	16.1469	16.1686	+	NP_Citrine	+	TIR_Citrine	2.50257	2.56658	9.47968e-05	0.000713415	1.31881	15.756	1.41712e-05	0	1.35806	25.4432	Niben101Scf00605g01013.1	Niben101Scf00605g01013.1	sp|Q83QQ0|FADJ_SHIFL **** Fatty acid oxidation complex subunit alpha IPR001753 (Crotonase superfamily), IPR008927 (6-phosphogluconate dehydrogenase, C-terminal-like), IPR016040 (NAD(P)-binding domain), IPR018376 (Enoyl-CoA hydratase/isomerase, conserved si
17.965	17.4678	18.0042	15.3974	15.3146	15.5675	13.973	14.0547	14.186	+	NP_Citrine	+	TIR_Citrine	13.5307	2.56055	3.41475e-05	0.000692737	3.74106	20.3923	0.000151627	0	1.35526	13.9855	Niben101Scf04292g03016.1	Niben101Scf04292g03016.1	AT5G34930.1 *-*- arogenate dehydrogenase LENGTH=640
24.1174	23.8681	24.2248	23.4559	23.4368	23.544	22.0643	22.1589	22.1481	+	NP_Citrine	+	TIR_Citrine	3.87273	2.55848	5.95067e-05	0.000496	1.94636	17.7258	6.95098e-06	0	1.35514	30.4261	Niben101Scf04779g01020.1;Niben101Scf01051g07008.1	Niben101Scf04779g01020.1	sp|Q95LY5|TTC12_MACFA *-*- Tetratricopeptide repeat protein 12 IPR006636 (Heat shock chaperonin-binding), IPR011990 (Tetratricopeptide-like helical domain) GO:0005515 (protein binding)
11.0233	11.7178	7.27858	11.8078	11.6752	10.7119	9.21235	10.094	10.7206			+	TIR_Citrine	1.66136	2.5292	0.998722	0.999994	-0.00246429	-0.00170377	0.067295	0.0211301	1.38927	2.49263	Niben101Scf01334g04008.1	Niben101Scf01334g04008.1	sp|Q9LIG2|RLK6_ARATH *-** Receptor-like protein kinase IPR011009 (Protein kinase-like domain) GO:0004672 (protein kinase activity), GO:0004674 (protein serine/threonine kinase activity), GO:0005524 (ATP binding), GO:0006468 (protein phosphorylation), GO:00
13.6679	13.416	13.693	15.5587	15.8398	15.5666	14.5721	14.2822	14.175	+	NP_Citrine	+	TIR_Citrine	0.592398	2.47612	0.00711082	0.00298143	-0.750756	-5.07393	0.000950131	0.000496111	1.31196	8.72604	Niben101Scf04040g08010.1;Niben101Scf04040g08015.1;Niben101Scf10306g00024.1;Niben101Scf04040g09011.1;Niben101Scf04040g09012.1;Niben101Scf04040g09016.1;Niben101Scf10306g00005.1	Niben101Scf04040g08010.1;Niben101Scf04040g08015.1;Niben101Scf10306g00024.1;Niben101Scf04040g09011.1;Niben101Scf04040g09012.1;Niben101Scf04040g09016.1;Niben101Scf10306g00005.1	sp|O82013|HSP21_SOLPE ***- 17.3 kDa class II heat shock protein IPR008978 (HSP20-like chaperone);sp|O82013|HSP21_SOLPE ***- 17.3 kDa class II heat shock protein IPR008978 (HSP20-like chaperone);sp|O82013|HSP21_SOLPE ***- 17.3 kDa class II heat shock protei
11.8382	12.277	11.8648	11.9884	12.2178	12.1544	10.7371	10.9705	10.7467	+	NP_Citrine	+	TIR_Citrine	2.2745	2.46438	0.0018825	0.00152267	1.17524	7.28955	0.000220523	0	1.30212	12.713	Niben101Scf01765g02012.1	Niben101Scf01765g02012.1	sp|P12424|GLNA_NICPL **** Glutamine synthetase IPR008147 (Glutamine synthetase, beta-Grasp), IPR014746 (Glutamine synthetase/guanido kinase, catalytic domain), IPR027302 (Glutamine synthetase, N-terminal conserved site), IPR027303 (Glutamine synthetase, gl
10.7909	11.4904	10.8262	12.0459	12.0503	11.7846	10.4089	10.6502	10.9175			+	TIR_Citrine	1.31907	2.44812	0.236319	0.121206	0.376983	1.39202	0.00160478	0.000669617	1.30139	7.60438	Niben101Scf04331g04008.1	Niben101Scf04331g04008.1	sp|Q60864|STIP1_MOUSE *-*- Stress-induced-phosphoprotein 1 IPR011990 (Tetratricopeptide-like helical domain) GO:0005515 (protein binding)
16.4645	16.4724	16.4186	17.316	17.3437	17.6058	16.1107	16.2975	16.0451	+	NP_Citrine	+	TIR_Citrine	1.22852	2.41623	0.0177943	0.00603086	0.300735	3.88311	0.000440427	0.000501114	1.27074	10.6486	Niben101Scf09870g00017.1;Niben101Scf18106g01015.1;Niben101Scf07113g00016.1;Niben101Scf05931g00004.1	Niben101Scf09870g00017.1	sp|Q6M2F0|FTSH_CORGL *-** ATP-dependent zinc metalloprotease FtsH IPR003959 (ATPase, AAA-type, core), IPR025753 (AAA-type ATPase, N-terminal domain), IPR027417 (P-loop containing nucleoside triphosphate hydrolase) GO:0005524 (ATP binding)
13.6358	12.957	13.5126	14.1362	14.1191	14.0424	12.8646	12.7228	12.8932	+	NP_Citrine	+	TIR_Citrine	1.48304	2.41336	0.0656691	0.0222228	0.541655	2.51553	2.93629e-05	0	1.27237	21.1827	Niben101Scf04462g00006.1;Niben101Scf00878g03001.1	Niben101Scf04462g00006.1;Niben101Scf00878g03001.1	sp|Q2IK81|EFG2_ANADE *-*- Elongation factor G 2 IPR000795 (Elongation factor, GTP-binding domain), IPR027417 (P-loop containing nucleoside triphosphate hydrolase) GO:0003924 (GTPase activity), GO:0005525 (GTP binding);sp|Q660Y4|EFG1_BORGA **** Elongation f
17.7427	18.0337	17.7282	18.7765	18.8786	18.8588	17.595	17.5701	17.5599	+	NP_Citrine	+	TIR_Citrine	1.20314	2.4009	0.0602173	0.0197232	0.259867	2.59733	2.77051e-06	0	1.26298	38.3183	Niben101Scf01145g01001.1	Niben101Scf01145g01001.1	AT1G31850.1 ***- S-adenosyl-L-methionine-dependent methyltransferases superfamily protein LENGTH=603 IPR004159 (Putative S-adenosyl-L-methionine-dependent methyltransferase), IPR029063 (S-adenosyl-L-methionine-dependent methyltransferase) GO:0008168 (methy
13.4222	12.922	13.334	13.7356	13.6086	13.7806	12.5188	12.3654	12.453	+	NP_Citrine	+	TIR_Citrine	1.73493	2.39988	0.00825595	0.00346674	0.780324	4.86391	4.95092e-05	0	1.2625	18.5686	Niben101Scf09191g01004.1;Niben101Scf02438g02011.1;Niben101Scf11424g00006.1;Niben101Scf04792g01004.1;Niben101Scf03085g07014.1;Niben101Scf04775g00004.1	Niben101Scf09191g01004.1;Niben101Scf02438g02011.1;Niben101Scf11424g00006.1;Niben101Scf04792g01004.1;Niben101Scf03085g07014.1;Niben101Scf04775g00004.1	sp|Q54Q31|PHB2_DICDI *-*- Prohibitin-2 IPR001107 (Band 7 protein) GO:0016020 (membrane);sp|Q54Q31|PHB2_DICDI ***- Prohibitin-2 IPR001107 (Band 7 protein) GO:0016020 (membrane);sp|Q54Q31|PHB2_DICDI ***- Prohibitin-2 IPR001107 (Band 7 protein) GO:0016020 (me
17.5337	17.9287	17.6195	18.6267	18.6649	18.6432	17.4023	17.3497	17.3944	+	NP_Citrine	+	TIR_Citrine	1.24994	2.39952	0.0616079	0.0206393	0.311864	2.57568	3.59196e-07	0	1.26285	63.904	Niben101Scf03138g01010.1;Niben101Scf01834g01011.1	Niben101Scf03138g01010.1;Niben101Scf01834g01011.1	sp|Q14GX0|DNAJ_FRAT1 ***- Chaperone protein DnaJ IPR012724 (Chaperone DnaJ) GO:0005524 (ATP binding), GO:0006457 (protein folding), GO:0009408 (response to heat), GO:0031072 (heat shock protein binding), GO:0051082 (unfolded protein binding);sp|B0B7R0|DNAJ
14.7753	15.8071	14.6862	16.2011	15.2029	14.6205	14.0019	14.2635	14.4231	+	NP_Citrine	+	TIR_Citrine	1.9252	2.38184	0.086416	0.0307042	0.860041	2.26276	0.0803986	0.0259869	1.11198	2.32834	Niben101Scf10048g02013.1	Niben101Scf10048g02013.1	sp|Q85A24|CYB6_ANTFO **** Cytochrome b6 IPR016174 (Di-haem cytochrome, transmembrane), IPR023530 (Cytochrome b6, PetB), IPR027387 (Cytochrome b/b6-like domain) GO:0005506 (iron ion binding), GO:0009055 (electron carrier activity), GO:0016020 (membrane), GO
12.2608	12.8503	12.3659	13.0978	12.9933	13.1792	11.9996	11.9027	11.6116	+	NP_Citrine	+	TIR_Citrine	1.58968	2.37002	0.0386621	0.012174	0.654371	3.03312	0.00061923	0.000440313	1.25211	9.75245	Niben101Scf02325g01007.1;Niben101Scf05596g00010.1;Niben101Scf04981g00001.1	Niben101Scf02325g01007.1	sp|Q9ZW24|GSTU7_ARATH ***- Glutathione S-transferase U7 IPR010987 (Glutathione S-transferase, C-terminal-like), IPR012336 (Thioredoxin-like fold) GO:0005515 (protein binding)
17.8246	17.5827	17.9138	17.8068	17.8148	17.9388	16.6078	16.6161	16.6269	+	NP_Citrine	+	TIR_Citrine	2.23983	2.35837	0.000307588	0.000773973	1.15674	11.6764	8.78906e-06	0	1.23653	28.6863	Niben101Scf10613g00008.1;Niben101Scf00043g03012.1	Niben101Scf10613g00008.1;Niben101Scf00043g03012.1	sp|Q9FWA3|6GPD3_ARATH **** 6-phosphogluconate dehydrogenase, decarboxylating 3 IPR006113 (6-phosphogluconate dehydrogenase, decarboxylating), IPR008927 (6-phosphogluconate dehydrogenase, C-terminal-like), IPR016040 (NAD(P)-binding domain) GO:0004616 (phosp
13.2016	12.6002	12.9649	14.344	14.1137	14.1304	12.904	13.019	13.0173			+	TIR_Citrine	0.973949	2.32751	0.762507	0.857181	-0.0579154	-0.323523	0.000128198	0	1.21591	14.5948	Niben101Scf04907g01014.1	Niben101Scf04907g01014.1	sp|Q04W40|AROC_LEPBJ **** Chorismate synthase IPR000453 (Chorismate synthase) GO:0004107 (chorismate synthase activity), GO:0009073 (aromatic amino acid family biosynthetic process)
11.4784	11.6844	11.7917	12.4815	12.2586	12.1733	11.05	11.2625	10.9954	+	NP_Citrine	+	TIR_Citrine	1.46408	2.30234	0.0110909	0.0043752	0.548877	4.4681	0.000611169	0.000441609	1.20184	9.78556	Niben101Scf04109g01008.1;Niben101Scf08388g00008.1	Niben101Scf04109g01008.1;Niben101Scf08388g00008.1	sp|Q8W4J3|QSOX1_ARATH **** Sulfhydryl oxidase 1 IPR012336 (Thioredoxin-like fold), IPR017905 (ERV/ALR sulfhydryl oxidase domain) GO:0016972 (thiol oxidase activity), GO:0055114 (oxidation-reduction process);sp|Q8W4J3|QSOX1_ARATH **** Sulfhydryl oxidase 1 I
18.1112	18.3691	18.1773	19.3353	19.3615	19.3809	18.057	18.1981	18.2239			+	TIR_Citrine	1.04382	2.29395	0.557462	0.598554	0.0595194	0.639201	2.35079e-05	0	1.19956	22.4025	Niben101Scf03817g16010.1;Niben101Scf00970g02006.1	Niben101Scf03817g16010.1;Niben101Scf00970g02006.1	sp|B0U833|DNAJ_METS4 ***- Chaperone protein DnaJ IPR012724 (Chaperone DnaJ) GO:0005524 (ATP binding), GO:0006457 (protein folding), GO:0009408 (response to heat), GO:0031072 (heat shock protein binding), GO:0051082 (unfolded protein binding);sp|A6T4F5|DNAJ
13.896	13.7096	14.0076	14.1939	14.3967	14.3257	13.1638	13.1274	13.0519	+	NP_Citrine	+	TIR_Citrine	1.69484	2.28584	0.00123913	0.00115217	0.756711	8.14028	6.21375e-05	0	1.19105	17.5331	Niben101Scf02665g09004.1	Niben101Scf02665g09004.1	sp|Q23919|PGM1_DICDI ***- Phosphoglucomutase-1 IPR005841 (Alpha-D-phosphohexomutase superfamily) GO:0000287 (magnesium ion binding), GO:0005975 (carbohydrate metabolic process), GO:0016868 (intramolecular transferase activity, phosphotransferases)
18.8383	18.7116	18.7666	19.51	19.3399	19.6252	18.2389	18.3547	18.3517	+	NP_Citrine	+	TIR_Citrine	1.37272	2.26627	0.000985927	0.000984026	0.457103	8.64223	0.000208158	0	1.17659	12.9015	Niben101Scf07767g02011.1	Niben101Scf07767g02011.1	AT5G07990.1 ***- Cytochrome P450 superfamily protein LENGTH=513 IPR001128 (Cytochrome P450) GO:0005506 (iron ion binding), GO:0016705 (oxidoreductase activity, acting on paired donors, with incorporation or reduction of molecular oxygen), GO:0020037 (heme
7.87393	6.89047	6.48171	9.19775	10.0035	9.16363	8.5543	8.69011	7.51294	+	NP_Citrine	+	TIR_Citrine	0.455524	2.25112	0.10299	0.0396773	-1.17041	-2.10569	0.0599204	0.0186558	1.20251	2.60202	Niben101Scf05619g00011.1	Niben101Scf05619g00011.1	gb|AES68813.2| *-*- NBS-LRR type disease resistance protein [Medicago truncatula] IPR001611 (Leucine-rich repeat), IPR002182 (NB-ARC), IPR027417 (P-loop containing nucleoside triphosphate hydrolase) GO:0005515 (protein binding), GO:0043531 (ADP binding)
16.5804	16.432	16.6722	16.8121	16.8824	16.8363	15.6558	15.6769	15.7634	+	NP_Citrine	+	TIR_Citrine	1.8219	2.21064	0.000367063	0.000852615	0.862835	11.1591	7.89155e-06	0	1.14493	29.4724	Niben101Scf03377g05007.1	Niben101Scf03377g05007.1	sp|B0U3J7|DNAJ_XYLFM *-*- Chaperone protein DnaJ IPR001623 (DnaJ domain), IPR002939 (Chaperone DnaJ, C-terminal) GO:0006457 (protein folding), GO:0051082 (unfolded protein binding)
20.735	20.4847	20.7852	21.0302	20.7191	21.0834	19.7724	19.8352	19.8459	+	NP_Citrine	+	TIR_Citrine	1.80995	2.19585	0.000886789	0.00102439	0.850442	8.8844	0.000627269	0.000437318	1.12642	9.71996	Niben101Scf07005g00008.1	Niben101Scf07005g00008.1	AT3G52880.2 **** monodehydroascorbate reductase 1 LENGTH=466 IPR013027 (FAD-dependent pyridine nucleotide-disulphide oxidoreductase), IPR016156 (FAD/NAD-linked reductase, dimerisation domain), IPR023753 (Pyridine nucleotide-disulphide oxidoreductase, FAD/N
13.0924	13.1073	13.0963	13.0087	12.8953	13.293	12.0032	12.1005	11.6949	+	NP_Citrine	+	TIR_Citrine	2.22786	2.19237	0.000677179	0.000799026	1.16576	9.52915	0.00264234	0.000968244	1.13275	6.65858	Niben101Scf01534g02007.1;Niben101Scf02792g02012.1	Niben101Scf01534g02007.1;Niben101Scf02792g02012.1	sp|Q9ZVJ6|ANXD4_ARATH ***- Annexin D4 IPR018502 (Annexin repeat) GO:0005509 (calcium ion binding), GO:0005544 (calcium-dependent phospholipid binding);sp|Q9ZVJ6|ANXD4_ARATH ***- Annexin D4 IPR018502 (Annexin repeat) GO:0005509 (calcium ion binding), GO:000
18.7518	19.6024	18.8024	19.4624	19.7237	18.4383	18.044	18.1831	18.283	+	NP_Citrine	+	TIR_Citrine	1.91086	2.19142	0.0360228	0.0114854	0.882188	3.10567	0.0596604	0.0186283	1.03811	2.60616	Niben101Scf00173g09006.1	Niben101Scf00173g09006.1	sp|Q06GQ3|ATPB_PIPCE **** ATP synthase subunit beta, chloroplastic IPR001469 (ATPase, F1 complex, delta/epsilon subunit), IPR005722 (ATPase, F1 complex, beta subunit), IPR027417 (P-loop containing nucleoside triphosphate hydrolase) GO:0005524 (ATP binding)
10.4955	10.7192	10.3561	11.6845	11.8832	11.9557	10.9196	10.7216	10.4891			+	TIR_Citrine	0.876993	2.18078	0.31706	0.198816	-0.186516	-1.1423	0.0015948	0.000670111	1.13102	7.61692	Niben101Scf03973g00012.1;Niben101Scf01557g05005.1	Niben101Scf03973g00012.1;Niben101Scf01557g05005.1	AT5G03490.1 ***- UDP-Glycosyltransferase superfamily protein LENGTH=465 IPR002213 (UDP-glucuronosyl/UDP-glucosyltransferase) GO:0008152 (metabolic process), GO:0016758 (transferase activity, transferring hexosyl groups);AT2G36770.1 ***- UDP-Glycosyltransfe
14.9962	14.9242	14.8347	15.8715	15.327	15.7341	14.486	14.5329	14.6163	+	NP_Citrine	+	TIR_Citrine	1.29574	2.16757	0.00345744	0.00180157	0.373282	6.19236	0.00281228	0.00101608	1.09914	6.54791	Niben101Scf02026g02001.1	Niben101Scf02026g02001.1	sp|Q43046|COMT1_POPKI **** Caffeic acid 3-O-methyltransferase 1 IPR016461 (O-methyltransferase COMT-type), IPR022657 (Orn/DAP/Arg decarboxylase 2, conserved site), IPR029063 (S-adenosyl-L-methionine-dependent methyltransferase) GO:0008168 (methyltransferas
18.5866	18.6033	18.6804	19.5176	19.416	19.7221	18.3877	18.5521	18.3919	+	NP_Citrine	+	TIR_Citrine	1.13138	2.16093	0.0429099	0.0131995	0.179559	2.92775	0.000456646	0.000495595	1.10803	10.5499	Niben101Scf07459g00017.1;Niben101Scf04895g00007.1	Niben101Scf07459g00017.1	sp|Q1W375|PMM_TOBAC **** Phosphomannomutase IPR006379 (HAD-superfamily hydrolase, subfamily IIB), IPR023214 (HAD-like domain) GO:0003824 (catalytic activity), GO:0004615 (phosphomannomutase activity), GO:0005737 (cytoplasm), GO:0008152 (metabolic process),
19.4145	19.3298	19.4179	19.9873	20.1105	20.0047	18.8593	18.9786	18.9783	+	NP_Citrine	+	TIR_Citrine	1.36429	2.13668	0.000794335	0.000849943	0.448655	9.1426	3.83423e-05	0	1.09542	19.8053	Niben101Scf12868g00008.1	Niben101Scf12868g00008.1	sp|Q07439|HSP71_RAT ***- Heat shock 70 kDa protein 1A/1B IPR013126 (Heat shock protein 70 family), IPR029047 (Heat shock protein 70kD, peptide-binding domain), IPR029048 (Heat shock protein 70kD, C-terminal domain)
17.0441	16.9507	17.0446	17.5055	17.4026	17.6191	16.3571	16.4317	16.4633	+	NP_Citrine	+	TIR_Citrine	1.51124	2.13422	0.000177533	0.000706638	0.595748	13.4354	9.86768e-05	0	1.09168	15.5967	Niben101Scf00270g15011.1	Niben101Scf00270g15011.1	AT3G21760.1 ***- UDP-Glycosyltransferase superfamily protein LENGTH=485 IPR002213 (UDP-glucuronosyl/UDP-glucosyltransferase) GO:0008152 (metabolic process), GO:0016758 (transferase activity, transferring hexosyl groups)
14.559	14.6072	14.4699	15.0963	14.9905	15.0837	13.8578	14.08	13.9617	+	NP_Citrine	+	TIR_Citrine	1.49193	2.12624	0.00157328	0.0012835	0.578918	7.64431	0.000112903	0	1.0904	15.0731	Niben101Scf00397g11023.1;Niben101Scf07466g03003.1	Niben101Scf00397g11023.1	AT3G59920.1 **** RAB GDP dissociation inhibitor 2 LENGTH=444 IPR018203 (GDP dissociation inhibitor) GO:0005093 (Rab GDP-dissociation inhibitor activity), GO:0015031 (protein transport)
13.5541	14.1235	13.6209	14.5384	14.7059	13.5432	13.0223	13.3994	13.3693	+	NP_Citrine	+	TIR_Citrine	1.42977	2.10252	0.0811972	0.0284545	0.502474	2.31932	0.0593503	0.0185138	0.99884	2.61112	Niben101Scf02819g07011.1	Niben101Scf02819g07011.1	sp|Q0VQ52|MDH_ALCBS **** Malate dehydrogenase IPR010945 (Malate dehydrogenase, type 2) GO:0003824 (catalytic activity), GO:0005975 (carbohydrate metabolic process), GO:0006108 (malate metabolic process), GO:0016491 (oxidoreductase activity), GO:0016615 (ma
15.6812	15.7459	15.6258	16.7178	15.3836	15.7247	15.0679	14.9213	15.0329	+	NP_Citrine	+	TIR_Citrine	1.59817	2.06964	0.000272517	0.000810036	0.676931	12.0438	0.0810164	0.0262295	0.934661	2.32135	Niben101Scf02383g00003.1;Niben101Scf02370g02007.1;Niben101Scf00536g15024.1;Niben101Scf05490g00015.1;Niben101Scf10947g01017.1	Niben101Scf02383g00003.1;Niben101Scf02370g02007.1;Niben101Scf00536g15024.1;Niben101Scf05490g00015.1;Niben101Scf10947g01017.1	sp|P50346|RLA0_SOYBN ***- 60S acidic ribosomal protein P0 IPR001790 (Ribosomal protein L10/acidic P0) GO:0005622 (intracellular), GO:0042254 (ribosome biogenesis);sp|P50346|RLA0_SOYBN ***- 60S acidic ribosomal protein P0 IPR001790 (Ribosomal protein L10/ac
18.8081	18.4953	18.8678	18.1419	18.1856	18.2939	17.062	17.2319	17.1963	+	NP_Citrine	+	TIR_Citrine	2.964	2.06098	0.000248768	0.000613383	1.56037	12.3278	0.000109384	0	1.04374	15.1946	Niben101Scf03374g05008.1;Niben101Scf01051g07001.1	Niben101Scf03374g05008.1	sp|Q54Y27|FKBP6_DICDI --** FK506-binding protein 6 IPR006636 (Heat shock chaperonin-binding), IPR011990 (Tetratricopeptide-like helical domain) GO:0005515 (protein binding)
13.6741	13.5824	13.582	13.7814	13.9099	13.8988	12.8207	12.8808	12.7766	+	NP_Citrine	+	TIR_Citrine	1.72526	2.05319	5.25885e-05	0.000548673	0.786789	18.2879	3.45191e-05	0	1.03734	20.3367	Niben101Scf06889g00007.1	Niben101Scf06889g00007.1	gb|AID55053.1| *-*- disease resistance protein, partial [Solanum habrochaites] IPR002182 (NB-ARC), IPR027417 (P-loop containing nucleoside triphosphate hydrolase) GO:0043531 (ADP binding)
10.4372	12.1112	9.67161	11.4511	11.6759	11.1294	10.086	10.8036	10.2066			+	TIR_Citrine	1.63373	2.04932	0.645267	0.73581	0.374608	0.496997	0.0181078	0.00584629	1.05341	3.86255	Niben101Scf02771g01007.1;Niben101Scf04364g01014.1	Niben101Scf02771g01007.1;Niben101Scf04364g01014.1	sp|P17879|HS71B_MOUSE ***- Heat shock 70 kDa protein 1B IPR013126 (Heat shock protein 70 family), IPR029047 (Heat shock protein 70kD, peptide-binding domain), IPR029048 (Heat shock protein 70kD, C-terminal domain);sp|Q28222|HSP71_CHLAE *-*- Heat shock 70 k
15.0928	14.941	14.8958	14.8643	15.1693	15.0202	13.9036	14.002	14.1014	+	NP_Citrine	+	TIR_Citrine	1.96485	2.02608	0.000294581	0.000786087	0.974192	11.8063	0.000638249	0.000434783	1.01558	9.6764	Niben101Scf08515g00019.1	Niben101Scf08515g00019.1	sp|Q9FMR5|VA714_ARATH **** Vesicle-associated membrane protein 714 IPR001388 (Synaptobrevin), IPR011012 (Longin-like domain) GO:0006810 (transport), GO:0016021 (integral component of membrane), GO:0016192 (vesicle-mediated transport)
15.8199	15.7045	15.8571	15.9459	15.5572	15.7071	14.7185	14.6687	14.7926	+	NP_Citrine	+	TIR_Citrine	2.09619	2.02536	5.25301e-05	0.000551111	1.06722	18.293	0.00104756	0.000480737	1.01012	8.50639	Niben101Scf14859g00005.1;Niben101Scf00629g01001.1	Niben101Scf14859g00005.1;Niben101Scf00629g01001.1	ref|WP_014243176.1| **** 2-oxoglutarate translocator [Bacteriovorax marinus] ref|YP_005034360.1| putative membrane transport protein [Bacteriovorax marinus SJ] emb|CBW25389.1| putative membrane transport protein [Bacteriovorax marinus SJ] IPR001898 (Sodium
14.4948	14.642	14.5029	15.617	15.7324	15.4754	14.6575	14.5074	14.6189			+	TIR_Citrine	0.967381	2.0224	0.504749	0.496895	-0.0480496	-0.731996	0.000308544	0.000279188	1.01365	11.6671	Niben101Scf11706g00006.1;Niben101Scf02242g01006.1;Niben101Scf10438g01002.1	Niben101Scf11706g00006.1;Niben101Scf02242g01006.1	sp|Q9SJ20|RIR1_ARATH **** Ribonucleoside-diphosphate reductase large subunit IPR000788 (Ribonucleotide reductase large subunit, C-terminal), IPR008926 (Ribonucleotide reductase R1 subunit, N-terminal) GO:0004748 (ribonucleoside-diphosphate reductase activi
18.6041	18.5566	18.7008	19.5605	19.6134	19.5723	18.5468	18.709	18.4988			+	TIR_Citrine	1.02388	1.99242	0.665402	0.762219	0.0356312	0.466089	0.000109011	0	0.997178	15.2078	Niben101Scf03374g06003.1	Niben101Scf03374g06003.1	sp|Q96AY4|TTC28_HUMAN *-*- Tetratricopeptide repeat protein 28 IPR006636 (Heat shock chaperonin-binding), IPR011990 (Tetratricopeptide-like helical domain) GO:0005515 (protein binding)
17.4033	17.6534	17.317	18.1378	18.0335	18.1127	16.9578	17.1369	17.215	+	NP_Citrine	+	TIR_Citrine	1.28155	1.98362	0.0484772	0.0152295	0.354695	2.80675	0.000272755	0.000164238	0.991425	12.0411	Niben101Scf20596g00004.1;Niben101Scf06397g00015.1	Niben101Scf20596g00004.1	sp|Q86YN1|DOPP1_HUMAN ***- Dolichyldiphosphatase 1 IPR000326 (Phosphatidic acid phosphatase type 2/haloperoxidase) GO:0003824 (catalytic activity), GO:0016020 (membrane)
13.5434	13.3237	13.4324	13.3544	13.3364	13.3137	11.9372	12.6097	12.4373	+	NP_Citrine	+	TIR_Citrine	2.11517	1.97215	0.00639311	0.00281957	1.10509	5.22784	0.00757484	0.00294278	1.00677	4.98418	Niben101Scf02253g06001.1;Niben101Scf00339g05026.1	Niben101Scf02253g06001.1;Niben101Scf00339g05026.1	ref|NP_001288856.1| **** mitochondrial outer membrane protein porin 3-like [Brassica rapa] gb|AAS21632.1| voltage-dependent anion-selective channel protein [Brassica rapa] IPR023614 (Porin domain), IPR027246 (Eukaryotic porin/Tom40) GO:0005741 (mitochondri
12.4084	12.7637	12.2291	13.2767	13.6263	12.5183	12.1045	12.3291	12.2519			+	TIR_Citrine	1.19167	1.9711	0.234014	0.119176	0.238576	1.40031	0.0522338	0.0161685	0.911972	2.73388	Niben101Scf04671g06008.1;Niben101Ctg13271g00001.1	Niben101Scf04671g06008.1;Niben101Ctg13271g00001.1	AT1G03445.1 *-** Serine/threonine protein phosphatase family protein LENGTH=793 IPR012391 (Serine/threonine protein phosphatase, BSU1), IPR029052 (Metallo-dependent phosphatase-like) GO:0004721 (phosphoprotein phosphatase activity), GO:0005506 (iron ion bi
12.7663	13.8484	12.959	13.4323	13.5885	13.026	12.0921	12.5001	12.539	+	NP_Citrine	+	TIR_Citrine	1.8422	1.96843	0.088105	0.0312686	0.814142	2.24528	0.0115899	0.0041703	0.971814	4.41119	Niben101Scf07140g00007.1;Niben101Scf01400g02009.1;Niben101Scf02361g06004.1	Niben101Scf07140g00007.1;Niben101Scf01400g02009.1	sp|P10984|ACT2_CAEEL ***- Actin-2 IPR004000 (Actin family);sp|P68556|ACT1_DIPDE ***- Actin-1/4 IPR004000 (Actin family)
11.2631	10.9692	11.3533	11.3514	11.5266	11.4258	10.4509	10.4119	10.5144	+	NP_Citrine	+	TIR_Citrine	1.67555	1.96796	0.00355173	0.00178627	0.736141	6.14727	7.78243e-05	0	0.975532	16.563	Niben101Scf00503g01003.1;Niben101Scf01076g02013.1	Niben101Scf00503g01003.1;Niben101Scf01076g02013.1	AT4G01070.1 ***- UDP-Glycosyltransferase superfamily protein LENGTH=480 IPR002213 (UDP-glucuronosyl/UDP-glucosyltransferase) GO:0008152 (metabolic process), GO:0016758 (transferase activity, transferring hexosyl groups);AT4G01070.1 ***- UDP-Glycosyltransfe
11.214	10.9825	11.4243	10.9525	11.0414	11.3299	10.1721	10.1698	10.0865	+	NP_Citrine	+	TIR_Citrine	2.10648	1.964	0.00123615	0.00115446	1.06415	8.14543	0.00119074	0.000557954	0.96518	8.2258	Niben101Scf09822g01016.1	Niben101Scf09822g01016.1	AT1G05675.1 ***- UDP-Glycosyltransferase superfamily protein LENGTH=453 IPR002213 (UDP-glucuronosyl/UDP-glucosyltransferase) GO:0008152 (metabolic process), GO:0016758 (transferase activity, transferring hexosyl groups)
16.4887	16.4481	16.9109	15.1773	15.3456	15.3703	14.1326	14.5125	14.3225	+	NP_Citrine	+	TIR_Citrine	4.92697	1.95802	0.000239104	0.000616822	2.2934	12.4532	0.00147107	0.000619442	0.975203	7.78103	Niben101Scf05346g06001.1	Niben101Scf05346g06001.1	sp|Q9C7G0|MA658_ARATH **** 65-kDa microtubule-associated protein 8 IPR007145 (Microtubule-associated protein, MAP65/Ase1/PRC1) GO:0000226 (microtubule cytoskeleton organization), GO:0000910 (cytokinesis), GO:0008017 (microtubule binding)
21.2834	21.2113	21.3912	21.6396	21.7813	21.6338	20.6704	20.7342	20.7571	+	NP_Citrine	+	TIR_Citrine	1.49089	1.95275	0.000594903	0.00068535	0.574739	9.85406	6.10151e-05	0	0.964341	17.6141	Niben101Scf05389g00010.1;Niben101Scf12154g01009.1;Niben101Scf02051g03004.1;Niben101Scf00119g05010.1	Niben101Scf05389g00010.1;Niben101Scf12154g01009.1	sp|P34930|HS71A_PIG *-*- Heat shock 70 kDa protein 1A IPR013126 (Heat shock protein 70 family), IPR029047 (Heat shock protein 70kD, peptide-binding domain), IPR029048 (Heat shock protein 70kD, C-terminal domain);sp|Q4R888|HS71L_MACFA ***- Heat shock 70 kDa
17.5139	17.3127	17.604	17.5815	17.387	17.6338	16.5242	16.6152	16.5796	+	NP_Citrine	+	TIR_Citrine	1.87707	1.95135	0.000554684	0.000706965	0.903899	10.0339	0.000270161	0.000165333	0.961109	12.0706	Niben101Scf07778g02006.1	Niben101Scf07778g02006.1	AT3G52880.2 **** monodehydroascorbate reductase 1 LENGTH=466 IPR013027 (FAD-dependent pyridine nucleotide-disulphide oxidoreductase), IPR016156 (FAD/NAD-linked reductase, dimerisation domain), IPR023753 (Pyridine nucleotide-disulphide oxidoreductase, FAD/N
14.8654	14.4321	14.6472	15.2269	14.9981	15.3073	14.1951	14.2879	14.1846	+	NP_Citrine	+	TIR_Citrine	1.35264	1.94528	0.0301705	0.00904923	0.425695	3.29159	0.000627646	0.000436893	0.954883	9.71844	Niben101Scf01642g01013.1;Niben101Scf00247g04005.1	Niben101Scf01642g01013.1;Niben101Scf00247g04005.1	sp|Q8WNV7|DHRS4_PIG **** Dehydrogenase/reductase SDR family member 4 IPR002347 (Glucose/ribitol dehydrogenase) GO:0008152 (metabolic process), GO:0016491 (oxidoreductase activity);sp|Q8WNV7|DHRS4_PIG **** Dehydrogenase/reductase SDR family member 4 IPR0023
14.3694	14.2081	14.1296	14.5443	14.6975	14.7029	13.5769	13.6615	13.8351	+	NP_Citrine	+	TIR_Citrine	1.458	1.93845	0.00629617	0.00283344	0.544549	5.25024	0.000483824	0.000482315	0.957091	10.394	Niben101Scf18418g02007.1;Niben101Scf04386g08001.1	Niben101Scf18418g02007.1;Niben101Scf04386g08001.1	AT2G42850.1 ***- cytochrome P450, family 718 LENGTH=485 IPR001128 (Cytochrome P450) GO:0005506 (iron ion binding), GO:0016705 (oxidoreductase activity, acting on paired donors, with incorporation or reduction of molecular oxygen), GO:0020037 (heme binding)
18.1448	18.147	18.2705	18.8386	18.8736	18.7883	17.8228	17.9195	17.9113	+	NP_Citrine	+	TIR_Citrine	1.23409	1.93015	0.00425822	0.00197589	0.302895	5.85038	1.80351e-05	0	0.948949	23.947	Niben101Scf08326g00058.1;Niben101Scf06187g01020.1;Niben101Scf04741g02014.1;Niben101Scf03574g00025.1	Niben101Scf08326g00058.1;Niben101Scf06187g01020.1;Niben101Scf04741g02014.1;Niben101Scf03574g00025.1	sp|O93866|HSP70_TRIRU *-*- Heat shock 70 kDa protein IPR013126 (Heat shock protein 70 family);sp|O93866|HSP70_TRIRU *-*- Heat shock 70 kDa protein IPR013126 (Heat shock protein 70 family);sp|O93866|HSP70_TRIRU *-*- Heat shock 70 kDa protein IPR013126 (Heat
11.9052	12.2332	12.1741	13.0705	13.154	13.2217	12.0294	12.1985	12.3702			+	TIR_Citrine	0.936278	1.92385	0.536409	0.559894	-0.0951945	-0.675477	0.000912505	0.000503509	0.949378	8.81847	Niben101Scf05177g02025.1	Niben101Scf05177g02025.1	sp|P27726|G3P_PSEAE ***- Glyceraldehyde-3-phosphate dehydrogenase IPR020831 (Glyceraldehyde/Erythrose phosphate dehydrogenase family) GO:0016620 (oxidoreductase activity, acting on the aldehyde or oxo group of donors, NAD or NADP as acceptor), GO:0055114 (
12.6223	12.9753	12.5818	12.6718	12.3455	12.6544	11.4503	11.6112	11.784	+	NP_Citrine	+	TIR_Citrine	2.1674	1.92284	0.00214211	0.00146021	1.1113	7.04323	0.00276512	0.000962629	0.942088	6.57778	Niben101Scf01100g04008.1;Niben101Scf04727g07005.1	Niben101Scf01100g04008.1;Niben101Scf04727g07005.1	sp|P41216|ACSL1_MOUSE ***- Long-chain-fatty-acid--CoA ligase 1 IPR000873 (AMP-dependent synthetase/ligase) GO:0003824 (catalytic activity), GO:0008152 (metabolic process);sp|Q9CZW4|ACSL3_MOUSE ***- Long-chain-fatty-acid--CoA ligase 3 IPR000873 (AMP-depende
13.6835	13.9117	13.6076	14.4749	14.4472	14.4099	13.2744	13.457	13.7467			+	TIR_Citrine	1.17627	1.91625	0.217242	0.107421	0.24158	1.46321	0.0023717	0.000836436	0.951274	6.85428	Niben101Scf02262g01020.1;Niben101Scf00578g00012.1;Niben101Scf04316g00007.1;Niben101Scf03471g00007.1;Niben101Ctg16374g00004.1;Niben101Scf10423g01020.1;Niben101Scf01679g03019.1;Niben101Scf04690g02038.1;Niben101Scf12502g00010.1	Niben101Scf02262g01020.1;Niben101Scf00578g00012.1;Niben101Scf04316g00007.1;Niben101Scf03471g00007.1	sp|Q94B77|FH5_ARATH *-*- Formin-like protein 5 IPR015425 (Formin, FH2 domain);sp|Q94B77|FH5_ARATH *-*- Formin-like protein 5 IPR013320 (Concanavalin A-like lectin/glucanase domain), IPR015425 (Formin, FH2 domain);sp|Q94B77|FH5_ARATH ***- Formin-like protei
16.3287	16.1442	16.3088	15.9828	15.9149	15.9771	15.0662	15.055	14.9407	+	NP_Citrine	+	TIR_Citrine	2.36382	1.91431	6.26813e-05	0.000486275	1.23989	17.4946	3.30858e-05	0	0.937602	20.5552	Niben101Scf15476g01013.1	Niben101Scf15476g01013.1	sp|O75439|MPPB_HUMAN **** Mitochondrial-processing peptidase subunit beta IPR011249 (Metalloenzyme, LuxS/M16 peptidase-like) GO:0003824 (catalytic activity), GO:0004222 (metalloendopeptidase activity), GO:0006508 (proteolysis), GO:0046872 (metal ion bindin
14.4652	13.834	14.3933	14.9046	15.1051	14.9684	13.997	14.0796	14.1046			+	TIR_Citrine	1.1455	1.9106	0.446593	0.38906	0.170437	0.843189	0.000159241	0	0.932313	13.8124	Niben101Scf13843g00003.1;Niben101Scf00783g05024.1	Niben101Scf13843g00003.1;Niben101Scf00783g05024.1	AT5G10250.1 ***- Phototropic-responsive NPH3 family protein LENGTH=607 IPR027356 (NPH3 domain), IPR029959 (Root phototropism protein 3-like) GO:0016567 (protein ubiquitination);AT5G10250.1 ***- Phototropic-responsive NPH3 family protein LENGTH=607 IPR01133
17.7602	17.7224	17.7919	18.2118	18.1989	18.2304	17.2156	17.3294	17.2995	+	NP_Citrine	+	TIR_Citrine	1.39102	1.90718	0.000271555	0.000815884	0.47666	12.0547	1.21765e-05	0	0.932183	26.4317	Niben101Scf01577g01017.1	Niben101Scf01577g01017.1	sp|P21873|ODPA_GEOSE **** Pyruvate dehydrogenase E1 component subunit alpha IPR017597 (Pyruvate dehydrogenase (acetyl-transferring) E1 component, alpha subunit, subgroup y), IPR029061 (Thiamin diphosphate-binding fold) GO:0004739 (pyruvate dehydrogenase (a
17.4412	17.3246	17.507	18.0884	18.0762	18.1315	17.1518	17.1492	17.2069	+	NP_Citrine	+	TIR_Citrine	1.19473	1.90441	0.0107532	0.00415495	0.254968	4.5084	3.22182e-06	0	0.929397	36.8962	Niben101Scf18771g00012.1	Niben101Scf18771g00012.1	AT2G37970.1 ***- SOUL heme-binding family protein LENGTH=225 IPR006917 (SOUL haem-binding protein), IPR011256 (Regulatory factor, effector binding domain)
20.0685	20.0687	20.0974	20.8986	20.9791	21.0298	20.0102	20.0695	20.0522			+	TIR_Citrine	1.02392	1.89999	0.162905	0.071281	0.0342484	1.70756	2.53135e-05	0	0.9252	21.9892	Niben101Scf07463g01012.1;Niben101Scf09854g02013.1	Niben101Scf07463g01012.1	sp|Q70CQ2|UBP34_HUMAN *-** Ubiquitin carboxyl-terminal hydrolase 34 IPR008974 (TRAF-like), IPR018126 (Small acid-soluble spore protein, alpha/beta-type, conserved site), IPR024729 (ICP0-binding domain of Ubiquitin-specific protease 7), IPR028889 (Ubiquitin
17.9923	17.8766	18.0698	18.997	19.0673	19.0187	18.1436	18.1042	18.063	+	NP_Citrine	+	TIR_Citrine	0.918757	1.89741	0.110812	0.0431786	-0.124044	-2.04105	7.75236e-06	0	0.924107	29.6043	Niben101Scf14036g00004.1	Niben101Scf14036g00004.1	sp|Q80XJ3|TTC28_MOUSE *-*- Tetratricopeptide repeat protein 28 IPR006636 (Heat shock chaperonin-binding), IPR011990 (Tetratricopeptide-like helical domain) GO:0005515 (protein binding)
14.2122	13.918	14.1271	13.3735	13.4999	13.3488	12.2641	12.5032	12.6648	+	NP_Citrine	+	TIR_Citrine	3.0406	1.89507	0.000381633	0.000830247	1.60843	11.0481	0.0017675	0.000651363	0.930017	7.41247	Niben101Scf02217g07009.1;Niben101Scf00745g03016.1;Niben101Scf04046g00008.1;Niben101Scf01374g10019.1;Niben101Scf03942g02001.1;Niben101Scf05089g00007.1	Niben101Scf02217g07009.1;Niben101Scf00745g03016.1	sp|Q4FRX3|MAO1_PSYA2 **** NAD-dependent malic enzyme IPR001891 (Malic oxidoreductase) GO:0004470 (malic enzyme activity), GO:0004471 (malate dehydrogenase (decarboxylating) (NAD+) activity), GO:0006108 (malate metabolic process), GO:0051287 (NAD binding),
20.3208	20.357	20.3388	21.2653	21.295	21.2652	20.3438	20.3922	20.3301			+	TIR_Citrine	0.988507	1.89158	0.485841	0.458543	-0.0165068	-0.767013	1.71041e-06	0	0.919769	43.239	Niben101Scf03572g02005.1;Niben101Scf12801g00001.1	Niben101Scf03572g02005.1	sp|Q8SS33|TCPQ_ENCCU ***- T-complex protein 1 subunit theta IPR002423 (Chaperonin Cpn60/TCP-1), IPR027409 (GroEL-like apical domain), IPR027410 (TCP-1-like chaperonin intermediate domain), IPR027413 (GroEL-like equatorial domain) GO:0005524 (ATP binding),
16.3324	16.4448	16.3351	17.1838	17.268	17.2972	16.2811	16.3977	16.3117			+	TIR_Citrine	1.02865	1.89139	0.4693	0.429615	0.0406367	0.798507	4.63929e-05	0	0.9195	18.8758	Niben101Scf04738g04004.1;Niben101Scf16665g00004.1;Niben101Scf01834g00011.1;Niben101Scf01834g00002.1	Niben101Scf04738g04004.1	sp|Q9FPT1|UBP12_ARATH **** Ubiquitin carboxyl-terminal hydrolase 12 IPR018126 (Small acid-soluble spore protein, alpha/beta-type, conserved site), IPR024729 (ICP0-binding domain of Ubiquitin-specific protease 7), IPR028889 (Ubiquitin specific protease doma
16.8319	16.7739	16.8494	17.1486	17.1568	17.1906	16.1756	16.2831	16.2788	+	NP_Citrine	+	TIR_Citrine	1.48664	1.89045	0.000166247	0.000516556	0.572548	13.6619	1.63068e-05	0	0.919463	24.5612	Niben101Scf03106g01010.1	Niben101Scf03106g01010.1	sp|P21873|ODPA_GEOSE **** Pyruvate dehydrogenase E1 component subunit alpha IPR017597 (Pyruvate dehydrogenase (acetyl-transferring) E1 component, alpha subunit, subgroup y), IPR029061 (Thiamin diphosphate-binding fold) GO:0004739 (pyruvate dehydrogenase (a
15.4856	15.6311	15.4544	15.8063	15.7444	15.6143	14.8244	14.7883	14.8252	+	NP_Citrine	+	TIR_Citrine	1.63928	1.88058	0.000218268	0.000649606	0.711089	12.7464	9.57886e-05	0	0.90908	15.7145	Niben101Scf06750g02016.1	Niben101Scf06750g02016.1	ref|NP_001288856.1| **** mitochondrial outer membrane protein porin 3-like [Brassica rapa] gb|AAS21632.1| voltage-dependent anion-selective channel protein [Brassica rapa] IPR023614 (Porin domain), IPR027246 (Eukaryotic porin/Tom40) GO:0005741 (mitochondri
15.1241	15.2796	15.0737	14.9972	14.8636	15.1582	14.1174	14.0178	14.1714	+	NP_Citrine	+	TIR_Citrine	2.08239	1.87621	0.000159522	0.000528217	1.05694	13.8062	0.000717444	0.000542533	0.904177	9.38752	Niben101Scf07825g02003.1	Niben101Scf07825g02003.1	AT5G12470.1 ***- Protein of unknown function (DUF3411) LENGTH=386 IPR021825 (Protein of unknown function DUF3411, plant)
19.5864	19.5255	19.9717	18.1494	18.375	18.4276	17.2031	17.5495	17.4736	+	NP_Citrine	+	TIR_Citrine	4.89797	1.87386	0.000197641	0.000684647	2.28579	13.0732	0.00256898	0.0009015	0.908559	6.7091	Niben101Scf02827g07012.1	Niben101Scf02827g07012.1	ref|NP_001062633.1| *-*- product [Oryza sativa Japonica Group]
16.6948	16.7168	16.7377	16.9814	16.9081	17.015	16.0569	16.0805	16.0529	+	NP_Citrine	+	TIR_Citrine	1.57251	1.87305	1.69346e-06	0	0.653012	43.347	1.01851e-05	0	0.90475	27.6441	Niben101Scf09470g01004.1	Niben101Scf09470g01004.1	sp|Q9ZRT5|GSTT1_ARATH ***- Glutathione S-transferase T1 IPR010987 (Glutathione S-transferase, C-terminal-like), IPR012336 (Thioredoxin-like fold) GO:0005515 (protein binding)
14.6845	14.3872	14.5758	14.9254	15.0099	15.0469	13.9437	14.1811	14.1384	+	NP_Citrine	+	TIR_Citrine	1.37836	1.8707	0.0152825	0.00541219	0.461421	4.06525	0.000371125	0.000261905	0.906332	11.1276	Niben101Scf04182g05009.1;Niben101Scf02451g10011.1	Niben101Scf04182g05009.1;Niben101Scf02451g10011.1	sp|Q9JME5|AP3B2_MOUSE *-** AP-3 complex subunit beta-2 IPR002553 (Clathrin/coatomer adaptor, adaptin-like, N-terminal), IPR016024 (Armadillo-type fold), IPR026739 (AP complex subunit beta) GO:0005488 (binding), GO:0006886 (intracellular protein transport),
10.6208	11.8842	11.1359	11.1687	11.4366	11.1081	10.1256	10.7226	10.0877	+	NP_Citrine	+	TIR_Citrine	1.95249	1.86934	0.0986036	0.0374026	0.90168	2.14436	0.0155775	0.00525577	0.925845	4.04206	Niben101Scf03224g05003.1	Niben101Scf03224g05003.1	sp|Q9XHS0|RS12_HORVU ***- 40S ribosomal protein S12 IPR000530 (Ribosomal protein S12e), IPR029064 (50S ribosomal protein L30e-like) GO:0003735 (structural constituent of ribosome), GO:0005622 (intracellular), GO:0005840 (ribosome), GO:0006412 (translation)
14.862	16.195	14.6742	14.6521	14.0662	14.1629	13.3195	13.4479	13.4989	+	NP_Citrine	+	TIR_Citrine	3.97121	1.85727	0.019406	0.00646335	1.82164	3.78178	0.00994995	0.00353449	0.871593	4.61076	Niben101Scf02971g05016.1;Niben101Scf07510g00016.1;Niben101Scf04504g03008.1	Niben101Scf02971g05016.1;Niben101Scf07510g00016.1;Niben101Scf04504g03008.1	sp|P27489|CB23_SOLLC ***- Chlorophyll a-b binding protein 13, chloroplastic IPR022796 (Chlorophyll A-B binding protein), IPR023329 (Chlorophyll a/b binding protein domain) GO:0009765 (photosynthesis, light harvesting), GO:0016020 (membrane);sp|P27489|CB23_
17.5499	17.5896	17.9426	16.8157	16.6498	16.7762	15.9321	15.8575	15.7753	+	NP_Citrine	+	TIR_Citrine	3.60185	1.85652	0.000157445	0.000534247	1.83908	13.8523	0.000188966	0	0.8923	13.2235	Niben101Scf15817g00016.1	Niben101Scf15817g00016.1	sp|A8SEB0|ATPB_CERDE **** ATP synthase subunit beta, chloroplastic IPR005722 (ATPase, F1 complex, beta subunit), IPR027417 (P-loop containing nucleoside triphosphate hydrolase) GO:0005524 (ATP binding), GO:0015986 (ATP synthesis coupled proton transport),
17.6848	17.577	17.5579	18.0041	18.0058	18.044	17.089	17.1276	17.1602	+	NP_Citrine	+	TIR_Citrine	1.39645	1.85593	0.000416983	0.000790015	0.48097	10.7995	3.3179e-06	0	0.892319	36.6255	Niben101Scf03114g03011.1	Niben101Scf03114g03011.1	sp|A1RIQ1|HTPG_SHESW ***- Chaperone protein HtpG IPR001404 (Heat shock protein Hsp90 family) GO:0005524 (ATP binding), GO:0006457 (protein folding), GO:0006950 (response to stress), GO:0051082 (unfolded protein binding)
18.2852	18.3643	18.3047	18.6941	18.7982	18.7957	17.8377	17.8889	17.891	+	NP_Citrine	+	TIR_Citrine	1.36201	1.85411	0.000111937	0.000661017	0.445555	15.106	2.06342e-05	0	0.89013	23.1497	Niben101Scf09610g00015.1;Niben101Scf00207g05008.1;Niben101Scf01177g04029.1;Niben101Scf19148g00006.1;Niben101Scf11953g00001.1	Niben101Scf09610g00015.1;Niben101Scf00207g05008.1	sp|Q9FPT1|UBP12_ARATH **** Ubiquitin carboxyl-terminal hydrolase 12 IPR008974 (TRAF-like), IPR024729 (ICP0-binding domain of Ubiquitin-specific protease 7), IPR028889 (Ubiquitin specific protease domain), IPR029346 (Ubiquitin carboxyl-terminal hydrolase, C
17.0756	17.2324	17.0908	17.1371	17.2084	17.2461	16.224	16.2949	16.4016	+	NP_Citrine	+	TIR_Citrine	1.77271	1.85214	0.000325897	0.000895175	0.826061	11.5047	0.00012571	0	0.890341	14.6676	Niben101Scf07165g01008.1;Niben101Scf05084g00008.1	Niben101Scf07165g01008.1;Niben101Scf05084g00008.1	ref|XP_003630569.1| ***- Mitochondrial phosphate carrier protein [Medicago truncatula] IPR018108 (Mitochondrial substrate/solute carrier), IPR023395 (Mitochondrial carrier domain);sp|Q86AV5|MCFX_DICDI ***- Mitochondrial substrate carrier family protein X I
19.0047	19.0592	18.983	19.5209	19.4726	19.5901	18.551	18.6746	18.692	+	NP_Citrine	+	TIR_Citrine	1.29725	1.85081	0.00164701	0.00126505	0.376452	7.55234	9.19053e-05	0	0.888704	15.8801	Niben101Scf08127g08009.1;Niben101Scf04430g03004.1;Niben101Scf17140g00013.1	Niben101Scf08127g08009.1	sp|Q9FWA3|6GPD3_ARATH **** 6-phosphogluconate dehydrogenase, decarboxylating 3 IPR006113 (6-phosphogluconate dehydrogenase, decarboxylating), IPR008927 (6-phosphogluconate dehydrogenase, C-terminal-like), IPR016040 (NAD(P)-binding domain) GO:0004616 (phosp
12.007	11.7569	11.5592	11.9521	12.0613	11.8499	10.9532	11.004	11.2376	+	NP_Citrine	+	TIR_Citrine	1.64227	1.84891	0.0105315	0.00412182	0.70941	4.5357	0.00113362	0.000570261	0.889496	8.33246	Niben101Scf08249g02002.1;Niben101Scf10050g01001.1;Niben101Scf00454g02005.1	Niben101Scf08249g02002.1;Niben101Scf10050g01001.1;Niben101Scf00454g02005.1	AT5G51180.1 ***- alpha/beta-Hydrolases superfamily protein LENGTH=357 IPR007751 (Domain of unknown function DUF676, lipase-like), IPR029058 (Alpha/Beta hydrolase fold);AT5G51180.1 ***- alpha/beta-Hydrolases superfamily protein LENGTH=357 IPR007751 (Domain
12.8376	14.0443	12.755	13.1187	13.2362	12.8808	12.2426	12.2722	12.088	+	NP_Citrine	+	TIR_Citrine	2.20041	1.84404	0.0739744	0.0249771	1.01138	2.40475	0.00180873	0.000647185	0.877634	7.36729	Niben101Scf13206g02016.1	Niben101Scf13206g02016.1	sp|O67066|FTSY_AQUAE ***- Signal recognition particle receptor FtsY IPR004390 (Signal-recognition particle receptor FtsY), IPR027417 (P-loop containing nucleoside triphosphate hydrolase) GO:0005525 (GTP binding), GO:0006184 (GTP catabolic process), GO:0006
14.128	13.802	14.3324	12.7043	12.6752	12.8036	11.6191	11.672	12.1795	+	NP_Citrine	+	TIR_Citrine	4.78097	1.8433	0.000661407	0.000804908	2.26394	9.58751	0.0077834	0.00304697	0.904142	4.946	Niben101Scf04608g02014.1	Niben101Scf04608g02014.1	sp|P35614|ERF1Z_ARATH **** Eukaryotic peptide chain release factor subunit 1-3 IPR004403 (Peptide chain release factor eRF1/aRF1), IPR029064 (50S ribosomal protein L30e-like) GO:0005737 (cytoplasm), GO:0006415 (translational termination), GO:0016149 (trans
14.5567	13.9661	14.5423	13.6495	13.5743	14.043	12.8162	12.8342	13.0088	+	NP_Citrine	+	TIR_Citrine	2.81075	1.84246	0.00197226	0.00150084	1.46866	7.19988	0.00529761	0.00241143	0.869243	5.50876	Niben101Scf01892g01010.1	Niben101Scf01892g01010.1	AT1G48570.1 *-*- zinc finger (Ran-binding) family protein LENGTH=455
16.9878	16.9251	16.9481	17.4334	17.4653	17.5242	16.5957	16.6423	16.5727	+	NP_Citrine	+	TIR_Citrine	1.27457	1.82884	0.000217988	0.000650888	0.35007	12.7506	1.31156e-05	0	0.870728	25.9429	Niben101Scf05226g08016.1;Niben101Scf05047g04009.1	Niben101Scf05226g08016.1;Niben101Scf05047g04009.1	sp|O61068|PFP1_TRIVA *-** Pyrophosphate--fructose 6-phosphate 1-phosphotransferase 1 IPR000023 (Phosphofructokinase domain), IPR011183 (Pyrophosphate-dependent phosphofructokinase PfpB) GO:0003872 (6-phosphofructokinase activity), GO:0005524 (ATP binding),
11.8849	13.0162	11.8573	12.1769	12.2386	11.4725	10.8559	11.3508	11.1496	+	NP_Citrine	+	TIR_Citrine	2.34192	1.82649	0.0498206	0.0158586	1.13407	2.77996	0.0413634	0.0129948	0.843923	2.96464	Niben101Scf05270g02006.1	Niben101Scf05270g02006.1	sp|A4QNC6|F136A_XENTR ***- Protein FAM136A IPR008560 (Protein of unknown function DUF842, eukaryotic)
16.6578	16.6785	16.5172	17.4864	17.6173	17.2857	16.5205	16.5808	16.6973			+	TIR_Citrine	1.01267	1.82523	0.813408	0.893011	0.0182781	0.252071	0.00139769	0.00062844	0.863569	7.88664	Niben101Scf10384g00017.1;Niben101Scf10384g00016.1;Niben101Scf10384g00014.1;Niben101Scf09973g00013.1;Niben101Scf09973g00011.1;Niben101Ctg10208g00001.1;Niben101Scf02437g06011.1;Niben101Scf10384g00015.1;Niben101Scf09262g01017.1;Niben101Scf08549g00011.1;Niben101Scf01475g00019.1;Niben101Scf08549g00014.1	Niben101Scf10384g00017.1;Niben101Scf10384g00016.1;Niben101Scf10384g00014.1;Niben101Scf09973g00013.1;Niben101Scf09973g00011.1;Niben101Ctg10208g00001.1;Niben101Scf02437g06011.1;Niben101Scf10384g00015.1;Niben101Scf09262g01017.1;Niben101Scf08549g00011.1;Niben101Scf01475g00019.1;Niben101Scf08549g00014.1	sp|O82012|HSP12_SOLPE ***- 17.6 kDa class I heat shock protein IPR008978 (HSP20-like chaperone);sp|O82012|HSP12_SOLPE ***- 17.6 kDa class I heat shock protein IPR008978 (HSP20-like chaperone);sp|O82012|HSP12_SOLPE ***- 17.6 kDa class I heat shock protein I
14.0662	13.7372	14.1329	13.6261	13.6272	13.7197	12.7204	12.7927	12.8567	+	NP_Citrine	+	TIR_Citrine	2.294	1.82428	0.000758607	0.000867836	1.18884	9.25257	6.52375e-05	0	0.867728	17.3187	Niben101Scf01191g01006.1	Niben101Scf01191g01006.1	sp|Q8JZN7|MIRO2_MOUSE **** Mitochondrial Rho GTPase 2 IPR001806 (Small GTPase superfamily), IPR011992 (EF-hand domain pair), IPR027417 (P-loop containing nucleoside triphosphate hydrolase) GO:0003924 (GTPase activity), GO:0005509 (calcium ion binding), GO:
10.5036	10.5156	10.7562	11.5258	11.5816	11.3885	10.5483	10.8367	10.493			+	TIR_Citrine	0.974368	1.82367	0.811983	0.892881	-0.0342013	-0.254048	0.00196199	0.00071598	0.872619	7.20988	Niben101Scf03345g00007.1	Niben101Scf03345g00007.1	sp|Q920J4|TXNL1_RAT *-*- Thioredoxin-like protein 1 IPR005746 (Thioredoxin), IPR011990 (Tetratricopeptide-like helical domain), IPR012336 (Thioredoxin-like fold) GO:0005515 (protein binding), GO:0006662 (glycerol ether metabolic process), GO:0015035 (prote
9.59884	10.7921	9.92909	10.3686	10.5858	9.62667	9.43965	9.73091	8.84369			+	TIR_Citrine	1.75857	1.82147	0.156509	0.0679067	0.768596	1.7418	0.0935757	0.0314301	0.855603	2.19111	Niben101Scf01489g00009.1;Niben101Scf01745g04006.1	Niben101Scf01489g00009.1;Niben101Scf01745g04006.1	sp|Q944A9|NPS11_ARATH ***- Novel plant SNARE 11 IPR000727 (Target SNARE coiled-coil domain), IPR005606 (Sec20) GO:0005515 (protein binding);sp|Q944A9|NPS11_ARATH ***- Novel plant SNARE 11 IPR000727 (Target SNARE coiled-coil domain), IPR005606 (Sec20) GO:00
22.3996	22.244	22.5423	21.1143	21.1525	21.1883	20.1991	20.3267	20.3324	+	NP_Citrine	+	TIR_Citrine	4.32615	1.8209	2.59287e-05	0.000821192	2.10925	21.8566	5.78485e-05	0	0.865638	17.8528	Niben101Scf02829g06001.1	Niben101Scf02829g06001.1	sp|P11029|ACAC_CHICK *-** Acetyl-CoA carboxylase IPR000089 (Biotin/lipoyl attachment), IPR011761 (ATP-grasp fold), IPR011764 (Biotin carboxylation domain), IPR016185 (Pre-ATP-grasp domain) GO:0003824 (catalytic activity), GO:0004075 (biotin carboxylase act
8.69852	9.6102	8.92617	8.11679	8.63275	7.90263	7.40138	7.18452	7.55514	+	NP_Citrine	+	TIR_Citrine	3.34953	1.81819	0.00447937	0.00209814	1.69795	5.76968	0.0258072	0.00806814	0.837044	3.46045	Niben101Scf02919g04001.1;Niben101Scf09796g00002.1;Niben101Scf08653g07030.1;Niben101Scf04892g00007.1	Niben101Scf02919g04001.1;Niben101Scf09796g00002.1;Niben101Scf08653g07030.1;Niben101Scf04892g00007.1	AT3G17980.1 **** Calcium-dependent lipid-binding (CaLB domain) family protein LENGTH=177 IPR000008 (C2 domain) GO:0005515 (protein binding);AT3G17980.1 **** Calcium-dependent lipid-binding (CaLB domain) family protein LENGTH=177 IPR000008 (C2 domain) GO:00
9.37371	9.7852	7.34061	10.1926	10.1575	9.48637	8.36058	9.52859	9.22794			+	TIR_Citrine	1.02455	1.81753	0.816938	0.895136	-0.205865	-0.247179	0.0964217	0.032402	0.906453	2.16432	Niben101Scf00980g07018.1;Niben101Scf06266g00002.1	Niben101Scf00980g07018.1;Niben101Scf06266g00002.1	sp|Q55276|LCYB_SYNE7 ***- Lycopene beta cyclase IPR008671 (Lycopene cyclase-type, FAD-binding) GO:0016117 (carotenoid biosynthetic process), GO:0016705 (oxidoreductase activity, acting on paired donors, with incorporation or reduction of molecular oxygen);
12.4192	12.1074	12.0656	13.0129	13.3122	13.1242	12.1945	12.3871	12.2983			+	TIR_Citrine	0.940025	1.81461	0.484598	0.456113	-0.0959085	-0.769351	0.00116657	0.00056245	0.856474	8.27013	Niben101Scf01463g00018.1;Niben101Scf04219g01015.1	Niben101Scf01463g00018.1;Niben101Scf04219g01015.1	sp|Q9LJX4|PUM5_ARATH ***- Pumilio homolog 5 IPR016024 (Armadillo-type fold) GO:0003723 (RNA binding), GO:0005488 (binding);sp|Q9LJX4|PUM5_ARATH ***- Pumilio homolog 5 IPR016024 (Armadillo-type fold) GO:0003723 (RNA binding), GO:0005488 (binding)
12.5588	12.3451	12.466	12.8203	12.5853	12.921	11.7554	11.9393	12.0577	+	NP_Citrine	+	TIR_Citrine	1.45043	1.81443	0.00741172	0.00328436	0.539153	5.01495	0.00295002	0.0010736	0.858084	6.46408	Niben101Scf04015g01011.1;Niben101Scf00963g02002.1	Niben101Scf04015g01011.1;Niben101Scf00963g02002.1	AT5G27380.1 **** glutathione synthetase 2 LENGTH=539 IPR005615 (Glutathione synthase, eukaryotic), IPR013816 (ATP-grasp fold, subdomain 2), IPR016185 (Pre-ATP-grasp domain) GO:0004363 (glutathione synthase activity), GO:0005524 (ATP binding), GO:0006750 (g
20.5264	22.2822	20.282	20.5807	20.0168	20.0309	19.1874	19.3977	19.5211	+	NP_Citrine	+	TIR_Citrine	3.86535	1.81376	0.0596472	0.0195658	1.66145	2.60637	0.0159997	0.00528085	0.840681	4.00977	Niben101Scf08088g04018.1	Niben101Scf08088g04018.1	sp|P27492|CB21_TOBAC ***- Chlorophyll a-b binding protein 16, chloroplastic IPR022796 (Chlorophyll A-B binding protein), IPR023329 (Chlorophyll a/b binding protein domain) GO:0009765 (photosynthesis, light harvesting), GO:0016020 (membrane)
19.3443	19.1696	19.3594	19.6663	19.6919	19.8678	18.8365	18.8952	18.9297	+	NP_Citrine	+	TIR_Citrine	1.325	1.81149	0.0037485	0.00176627	0.403969	6.05775	0.000242475	0	0.854872	12.4087	Niben101Scf01241g02004.1	Niben101Scf01241g02004.1	sp|Q9ZPS3|DCE4_ARATH **** Glutamate decarboxylase 4 IPR002129 (Pyridoxal phosphate-dependent decarboxylase), IPR015424 (Pyridoxal phosphate-dependent transferase) GO:0003824 (catalytic activity), GO:0004351 (glutamate decarboxylase activity), GO:0006536 (g
19.3457	19.2114	19.3182	19.9628	20.0074	19.9513	19.0902	19.1242	19.1375	+	NP_Citrine	+	TIR_Citrine	1.12937	1.81076	0.0157539	0.00550534	0.1745	4.02844	2.68121e-06	0	0.85653	38.6341	Niben101Scf09554g00008.1;Niben101Scf08680g00002.1;Niben101Scf11806g00020.1;Niben101Scf08721g01028.1	Niben101Scf09554g00008.1;Niben101Scf08680g00002.1	sp|Q96558|UGDH1_SOYBN **** UDP-glucose 6-dehydrogenase 1 IPR017476 (UDP-glucose/GDP-mannose dehydrogenase) GO:0003979 (UDP-glucose 6-dehydrogenase activity), GO:0016616 (oxidoreductase activity, acting on the CH-OH group of donors, NAD or NADP as acceptor)
18.8855	18.8436	18.8764	19.4245	19.5359	19.5148	18.6172	18.6549	18.6407	+	NP_Citrine	+	TIR_Citrine	1.17358	1.80859	0.000162416	0.000518847	0.230886	13.7432	1.84553e-05	0	0.854148	23.8086	Niben101Scf21813g00002.1;Niben101Scf12983g01028.1	Niben101Scf21813g00002.1;Niben101Scf12983g01028.1	sp|Q57KU6|SYA_SALCH **** Alanine--tRNA ligase IPR002318 (Alanine-tRNA ligase, class IIc), IPR009000 (Translation protein, beta-barrel domain) GO:0000166 (nucleotide binding), GO:0003676 (nucleic acid binding), GO:0004813 (alanine-tRNA ligase activity), GO:
11.8198	12.4927	11.7873	12.1048	12.1212	12.07	11.4082	11.3	10.9922	+	NP_Citrine	+	TIR_Citrine	1.77469	1.80854	0.037728	0.0120607	0.799778	3.05811	0.00232285	0.000840347	0.865185	6.89254	Niben101Scf04549g10018.1	Niben101Scf04549g10018.1	sp|A1SJA2|PDXT_NOCSJ --** Glutamine amidotransferase subunit PdxT IPR002161 (PdxT/SNO family), IPR029062 (Class I glutamine amidotransferase-like) GO:0006543 (glutamine catabolic process), GO:0016740 (transferase activity), GO:0042823 (pyridoxal phosphate
11.6951	11.6342	11.0601	11.8308	11.455	11.6142	10.8867	10.8776	10.5763	+	NP_Citrine	+	TIR_Citrine	1.62774	1.80796	0.0393554	0.0126396	0.682946	3.01502	0.00462912	0.00197121	0.853132	5.71776	Niben101Scf39473g00004.1	Niben101Scf39473g00004.1	sp|B2JS88|BETB_BURP8 **** NAD/NADP-dependent betaine aldehyde dehydrogenase IPR016161 (Aldehyde/histidinol dehydrogenase), IPR029510 (Aldehyde dehydrogenase, glutamic acid active site) GO:0008152 (metabolic process), GO:0016491 (oxidoreductase activity), G
10.6541	11.0091	10.4556	10.8596	10.8355	10.567	9.88401	9.78419	10.0394	+	NP_Citrine	+	TIR_Citrine	1.76334	1.80704	0.0107233	0.00415952	0.803727	4.51204	0.00205911	0.000706125	0.851505	7.11778	Niben101Scf01697g19001.1	Niben101Scf01697g19001.1	sp|Q9LS88|PP250_ARATH *-*- Pentatricopeptide repeat-containing protein IPR002885 (Pentatricopeptide repeat), IPR011990 (Tetratricopeptide-like helical domain) GO:0005515 (protein binding)
15.3658	15.2553	15.3964	15.5653	15.474	15.5574	14.707	14.7002	14.6412	+	NP_Citrine	+	TIR_Citrine	1.57715	1.80211	0.000161026	0.000522321	0.656363	13.7733	1.89087e-05	0	0.849402	23.6638	Niben101Scf01949g00005.1;Niben101Scf06903g00005.1;Niben101Scf01949g00019.1;Niben101Scf01510g00023.1;Niben101Scf01210g00002.1;Niben101Scf28682g00002.1;Niben101Scf02929g06031.1	Niben101Scf01949g00005.1;Niben101Scf06903g00005.1;Niben101Scf01949g00019.1;Niben101Scf01510g00023.1;Niben101Scf01210g00002.1;Niben101Scf28682g00002.1;Niben101Scf02929g06031.1	gb|AFO69204.1| **** ATPase subunit 8 (mitochondrion) [Gossypium hirsutum] IPR009455 (ATP synthase YMF19, uncharacterised, C-terminal) GO:0005739 (mitochondrion), GO:0016021 (integral component of membrane), GO:0016820 (hydrolase activity, acting on acid an
19.5792	21.8973	19.3331	20.307	20.1687	19.1184	18.9774	19.2005	19.1243			+	TIR_Citrine	3.16545	1.80173	0.226814	0.113702	1.16912	1.42674	0.115404	0.0394052	0.76397	2.00539	Niben101Scf07267g02012.1;Niben101Scf08156g08017.1	Niben101Scf07267g02012.1;Niben101Scf08156g08017.1	sp|A4QJM5|PSBB_AETGR *-** Photosystem II CP47 reaction center protein IPR000932 (Photosystem antenna protein-like) GO:0009521 (photosystem), GO:0009767 (photosynthetic electron transport chain), GO:0016020 (membrane), GO:0016168 (chlorophyll binding), GO:0
21.662	21.5357	21.6246	21.3777	21.1227	21.2684	20.4432	20.4117	20.3809	+	NP_Citrine	+	TIR_Citrine	2.29141	1.7999	8.68492e-06	0	1.1955	28.7723	0.000373442	0.000260664	0.844379	11.1098	Niben101Scf11178g01008.1;Niben101Scf02740g07003.1	Niben101Scf11178g01008.1	sp|Q0G9V4|RBL_DAUCA **** Ribulose bisphosphate carboxylase large chain IPR000685 (Ribulose bisphosphate carboxylase, large subunit, C-terminal), IPR017443 (Ribulose bisphosphate carboxylase, large subunit, ferrodoxin-like N-terminal) GO:0000287 (magnesium
17.4878	17.4705	17.52	17.9566	17.9112	17.9223	17.0011	17.1362	17.1061	+	NP_Citrine	+	TIR_Citrine	1.32924	1.79984	0.000693762	0.000896135	0.411611	9.46959	3.95266e-05	0	0.848893	19.654	Niben101Scf07364g00017.1;Niben101Scf15467g02002.1	Niben101Scf07364g00017.1;Niben101Scf15467g02002.1	sp|Q9LT08|PSDE_ARATH ***- 26S proteasome non-ATPase regulatory subunit 14 homolog IPR000555 (JAB1/MPN/MOV34 metalloenzyme domain), IPR024969 (Rpn11/EIF3F C-terminal domain) GO:0005515 (protein binding);sp|P41878|RPN11_SCHPO ***- 26S proteasome regulatory s
17.2328	17.1261	17.5438	16.1273	16.1655	16.1837	15.2225	15.3296	15.3876	+	NP_Citrine	+	TIR_Citrine	3.9921	1.79522	0.000121386	0.000625668	1.98766	14.7985	7.82783e-05	0	0.845582	16.5386	Niben101Scf04626g01002.1	Niben101Scf04626g01002.1	AT1G24090.1 ***- RNase H family protein LENGTH=353 IPR011320 (Ribonuclease H1, N-terminal), IPR012337 (Ribonuclease H-like domain) GO:0003676 (nucleic acid binding)
11.8343	11.3972	11.6187	11.7982	11.8307	11.9165	11.0222	10.9629	11.0406	+	NP_Citrine	+	TIR_Citrine	1.53561	1.79056	0.00904158	0.00368	0.608188	4.73934	3.8206e-05	0	0.839923	19.8231	Niben101Scf00859g04012.1;Niben101Scf03723g04003.1	Niben101Scf00859g04012.1;Niben101Scf03723g04003.1	sp|Q5L0J5|RASP_GEOKA ***- Zinc metalloprotease RasP IPR004387 (Peptidase M50, putative membrane-associated zinc metallopeptidase) GO:0004222 (metalloendopeptidase activity), GO:0005515 (protein binding), GO:0006508 (proteolysis), GO:0016021 (integral compo
14.8639	15.5763	14.9619	15.4805	15.3389	14.8541	14.2329	14.3749	14.5936	+	NP_Citrine	+	TIR_Citrine	1.69549	1.79042	0.0408473	0.0127461	0.733532	2.97731	0.019073	0.00603468	0.824013	3.80187	Niben101Scf02969g01008.1;Niben101Scf03403g01025.1	Niben101Scf02969g01008.1;Niben101Scf03403g01025.1	sp|P37116|NCPR_VIGRR **** NADPH--cytochrome P450 reductase IPR001094 (Flavodoxin), IPR023173 (NADPH-cytochrome p450 reductase, FAD-binding, alpha-helical domain-3), IPR029039 (Flavoprotein-like) GO:0005506 (iron ion binding), GO:0010181 (FMN binding), GO:0
18.7739	18.8829	18.9674	19.4152	19.5473	19.5017	18.5872	18.7099	18.6529	+	NP_Citrine	+	TIR_Citrine	1.16963	1.78786	0.0275309	0.00843603	0.224751	3.38997	9.02908e-05	0	0.838068	15.9516	Niben101Scf12589g00003.1	Niben101Scf12589g00003.1	sp|Q6ZQ93|UBP34_MOUSE *-** Ubiquitin carboxyl-terminal hydrolase 34 IPR008974 (TRAF-like), IPR024729 (ICP0-binding domain of Ubiquitin-specific protease 7), IPR028889 (Ubiquitin specific protease domain), IPR029346 (Ubiquitin carboxyl-terminal hydrolase, C
15.1392	14.971	15.1885	15.7657	15.5033	15.87	14.88	14.8797	14.892	+	NP_Citrine	+	TIR_Citrine	1.16362	1.78652	0.0308124	0.00935753	0.215669	3.2692	0.00161325	0.00066863	0.82906	7.59381	Niben101Scf02749g01008.1;Niben101Scf01184g09001.1;Niben101Scf08767g00001.1	Niben101Scf02749g01008.1	AT5G07990.1 ***- Cytochrome P450 superfamily protein LENGTH=513 IPR001128 (Cytochrome P450) GO:0005506 (iron ion binding), GO:0016705 (oxidoreductase activity, acting on paired donors, with incorporation or reduction of molecular oxygen), GO:0020037 (heme
15.4919	16.0342	15.5138	15.8243	15.9015	15.6598	14.8386	14.9564	15.0912	+	NP_Citrine	+	TIR_Citrine	1.66645	1.78133	0.0200296	0.00668716	0.717901	3.74524	0.00122297	0.000552652	0.833168	8.16837	Niben101Scf02010g01011.1;Niben101Scf01434g01018.1	Niben101Scf02010g01011.1;Niben101Scf01434g01018.1	sp|Q9NQW7|XPP1_HUMAN ***- Xaa-Pro aminopeptidase 1 IPR000994 (Peptidase M24, structural domain), IPR029149 (Creatinase/Aminopeptidase P/Spt16, N-terminal) GO:0016787 (hydrolase activity);sp|Q9NQW7|XPP1_HUMAN ***- Xaa-Pro aminopeptidase 1 IPR000994 (Peptida
14.4767	15.2091	14.2191	14.5642	14.5963	14.1994	13.4212	13.641	13.8115	+	NP_Citrine	+	TIR_Citrine	2.09205	1.77873	0.0334044	0.01031	1.01045	3.18409	0.00822566	0.00312828	0.828746	4.86899	Niben101Scf18643g00022.1;Niben101Scf00245g03004.1	Niben101Scf18643g00022.1;Niben101Scf00245g03004.1	sp|Q9SQL2|CB24_PEA ***- Chlorophyll a-b binding protein P4, chloroplastic IPR022796 (Chlorophyll A-B binding protein), IPR023329 (Chlorophyll a/b binding protein domain) GO:0009765 (photosynthesis, light harvesting), GO:0016020 (membrane);sp|P27521|CA4_ARA
8.01489	8.30271	7.75077	9.47794	9.22523	9.03325	8.4308	8.5217	8.32137	+	NP_Citrine	+	TIR_Citrine	0.764955	1.77778	0.0768491	0.0261704	-0.401836	-2.36966	0.00435717	0.00167385	0.820848	5.81365	Niben101Scf05628g01019.1	Niben101Scf05628g01019.1	AT5G42870.1 *-*- phosphatidic acid phosphohydrolase 2 LENGTH=930 IPR007651 (Lipin, N-terminal), IPR013209 (LNS2, Lipin/Ned1/Smp2), IPR023214 (HAD-like domain)
16.0093	16.2086	15.8621	17.0354	16.9528	16.0289	15.7992	15.9194	16.003			+	TIR_Citrine	1.08978	1.7764	0.363349	0.256259	0.119429	1.02489	0.0800006	0.0257686	0.765174	2.33287	Niben101Scf20666g00001.1;Niben101Scf00231g07002.1;Niben101Scf03045g07003.1	Niben101Scf20666g00001.1;Niben101Scf00231g07002.1;Niben101Scf03045g07003.1	sp|P51824|ARF1_SOLTU *-*- ADP-ribosylation factor 1 IPR006689 (Small GTPase superfamily, ARF/SAR type), IPR027417 (P-loop containing nucleoside triphosphate hydrolase) GO:0005525 (GTP binding);sp|P51821|ARF1_CHLRE *-*- ADP-ribosylation factor 1 IPR006689 (
17.7555	17.5626	17.7551	18.3645	18.4956	18.5789	17.6317	17.72	17.6107			+	TIR_Citrine	1.02738	1.77456	0.636858	0.72647	0.0369415	0.510071	0.00030935	0.000278834	0.825558	11.6593	Niben101Scf00440g01018.1	Niben101Scf00440g01018.1	sp|Q07346|DCE_PETHY *-*- Glutamate decarboxylase IPR002129 (Pyridoxal phosphate-dependent decarboxylase), IPR015424 (Pyridoxal phosphate-dependent transferase) GO:0003824 (catalytic activity), GO:0016831 (carboxy-lyase activity), GO:0019752 (carboxylic aci
16.8718	16.7809	16.9588	17.3427	17.1986	17.3607	16.451	16.4849	16.4917	+	NP_Citrine	+	TIR_Citrine	1.3162	1.77338	0.00172129	0.00124712	0.39466	7.46468	9.81601e-05	0	0.824811	15.6174	Niben101Scf07522g00004.1	Niben101Scf07522g00004.1	ref|NP_001288856.1| **** mitochondrial outer membrane protein porin 3-like [Brassica rapa] gb|AAS21632.1| voltage-dependent anion-selective channel protein [Brassica rapa] IPR023614 (Porin domain), IPR027246 (Eukaryotic porin/Tom40) GO:0005741 (mitochondri
13.2585	12.8374	13.1981	12.8789	12.955	13.0846	12.2983	12.1465	11.991	+	NP_Citrine	+	TIR_Citrine	1.9438	1.77108	0.00386671	0.00180748	0.952706	6.00669	0.0015122	0.000679132	0.827565	7.72465	Niben101Scf07400g01008.1;Niben101Scf04119g03007.1	Niben101Scf07400g01008.1;Niben101Scf04119g03007.1	sp|Q8L5Y6|CAND1_ARATH ***- Cullin-associated NEDD8-dissociated protein 1 IPR016024 (Armadillo-type fold) GO:0005488 (binding);sp|Q8L5Y6|CAND1_ARATH ***- Cullin-associated NEDD8-dissociated protein 1 IPR016024 (Armadillo-type fold) GO:0005488 (binding)
10.9039	10.6458	10.5821	11.6821	11.4785	11.4966	10.7479	10.6482	10.7964			+	TIR_Citrine	0.989861	1.76938	0.860106	0.924421	-0.0202227	-0.187894	0.000467126	0.000491266	0.821579	10.4885	Niben101Scf04671g02002.1	Niben101Scf04671g02002.1	sp|Q8BUM9|UBP43_MOUSE *-** Ubiquitin carboxyl-terminal hydrolase 43 IPR028889 (Ubiquitin specific protease domain) GO:0006511 (ubiquitin-dependent protein catabolic process), GO:0036459 (ubiquitinyl hydrolase activity)
16.1735	16.1228	16.0663	16.3246	16.3073	16.4491	15.5363	15.6324	15.4444	+	NP_Citrine	+	TIR_Citrine	1.49673	1.76787	0.000732757	0.000878107	0.583193	9.33622	0.000304447	0.000280612	0.822653	11.7072	Niben101Scf05369g01009.1;Niben101Scf00872g00007.1;Niben101Scf03150g02010.1;Niben101Scf01112g02010.1	Niben101Scf05369g01009.1;Niben101Scf00872g00007.1;Niben101Scf03150g02010.1	sp|O66271|FUMC_THET2 **** Fumarate hydratase class II IPR000362 (Fumarate lyase family), IPR008948 (L-Aspartase-like), IPR024083 (Fumarase/histidase, N-terminal) GO:0003824 (catalytic activity), GO:0004333 (fumarate hydratase activity), GO:0006099 (tricarb
14.5229	14.1839	14.3212	14.5188	14.5462	14.3934	13.5607	13.6708	13.7598	+	NP_Citrine	+	TIR_Citrine	1.60594	1.76736	0.00399729	0.00193324	0.678952	5.95247	0.00037971	0.000259434	0.82237	11.0624	Niben101Scf08664g00026.1	Niben101Scf08664g00026.1	AT3G15980.5 *-*- Coatomer, beta subunit LENGTH=930 IPR015943 (WD40/YVTN repeat-like-containing domain), IPR020472 (G-protein beta WD-40 repeat) GO:0005515 (protein binding)
13.198	13.1308	13.2484	13.3166	13.3235	13.2843	12.417	12.5551	12.4936	+	NP_Citrine	+	TIR_Citrine	1.62851	1.76364	0.000179081	0.000705128	0.70385	13.4057	3.96242e-05	0	0.819558	19.6418	Niben101Scf01817g02001.1;Niben101Scf00721g00011.1	Niben101Scf01817g02001.1;Niben101Scf00721g00011.1	sp|Q9SWE7|VATE_CITLI **** V-type proton ATPase subunit E IPR002842 (ATPase, V1/A1 complex, subunit E) GO:0015991 (ATP hydrolysis coupled proton transport), GO:0033178 (proton-transporting two-sector ATPase complex, catalytic domain), GO:0046961 (proton-tra
14.5705	14.2619	14.4855	15.4887	15.487	15.7119	14.8392	14.7563	14.6463	+	NP_Citrine	+	TIR_Citrine	0.809839	1.76183	0.0459135	0.0141019	-0.307914	-2.86034	0.000943475	0.000498264	0.815301	8.74206	Niben101Scf00561g00002.1	Niben101Scf00561g00002.1	AT2G22590.1 ***- UDP-Glycosyltransferase superfamily protein LENGTH=470 IPR002213 (UDP-glucuronosyl/UDP-glucosyltransferase) GO:0008152 (metabolic process), GO:0016758 (transferase activity, transferring hexosyl groups)
15.3775	16.8763	15.4341	16.2325	16.0094	15.5093	15.0223	15.0851	15.2731			+	TIR_Citrine	1.92449	1.76157	0.196055	0.0926128	0.769132	1.55008	0.0252194	0.00793071	0.79026	3.48577	Niben101Scf01025g01013.1	Niben101Scf01025g01013.1	AT4G38970.1 **** fructose-bisphosphate aldolase 2 LENGTH=398 IPR000741 (Fructose-bisphosphate aldolase, class-I), IPR013785 (Aldolase-type TIM barrel) GO:0003824 (catalytic activity), GO:0004332 (fructose-bisphosphate aldolase activity), GO:0006096 (glycol
16.7365	16.1422	16.6707	16.825	16.7805	16.7677	15.8957	16.0016	16.027	+	NP_Citrine	+	TIR_Citrine	1.47838	1.75983	0.0479955	0.014765	0.541719	2.81656	4.88184e-05	0	0.816336	18.6345	Niben101Scf02818g01019.1	Niben101Scf02818g01019.1	sp|P93092|ACP1_CASGL ***- Acyl carrier protein 1, chloroplastic IPR009081 (Acyl carrier protein-like)
18.7139	18.7593	18.6263	18.9627	18.9084	18.9845	18.147	18.1946	18.0719	+	NP_Citrine	+	TIR_Citrine	1.47644	1.75748	0.000444374	0.000768571	0.561952	10.6242	4.29093e-05	0	0.814038	19.2512	Niben101Scf00313g07005.1;Niben101Scf08365g00002.1;Niben101Scf11158g02005.1	Niben101Scf00313g07005.1	sp|Q8GT20|BEBT_TOBAC ***- Benzyl alcohol O-benzoyltransferase IPR003480 (Transferase), IPR023213 (Chloramphenicol acetyltransferase-like domain) GO:0016747 (transferase activity, transferring acyl groups other than amino-acyl groups)
14.2018	14.0917	14.1018	14.1473	14.0981	14.2091	13.352	13.3385	13.3319	+	NP_Citrine	+	TIR_Citrine	1.73123	1.75492	2.43569e-05	0.000849315	0.790958	22.2034	1.56514e-05	0	0.810711	24.8158	Niben101Scf08182g01002.1	Niben101Scf08182g01002.1	sp|F4JC97|PSME4_ARATH ***- Proteasome activator subunit 4 IPR016024 (Armadillo-type fold) GO:0005488 (binding)
12.6953	12.8628	13.1412	13.668	13.8082	13.7185	12.8571	12.9739	12.9323			+	TIR_Citrine	0.992898	1.75421	0.881688	0.934815	-0.0213238	-0.158574	0.000109644	0	0.81046	15.1855	Niben101Scf08041g00013.1;Niben101Scf05278g01011.1	Niben101Scf08041g00013.1;Niben101Scf05278g01011.1	sp|Q9ZW07|PUM1_ARATH ***- Pumilio homolog 1 IPR012940 (Nucleic acid binding NABP), IPR016024 (Armadillo-type fold) GO:0003723 (RNA binding), GO:0005488 (binding);sp|Q9ZW06|PUM2_ARATH ***- Pumilio homolog 2 IPR012940 (Nucleic acid binding NABP), IPR016024 (
16.7441	16.6329	16.6817	17.3622	17.4428	17.4903	16.6685	16.6154	16.5829			+	TIR_Citrine	1.04552	1.75322	0.191657	0.0894789	0.0639311	1.56932	5.59174e-05	0	0.809472	18.0066	Niben101Scf21557g01026.1;Niben101Scf00558g00005.1	Niben101Scf21557g01026.1;Niben101Scf00558g00005.1	ref|XP_002511201.1| **** ATP binding protein, putative [Ricinus communis] gb|EEF51803.1| ATP binding protein, putative [Ricinus communis] IPR003959 (ATPase, AAA-type, core), IPR027417 (P-loop containing nucleoside triphosphate hydrolase) GO:0005524 (ATP bi
12.2744	12.0351	12.1786	12.0806	11.9207	12.1172	11.3867	11.1766	11.1192	+	NP_Citrine	+	TIR_Citrine	1.91041	1.75301	0.000943173	0.00100217	0.935201	8.74279	0.0013105	0.000542347	0.811993	8.02142	Niben101Scf02407g13011.1	Niben101Scf02407g13011.1	sp|Q4KKR8|SYGB_PSEF5 --** Glycine--tRNA ligase beta subunit IPR006194 (Glycine-tRNA synthetase, heterodimeric) GO:0000166 (nucleotide binding), GO:0004820 (glycine-tRNA ligase activity), GO:0005524 (ATP binding), GO:0005737 (cytoplasm), GO:0006426 (glycyl-
16.7919	16.5274	16.8184	16.6694	16.5959	16.7471	15.9105	15.8902	15.7869	+	NP_Citrine	+	TIR_Citrine	1.80863	1.75147	0.00106902	0.000955533	0.850059	8.46141	0.000154457	0	0.808256	13.9199	Niben101Scf01802g02003.1;Niben101Scf04003g04003.1	Niben101Scf01802g02003.1;Niben101Scf04003g04003.1	sp|Q9VQX4|PNCB_DROME **** Nicotinate phosphoribosyltransferase IPR002638 (Quinolinate phosphoribosyl transferase, C-terminal), IPR007229 (Nicotinate phosphoribosyltransferase family) GO:0004514 (nicotinate-nucleotide diphosphorylase (carboxylating) activit
19.7218	19.9453	19.733	20.283	20.3148	20.3407	19.4766	19.5362	19.5046	+	NP_Citrine	+	TIR_Citrine	1.22925	1.7496	0.0169954	0.00578123	0.294256	3.93751	4.65299e-06	0	0.807035	33.6486	Niben101Scf25794g00004.1	Niben101Scf25794g00004.1	AT5G47040.1 ***- lon protease 2 LENGTH=888 IPR015947 (PUA-like domain), IPR027065 (Lon protease), IPR027417 (P-loop containing nucleoside triphosphate hydrolase) GO:0004176 (ATP-dependent peptidase activity), GO:0004252 (serine-type endopeptidase activity)
13.8982	14.112	13.8305	13.9627	14.0279	13.7528	13.0472	13.1611	13.1258	+	NP_Citrine	+	TIR_Citrine	1.78979	1.74955	0.000790434	0.000853855	0.835514	9.15431	0.000856105	0.000512043	0.803065	8.96624	Niben101Scf01513g01010.1;Niben101Scf01451g05008.1	Niben101Scf01513g01010.1	sp|P70718|6PGD_AGGAC *-** 6-phosphogluconate dehydrogenase, decarboxylating IPR008927 (6-phosphogluconate dehydrogenase, C-terminal-like), IPR015815 (Hydroxy monocarboxylic acid anion dehydrogenase, HIBADH-type), IPR016040 (NAD(P)-binding domain) GO:000461
16.2669	15.9768	16.2441	16.3441	16.3006	16.3288	15.5339	15.536	15.4839	+	NP_Citrine	+	TIR_Citrine	1.56955	1.74893	0.00243231	0.00139171	0.644669	6.80814	2.88743e-06	0	0.806562	37.9234	Niben101Scf06914g00003.1;Niben101Scf03886g02010.1;Niben101Scf00161g00005.1	Niben101Scf06914g00003.1;Niben101Scf03886g02010.1	sp|P0A0A1|ODPB_STAAM **** Pyruvate dehydrogenase E1 component subunit beta IPR005475 (Transketolase-like, pyrimidine-binding domain), IPR005476 (Transketolase, C-terminal), IPR009014 (Transketolase, C-terminal/Pyruvate-ferredoxin oxidoreductase, domain II)
15.2363	15.1004	15.1516	15.5023	15.4884	15.5154	14.7107	14.7736	14.5972	+	NP_Citrine	+	TIR_Citrine	1.38334	1.74883	0.00196512	0.00150211	0.468896	7.20683	0.000101575	0	0.80818	15.4826	Niben101Scf03039g01017.1;Niben101Scf05349g01023.1	Niben101Scf03039g01017.1	sp|A3CK48|VATA_STRSV **** V-type ATP synthase alpha chain IPR005725 (ATPase, V1 complex, subunit A), IPR027417 (P-loop containing nucleoside triphosphate hydrolase) GO:0005524 (ATP binding), GO:0015991 (ATP hydrolysis coupled proton transport), GO:0015992
14.839	14.4766	14.616	13.1967	13.0656	13.4215	12.0814	12.1634	12.8974	+	NP_Citrine	+	TIR_Citrine	4.66528	1.74816	0.00127456	0.00113867	2.26309	8.08025	0.0387275	0.0122254	0.847191	3.0314	Niben101Scf05954g00002.1	Niben101Scf05954g00002.1	emb|CDY20509.1| *-*- BnaC04g05350D [Brassica napus]
12.8991	12.6106	13.163	12.832	12.7536	13.0137	12.214	12.0341	11.9356	+	NP_Citrine	+	TIR_Citrine	1.7932	1.7468	0.00979292	0.00398762	0.829648	4.63195	0.00199225	0.000712995	0.805199	7.18059	Niben101Scf04496g00015.1	Niben101Scf04496g00015.1	sp|Q556Z3|TPC10_DICDI *-*- Trafficking protein particle complex subunit 10 IPR011990 (Tetratricopeptide-like helical domain), IPR021773 (Foie gras liver health family 1), IPR022233 (TRAPP II complex, TRAPPC10) GO:0005515 (protein binding)
14.0444	13.8184	14.0823	14.4542	14.4386	14.4575	13.7344	13.6333	13.565	+	NP_Citrine	+	TIR_Citrine	1.26608	1.74621	0.0245381	0.00758873	0.337431	3.51602	8.37271e-05	0	0.805887	16.2593	Niben101Scf05295g05010.1	Niben101Scf05295g05010.1	sp|Q8KAE1|PGK_CHLTE **** Phosphoglycerate kinase IPR001576 (Phosphoglycerate kinase) GO:0004618 (phosphoglycerate kinase activity), GO:0006096 (glycolytic process)
12.697	13.5551	12.4838	13.3075	13.5788	12.5603	12.1706	12.6046	12.4106			+	TIR_Citrine	1.49875	1.74499	0.21459	0.105713	0.516689	1.47361	0.0840528	0.0273796	0.753594	2.28788	Niben101Scf10990g00014.1;Niben101Scf17849g02003.1;Niben101Scf07276g00004.1	Niben101Scf10990g00014.1;Niben101Scf17849g02003.1;Niben101Scf07276g00004.1	AT3G45640.1 **** mitogen-activated protein kinase 3 LENGTH=370 IPR011009 (Protein kinase-like domain) GO:0004672 (protein kinase activity), GO:0004674 (protein serine/threonine kinase activity), GO:0004707 (MAP kinase activity), GO:0005524 (ATP binding), G
18.5603	19.6812	18.528	18.5894	18.0157	17.9672	17.3604	17.4043	17.4816	+	NP_Citrine	+	TIR_Citrine	3.05896	1.74495	0.0166832	0.00580746	1.50771	3.9596	0.0187638	0.00602054	0.775293	3.8209	Niben101Scf01208g01014.1	Niben101Scf01208g01014.1	sp|A0A361|PSBB_COFAR **** Photosystem II CP47 reaction center protein IPR000932 (Photosystem antenna protein-like) GO:0009521 (photosystem), GO:0009767 (photosynthetic electron transport chain), GO:0016020 (membrane), GO:0016168 (chlorophyll binding), GO:0
9.4574	10.0289	10.1043	9.72516	9.73816	9.8471	9.41357	9.04192	8.1962	+	NP_Citrine	+	TIR_Citrine	1.89599	1.74488	0.0771681	0.0264143	0.979623	2.36586	0.070721	0.0225516	0.886243	2.44637	Niben101Scf05948g07008.1;Niben101Scf07261g01010.1	Niben101Scf05948g07008.1;Niben101Scf07261g01010.1	sp|Q54XK2|SC61A_DICDI **** Protein transport protein Sec61 subunit alpha IPR002208 (SecY/SEC61-alpha family), IPR023201 (SecY subunit domain) GO:0015031 (protein transport), GO:0016020 (membrane);sp|Q54XK2|SC61A_DICDI **** Protein transport protein Sec61 s
13.2913	12.7042	13.6331	13.5952	13.5576	13.7666	12.7644	12.9166	12.8415			+	TIR_Citrine	1.33472	1.7417	0.250812	0.133637	0.368683	1.34165	0.000509447	0.000470219	0.798931	10.2566	Niben101Scf00606g03021.1;Niben101Scf00305g04005.1	Niben101Scf00606g03021.1;Niben101Scf00305g04005.1	AT5G66530.1 ***- Galactose mutarotase-like superfamily protein LENGTH=307 IPR008183 (Aldose 1-/Glucose-6-phosphate 1-epimerase), IPR011013 (Galactose mutarotase-like domain) GO:0003824 (catalytic activity), GO:0005975 (carbohydrate metabolic process), GO:0
17.7065	19.5181	17.7408	17.9619	17.5179	17.2508	16.6151	16.8229	16.9628	+	NP_Citrine	+	TIR_Citrine	3.44065	1.74088	0.0662096	0.0223766	1.52153	2.50784	0.0281367	0.00882442	0.776588	3.36643	Niben101Scf02264g00007.1	Niben101Scf02264g00007.1	sp|A4QLV9|PSBB_NASOF *-** Photosystem II CP47 reaction center protein IPR000932 (Photosystem antenna protein-like) GO:0009521 (photosystem), GO:0009767 (photosynthetic electron transport chain), GO:0016020 (membrane), GO:0016168 (chlorophyll binding), GO:0
11.2413	12.0602	11.3831	11.166	11.2781	10.7486	10.4214	10.2172	10.1989	+	NP_Citrine	+	TIR_Citrine	2.50519	1.73972	0.00813487	0.00341512	1.28236	4.88438	0.0111989	0.0038407	0.785047	4.45553	Niben101Scf00927g02017.1	Niben101Scf00927g02017.1	sp|Q55512|DHAS_SYNY3 **** Aspartate-semialdehyde dehydrogenase IPR012080 (Aspartate-semialdehyde dehydrogenase), IPR016040 (NAD(P)-binding domain) GO:0003942 (N-acetyl-gamma-glutamyl-phosphate reductase activity), GO:0004073 (aspartate-semialdehyde dehydro
16.5397	16.4299	16.3442	16.8349	16.6379	16.7895	15.8927	16.0443	15.9318	+	NP_Citrine	+	TIR_Citrine	1.39708	1.73963	0.0026733	0.00158994	0.48163	6.63777	0.000440483	0.000500556	0.79779	10.6482	Niben101Scf01001g00005.1;Niben101Scf01001g00004.1;Niben101Scf01001g00003.1;Niben101Ctg13736g00004.1;Niben101Scf04869g03002.1	Niben101Scf01001g00005.1;Niben101Scf01001g00004.1;Niben101Scf01001g00003.1;Niben101Ctg13736g00004.1	sp|P23432|E13C_TOBAC ***- Glucan endo-1,3-beta-glucosidase IPR000490 (Glycoside hydrolase, family 17), IPR017853 (Glycoside hydrolase superfamily);sp|P23432|E13C_TOBAC ***- Glucan endo-1,3-beta-glucosidase IPR000490 (Glycoside hydrolase, family 17), IPR017
18.8573	18.6099	18.8775	18.4263	18.5385	18.5546	17.7034	17.7567	17.666	+	NP_Citrine	+	TIR_Citrine	2.11023	1.73916	0.000283381	0.000802842	1.07285	11.924	7.78312e-05	0	0.797752	16.5626	Niben101Scf00197g02006.1;Niben101Scf06228g00010.1;Niben101Scf02461g09001.1;Niben101Scf12737g00006.1;Niben101Scf08603g00001.1;Niben101Scf39383g00001.1;Niben101Scf15411g00001.1	Niben101Scf00197g02006.1;Niben101Scf06228g00010.1	AT1G62020.1 ***- Coatomer, alpha subunit LENGTH=1216 IPR011048 (Cytochrome cd1-nitrite reductase-like, haem d1 domain), IPR016391 (Coatomer alpha subunit) GO:0005198 (structural molecule activity), GO:0005515 (protein binding), GO:0006886 (intracellular pr
14.6573	14.5902	14.6915	14.9106	14.9603	14.8545	14.0817	14.1779	14.0727	+	NP_Citrine	+	TIR_Citrine	1.44935	1.73821	0.000283546	0.000801418	0.535585	11.9222	6.19807e-05	0	0.797744	17.5443	Niben101Scf05928g00005.1;Niben101Scf00063g05004.1	Niben101Scf05928g00005.1;Niben101Scf00063g05004.1	gb|EMS56326.1| *-** LON peptidase N-terminal domain and RING finger protein 1 [Triticum urartu] IPR003111 (Peptidase S16, lon N-terminal), IPR011990 (Tetratricopeptide-like helical domain), IPR013083 (Zinc finger, RING/FYVE/PHD-type), IPR015947 (PUA-like d
19.2781	19.1691	19.2779	19.4118	19.4071	19.4334	18.5639	18.6525	18.6423	+	NP_Citrine	+	TIR_Citrine	1.53957	1.73794	0.000170506	0.000513158	0.622158	13.5742	1.05556e-05	0	0.797871	27.3971	Niben101Scf03371g00013.1;Niben101Scf00109g00017.1	Niben101Scf03371g00013.1;Niben101Scf00109g00017.1	ref|XP_003630569.1| ***- Mitochondrial phosphate carrier protein [Medicago truncatula] IPR018108 (Mitochondrial substrate/solute carrier), IPR023395 (Mitochondrial carrier domain);ref|XP_003630569.1| ***- Mitochondrial phosphate carrier protein [Medicago t
15.9948	15.7901	15.8421	16.0021	16.0218	16.1261	15.2806	15.3208	15.1626	+	NP_Citrine	+	TIR_Citrine	1.53914	1.7349	0.0013248	0.00111472	0.621027	7.99857	0.000201092	0	0.795365	13.0156	Niben101Scf05306g01007.1	Niben101Scf05306g01007.1	AT5G42870.1 *-*- phosphatidic acid phosphohydrolase 2 LENGTH=930 IPR007651 (Lipin, N-terminal), IPR013209 (LNS2, Lipin/Ned1/Smp2), IPR023214 (HAD-like domain)
12.599	12.9506	12.4486	13.1367	12.8178	13.039	12.2638	12.3023	12.0606	+	NP_Citrine	+	TIR_Citrine	1.38407	1.73048	0.0516687	0.0167436	0.457131	2.74444	0.00281361	0.00101542	0.788923	6.54707	Niben101Scf06139g00001.1;Niben101Scf01911g02007.1;Niben101Scf01931g11009.1;Niben101Scf01520g03004.1	Niben101Scf06139g00001.1;Niben101Scf01911g02007.1	sp|C3MZB8|RL11_SULIA ***- 50S ribosomal protein L11 IPR000911 (Ribosomal protein L11/L12) GO:0003735 (structural constituent of ribosome), GO:0005840 (ribosome), GO:0006412 (translation);sp|C3MZB8|RL11_SULIA ***- 50S ribosomal protein L11 IPR000911 (Riboso
13.7188	13.7942	13.875	13.5145	13.3283	13.5866	12.5809	12.855	12.621	+	NP_Citrine	+	TIR_Citrine	2.15343	1.72873	0.000327686	0.000890728	1.11038	11.4886	0.00234466	0.000838667	0.790816	6.87534	Niben101Scf07790g03026.1;Niben101Scf03104g03019.1	Niben101Scf07790g03026.1;Niben101Scf03104g03019.1	sp|Q9ZS88|DER22_ARATH ***- Derlin-2.2 IPR007599 (Derlin);sp|Q9ZS88|DER22_ARATH ***- Derlin-2.2 IPR007599 (Derlin)
17.8591	17.6693	17.9211	18.4852	18.4891	18.4453	17.7739	17.6794	17.5935			+	TIR_Citrine	1.09905	1.72808	0.218157	0.107955	0.134223	1.45966	0.000126112	0	0.790919	14.6558	Niben101Scf00069g02007.1	Niben101Scf00069g02007.1	gb|KEH25572.1| *-*- HSP20-like chaperone superfamily protein [Medicago truncatula] IPR008978 (HSP20-like chaperone)
17.7392	18.0209	17.7127	18.0627	18.0644	17.9788	17.1987	17.2843	17.2606	+	NP_Citrine	+	TIR_Citrine	1.49781	1.7261	0.00480464	0.00213004	0.576429	5.65946	3.22702e-05	0	0.787413	20.6849	Niben101Scf04861g00014.1;Niben101Scf08091g00018.1;Niben101Scf21584g00007.1	Niben101Scf04861g00014.1;Niben101Scf08091g00018.1;Niben101Scf21584g00007.1	sp|Q9C5U3|PRS8A_ARATH ***- 26S protease regulatory subunit 8 homolog A IPR003959 (ATPase, AAA-type, core), IPR005937 (26S proteasome subunit P45), IPR027417 (P-loop containing nucleoside triphosphate hydrolase) GO:0005524 (ATP binding), GO:0005737 (cytopla
10.0472	9.89676	9.98684	10.2062	10.583	10.503	9.901	9.41807	9.60083	+	NP_Citrine	+	TIR_Citrine	1.25214	1.724	0.0842325	0.029675	0.336963	2.28595	0.0121009	0.00418837	0.790752	4.35591	Niben101Scf04387g01036.1	Niben101Scf04387g01036.1	sp|Q6UNT2|RL5_CUCSA ***- 60S ribosomal protein L5 IPR005484 (Ribosomal protein L18/L5), IPR025607 (Ribosomal protein L5 eukaryotic/L18 archaeal, C-terminal) GO:0003735 (structural constituent of ribosome), GO:0005622 (intracellular), GO:0005840 (ribosome),
15.9274	15.8914	15.8463	15.5692	15.4706	15.6624	14.8149	14.789	14.7491	+	NP_Citrine	+	TIR_Citrine	2.14972	1.72296	3.37779e-06	0	1.10402	36.4616	0.000181354	0	0.783016	13.3627	Niben101Scf09082g00016.1	Niben101Scf09082g00016.1	sp|P46643|AAT1_ARATH ***- Aspartate aminotransferase, mitochondrial IPR000796 (Aspartate/other aminotransferase), IPR015424 (Pyridoxal phosphate-dependent transferase) GO:0003824 (catalytic activity), GO:0006520 (cellular amino acid metabolic process), GO:
14.2173	14.171	14.4241	15.5136	15.6771	15.5982	14.8719	14.794	14.7723	+	NP_Citrine	+	TIR_Citrine	0.688591	1.72252	0.00290512	0.00156372	-0.541902	-6.49087	0.000151981	0	0.783616	13.9772	Niben101Scf04259g01006.1	Niben101Scf04259g01006.1	sp|Q823T2|DNAJ_CHLCV *-*- Chaperone protein DnaJ IPR001623 (DnaJ domain), IPR002939 (Chaperone DnaJ, C-terminal) GO:0006457 (protein folding), GO:0051082 (unfolded protein binding)
20.0764	20.8439	20.1122	20.4621	20.4487	20.322	19.6021	19.6521	19.6343	+	NP_Citrine	+	TIR_Citrine	1.69346	1.72026	0.0462614	0.0141865	0.714666	2.85287	7.65212e-05	0	0.781409	16.6339	Niben101Scf04973g00009.1;Niben101Scf02828g00004.1;Niben101Scf04109g04001.1	Niben101Scf04973g00009.1;Niben101Scf02828g00004.1;Niben101Scf04109g04001.1	sp|Q2G5N5|ATPB_NOVAD **** ATP synthase subunit beta IPR005722 (ATPase, F1 complex, beta subunit), IPR020971 (ATP synthase, F1 beta subunit), IPR027417 (P-loop containing nucleoside triphosphate hydrolase) GO:0000275 (mitochondrial proton-transporting ATP s
13.4185	14.053	13.3634	13.4407	13.5927	12.9695	12.4345	12.7868	12.4786	+	NP_Citrine	+	TIR_Citrine	2.10194	1.7201	0.0134461	0.00495073	1.04503	4.22292	0.0243848	0.00745814	0.767691	3.52296	Niben101Scf00687g00010.1;Niben101Scf00568g04024.1	Niben101Scf00687g00010.1;Niben101Scf00568g04024.1	sp|B7KI00|RS8_CYAP7 *-*- 30S ribosomal protein S8 IPR000630 (Ribosomal protein S8) GO:0003735 (structural constituent of ribosome), GO:0005840 (ribosome), GO:0006412 (translation);sp|B1XJS6|RS8_SYNP2 *-*- 30S ribosomal protein S8 IPR000630 (Ribosomal prote
13.3186	13.1833	13.4024	13.6335	13.6985	13.7785	12.9624	12.876	12.929	+	NP_Citrine	+	TIR_Citrine	1.30254	1.71934	0.00524825	0.00238668	0.378959	5.52306	8.98772e-05	0	0.781074	15.9701	Niben101Scf04195g01006.1	Niben101Scf04195g01006.1	sp|Q1JDX0|VATA_STRPB **** V-type ATP synthase alpha chain IPR005725 (ATPase, V1 complex, subunit A), IPR027417 (P-loop containing nucleoside triphosphate hydrolase) GO:0005524 (ATP binding), GO:0015991 (ATP hydrolysis coupled proton transport), GO:0015992
16.4767	16.5054	16.7178	16.4384	16.5541	16.5434	15.5816	15.853	15.7476	+	NP_Citrine	+	TIR_Citrine	1.78882	1.71856	0.00156724	0.00117153	0.839233	7.65209	0.000845002	0.000514798	0.784557	8.99676	Niben101Scf12983g01023.1;Niben101Scf03576g01038.1	Niben101Scf12983g01023.1;Niben101Scf03576g01038.1	AT3G17750.1 *-** Protein kinase superfamily protein LENGTH=1138 IPR011009 (Protein kinase-like domain) GO:0004672 (protein kinase activity), GO:0004674 (protein serine/threonine kinase activity), GO:0005524 (ATP binding), GO:0006468 (protein phosphorylatio
14.6777	16.858	14.4078	14.568	13.978	14.5233	13.4635	13.7989	13.5127	+	NP_Citrine	+	TIR_Citrine	4.47762	1.71803	0.0925334	0.0341652	1.7228	2.20116	0.024206	0.00743718	0.764722	3.53112	Niben101Scf01971g01005.1;Niben101Scf01971g01006.1	Niben101Scf01971g01005.1;Niben101Scf01971g01006.1	AT1G73260.1 *-** kunitz trypsin inhibitor 1 LENGTH=215 IPR002160 (Proteinase inhibitor I3, Kunitz legume) GO:0004866 (endopeptidase inhibitor activity);gb|AIT42208.1| *-** Kunitz-type inhibitor C [Solanum tuberosum] IPR002160 (Proteinase inhibitor I3, Kuni
14.5309	14.6402	14.4469	14.4239	13.7831	13.9598	13.1411	13.3455	13.4068	+	NP_Citrine	+	TIR_Citrine	2.36086	1.71641	0.000222516	0.000643275	1.24154	12.6838	0.0216455	0.00694143	0.757848	3.65658	Niben101Scf03028g03019.1;Niben101Scf00854g07049.1;Niben101Scf02192g01017.1;Niben101Scf02929g01013.1	Niben101Scf03028g03019.1;Niben101Scf00854g07049.1;Niben101Scf02192g01017.1;Niben101Scf02929g01013.1	sp|Q3C1H8|PSAA_NICSY *-** Photosystem I P700 chlorophyll a apoprotein A1 IPR001280 (Photosystem I PsaA/PsaB) GO:0009522 (photosystem I), GO:0009579 (thylakoid), GO:0015979 (photosynthesis), GO:0016021 (integral component of membrane);sp|Q6ENH4|PSAA_ORYNI *
16.9038	16.6465	16.8566	16.5422	16.5054	16.6811	15.6764	15.8604	15.8562	+	NP_Citrine	+	TIR_Citrine	2.00888	1.71483	0.000545142	0.000715426	1.00464	10.079	0.0006507	0.000432692	0.778577	9.62812	Niben101Scf00593g03002.1;Niben101Scf05166g07012.1;Niben101Scf00593g03012.1;Niben101Scf05166g07009.1;Niben101Scf00488g00003.1;Niben101Scf07522g00012.1	Niben101Scf00593g03002.1;Niben101Scf05166g07012.1;Niben101Scf00593g03012.1;Niben101Scf05166g07009.1	sp|Q9FM19|HIR1_ARATH ***- Hypersensitive-induced response protein 1 IPR001107 (Band 7 protein) GO:0016020 (membrane);sp|Q9FM19|HIR1_ARATH ***- Hypersensitive-induced response protein 1 IPR001107 (Band 7 protein) GO:0016020 (membrane);sp|Q9FM19|HIR1_ARATH *
15.9916	15.9005	16.0854	16.1184	16.131	16.1809	15.3211	15.3334	15.4507	+	NP_Citrine	+	TIR_Citrine	1.54204	1.71008	0.000760305	0.000866822	0.624064	9.2472	6.97137e-05	0	0.775008	17.0306	Niben101Scf02455g00014.1;Niben101Scf02474g02007.1	Niben101Scf02455g00014.1;Niben101Scf02474g02007.1	sp|Q8FLY8|GLPK_COREF **** Glycerol kinase IPR005999 (Glycerol kinase) GO:0004370 (glycerol kinase activity), GO:0005975 (carbohydrate metabolic process), GO:0006072 (glycerol-3-phosphate metabolic process), GO:0016773 (phosphotransferase activity, alcohol
15.5796	16.0648	15.5406	16.4682	16.4864	16.357	15.6051	15.7087	15.6853			+	TIR_Citrine	1.05825	1.70677	0.736138	0.837746	0.0619726	0.361318	0.000113475	0	0.77082	15.0538	Niben101Scf05437g01007.1;Niben101Scf06763g00018.1	Niben101Scf05437g01007.1	emb|CCA25553.1| *-*- phosphatidylinositol kinase putative [Albugo laibachii Nc14] IPR000270 (Phox/Bem1p), IPR000433 (Zinc finger, ZZ-type), IPR009060 (UBA-like), IPR015940 (Ubiquitin-associated/translation elongation factor EF1B, N-terminal, eukaryote) GO:
16.4276	17.2756	16.2261	16.3721	15.8703	16.0924	15.2735	15.4415	15.3458	+	NP_Citrine	+	TIR_Citrine	2.57221	1.70645	0.0166091	0.00575088	1.28947	3.96492	0.00775702	0.00298746	0.75798	4.95076	Niben101Scf00568g04071.1;Niben101Scf04328g00043.1;Niben101Scf17987g00001.1;Niben101Scf04328g00044.1	Niben101Scf00568g04071.1	sp|Q3V535|PSAB_ACOCL *-** Photosystem I P700 chlorophyll a apoprotein A2 IPR001280 (Photosystem I PsaA/PsaB) GO:0009522 (photosystem I), GO:0009579 (thylakoid), GO:0015979 (photosynthesis), GO:0016021 (integral component of membrane)
13.2114	13.3495	13.2771	13.1838	13.2389	13.038	12.4887	12.4111	12.2466	+	NP_Citrine	+	TIR_Citrine	1.85933	1.70576	0.000391856	0.000810241	0.897174	10.9733	0.00116353	0.000562903	0.771443	8.27579	Niben101Scf04779g01006.1;Niben101Scf09387g03016.1	Niben101Scf04779g01006.1;Niben101Scf09387g03016.1	sp|Q2IJ93|EFG1_ANADE ***- Elongation factor G 1 IPR000795 (Elongation factor, GTP-binding domain), IPR005225 (Small GTP-binding protein domain), IPR009000 (Translation protein, beta-barrel domain), IPR027417 (P-loop containing nucleoside triphosphate hydro
16.5011	16.6024	16.461	16.6445	16.5377	16.7106	15.8728	15.9281	15.7836	+	NP_Citrine	+	TIR_Citrine	1.5801	1.70525	0.000375732	0.000835404	0.660001	11.0924	0.000303057	0.000280971	0.769456	11.7209	Niben101Scf03460g05002.1	Niben101Scf03460g05002.1	sp|Q6LNJ0|FTHS_PHOPR **** Formate--tetrahydrofolate ligase IPR000559 (Formate-tetrahydrofolate ligase, FTHFS), IPR027417 (P-loop containing nucleoside triphosphate hydrolase) GO:0004329 (formate-tetrahydrofolate ligase activity), GO:0005524 (ATP binding),
13.0344	13.3724	12.6286	12.9936	13.0752	12.8742	12.3105	12.2143	12.1105	+	NP_Citrine	+	TIR_Citrine	1.7769	1.70442	0.0228866	0.0072569	0.800056	3.59368	0.000723158	0.000541509	0.769239	9.36822	Niben101Scf02289g02014.1	Niben101Scf02289g02014.1	tpg|DAA61317.1| ***- TPA: hypothetical protein ZEAMMB73_879621 [Zea mays] IPR029131 (HAUS augmin-like complex subunit 5) GO:0051225 (spindle assembly)
14.3237	13.7351	14.3583	14.748	14.8464	14.9522	14.0124	14.3012	13.9048			+	TIR_Citrine	1.05944	1.70359	0.791365	0.878138	0.0662578	0.282795	0.00420782	0.00163327	0.776041	5.86949	Niben101Scf03737g06007.1	Niben101Scf03737g06007.1	AT2G10940.1 *-*- Bifunctional inhibitor/lipid-transfer protein/seed storage 2S albumin superfamily protein LENGTH=291 IPR016140 (Bifunctional inhibitor/plant lipid transfer protein/seed storage helical domain)
18.748	18.9164	18.7452	19.1333	19.2279	19.1059	18.3258	18.413	18.4252	+	NP_Citrine	+	TIR_Citrine	1.33499	1.70293	0.00302321	0.00154633	0.415253	6.42147	9.2335e-05	0	0.76774	15.8614	Niben101Scf03643g09015.1;Niben101Scf00369g09017.1	Niben101Scf03643g09015.1;Niben101Scf00369g09017.1	sp|P36612|PRS4_SCHPO ***- 26S protease regulatory subunit 4 homolog IPR003959 (ATPase, AAA-type, core), IPR005937 (26S proteasome subunit P45), IPR027417 (P-loop containing nucleoside triphosphate hydrolase) GO:0005524 (ATP binding), GO:0005737 (cytoplasm)
13.1652	12.7981	13.3311	13.0833	12.7608	13.0544	12.0691	12.4999	11.998	+	NP_Citrine	+	TIR_Citrine	1.87688	1.70147	0.0149617	0.00535152	0.90913	4.09109	0.0143511	0.00492185	0.777157	4.14218	Niben101Scf02819g04004.1;Niben101Scf08194g01019.1;Niben101Scf06091g06016.1	Niben101Scf02819g04004.1;Niben101Scf08194g01019.1;Niben101Scf06091g06016.1	sp|C1DFM2|DNAJ_AZOVD *-*- Chaperone protein DnaJ IPR002939 (Chaperone DnaJ, C-terminal) GO:0006457 (protein folding), GO:0051082 (unfolded protein binding);sp|Q9PK53|DNAJ_CHLMU ***- Chaperone protein DnaJ IPR001305 (Heat shock protein DnaJ, cysteine-rich d
15.8329	15.6657	15.7635	15.7708	15.6708	15.8468	15.0038	14.9649	15.0283	+	NP_Citrine	+	TIR_Citrine	1.68933	1.69982	0.000129652	0.000607792	0.755061	14.5531	0.000147025	0	0.763822	14.0955	Niben101Scf02909g05007.1;Niben101Scf07482g01013.1;Niben101Scf02909g05008.1	Niben101Scf02909g05007.1	sp|Q7MZ92|FADB_PHOLL *-*- Fatty acid oxidation complex subunit alpha IPR001753 (Crotonase superfamily), IPR029045 (ClpP/crotonase-like domain) GO:0003824 (catalytic activity), GO:0008152 (metabolic process)
16.508	16.332	16.7254	15.0486	15.1838	15.338	14.4713	14.424	14.3936	+	NP_Citrine	+	TIR_Citrine	4.28957	1.69936	5.55492e-05	0.000521008	2.09219	18.0367	0.000927047	0.00050131	0.760499	8.7822	Niben101Scf08390g00005.1;Niben101Scf00705g00002.1;Niben101Scf03528g01003.1	Niben101Scf08390g00005.1;Niben101Scf00705g00002.1;Niben101Scf03528g01003.1	sp|Q8LA16|ALFL7_ARATH ***- PHD finger protein ALFIN-LIKE 7 IPR013083 (Zinc finger, RING/FYVE/PHD-type), IPR021998 (Alfin) GO:0005515 (protein binding), GO:0006355 (regulation of transcription, DNA-templated), GO:0008270 (zinc ion binding), GO:0042393 (hist
12.2265	11.881	12.6152	11.7853	11.5319	11.9117	11.2528	10.6862	10.969	+	NP_Citrine	+	TIR_Citrine	2.43549	1.69778	0.00898563	0.00368632	1.27154	4.74777	0.0174437	0.00568617	0.773626	3.90661	Niben101Scf00837g10012.1	Niben101Scf00837g10012.1	AT4G24190.1 *-*- Chaperone protein htpG family protein LENGTH=823 IPR001404 (Heat shock protein Hsp90 family) GO:0005524 (ATP binding), GO:0006457 (protein folding), GO:0006950 (response to stress), GO:0051082 (unfolded protein binding)
17.6802	17.6722	17.6625	17.88	17.9794	17.916	17.0375	17.215	17.2298	+	NP_Citrine	+	TIR_Citrine	1.42231	1.69616	0.00118258	0.00104609	0.510824	8.24064	0.000362482	0.000264423	0.76429	11.1951	Niben101Scf04436g07001.1;Niben101Scf03842g00011.1;Niben101Scf02316g03036.1;Niben101Scf01085g02014.1;Niben101Scf06507g00015.1;Niben101Scf00386g00002.1	Niben101Scf04436g07001.1;Niben101Scf03842g00011.1;Niben101Scf02316g03036.1;Niben101Scf01085g02014.1;Niben101Scf06507g00015.1	sp|Q8SQK0|PRS8_ENCCU ***- 26S protease regulatory subunit 8 homolog IPR003959 (ATPase, AAA-type, core), IPR005937 (26S proteasome subunit P45), IPR027417 (P-loop containing nucleoside triphosphate hydrolase) GO:0005524 (ATP binding), GO:0005737 (cytoplasm)
14.3574	14.1353	14.1976	14.2427	14.3683	14.372	13.5531	13.5899	13.5609	+	NP_Citrine	+	TIR_Citrine	1.58563	1.69446	0.000591127	0.000687101	0.662084	9.8703	6.55365e-05	0	0.759672	17.2987	Niben101Scf15166g03015.1;Niben101Scf00693g02022.1	Niben101Scf15166g03015.1;Niben101Scf00693g02022.1	sp|Q1CZI7|HTPG_MYXXD *-*- Chaperone protein HtpG IPR001404 (Heat shock protein Hsp90 family) GO:0005524 (ATP binding), GO:0006457 (protein folding), GO:0006950 (response to stress), GO:0051082 (unfolded protein binding);sp|Q1CZI7|HTPG_MYXXD *-*- Chaperone
16.9614	16.6544	16.8819	17.6172	17.5351	17.5955	17.1483	16.7678	16.4716			+	TIR_Citrine	1.01096	1.69398	0.873605	0.931997	0.0366796	0.169534	0.0163177	0.00547523	0.786715	3.98611	Niben101Scf03648g04010.1	Niben101Scf03648g04010.1	gb|KEH25572.1| *-*- HSP20-like chaperone superfamily protein [Medicago truncatula] IPR008978 (HSP20-like chaperone)
16.1343	16.0271	15.9776	16.4003	16.2998	16.3906	15.572	15.5922	15.6514	+	NP_Citrine	+	TIR_Citrine	1.35869	1.69197	0.00106134	0.000956522	0.441124	8.47738	4.5074e-05	0	0.758393	19.0136	Niben101Scf11161g01014.1	Niben101Scf11161g01014.1	sp|Q08211|DHX9_HUMAN **** ATP-dependent RNA helicase A IPR001650 (Helicase, C-terminal), IPR007502 (Helicase-associated domain), IPR011709 (Domain of unknown function DUF1605), IPR014001 (Helicase superfamily 1/2, ATP-binding domain), IPR027417 (P-loop con
13.9976	13.61	14.1504	13.7509	13.6662	13.9061	13.1515	12.8668	13.0359	+	NP_Citrine	+	TIR_Citrine	1.88428	1.68772	0.0075754	0.00326502	0.901289	4.98408	0.00222505	0.000692308	0.756333	6.97221	Niben101Scf03141g08015.1	Niben101Scf03141g08015.1	sp|Q8VZ49|ADHL4_ARATH ***- Alcohol dehydrogenase-like 4 IPR002085 (Alcohol dehydrogenase superfamily, zinc-type), IPR011032 (GroES (chaperonin 10)-like), IPR013149 (Alcohol dehydrogenase, C-terminal), IPR016040 (NAD(P)-binding domain) GO:0008270 (zinc ion
14.2167	13.764	14.1597	14.5968	14.3702	14.6697	13.605	13.8054	13.9598			+	TIR_Citrine	1.19999	1.68616	0.217425	0.107611	0.256708	1.4625	0.00523203	0.0024223	0.755471	5.5278	Niben101Scf00258g02006.1;Niben101Scf00542g05006.1	Niben101Scf00258g02006.1;Niben101Scf00542g05006.1	sp|P0CB68|NDUS1_PONPY **** NADH-ubiquinone oxidoreductase 75 kDa subunit, mitochondrial IPR010228 (NADH:ubiquinone oxidoreductase, subunit G), IPR012675 (Beta-grasp domain), IPR015405 (NADH-quinone oxidoreductase, chain G, C-terminal) GO:0008137 (NADH dehy
15.7979	15.7042	15.9974	14.1805	14.2897	14.362	13.3333	13.7208	13.5021	+	NP_Citrine	+	TIR_Citrine	4.9618	1.68389	8.20846e-05	0.000769737	2.31438	16.3411	0.00360878	0.00116899	0.758638	6.1207	Niben101Scf16939g00004.1	Niben101Scf16939g00004.1	AT1G49050.1 ***- Eukaryotic aspartyl protease family protein LENGTH=583 IPR001461 (Aspartic peptidase), IPR021109 (Aspartic peptidase domain) GO:0004190 (aspartic-type endopeptidase activity), GO:0006508 (proteolysis)
15.1684	14.7485	15.1369	14.103	13.9924	14.1214	13.3288	13.4189	13.2201	+	NP_Citrine	+	TIR_Citrine	3.26093	1.68003	0.000320487	0.000901173	1.69534	11.5542	0.000434898	0.000503356	0.749656	10.6832	Niben101Scf14636g02013.1	Niben101Scf14636g02013.1	sp|Q8ZW52|RL3_PYRAE ***- 50S ribosomal protein L3 IPR000597 (Ribosomal protein L3), IPR009000 (Translation protein, beta-barrel domain) GO:0003735 (structural constituent of ribosome), GO:0005622 (intracellular), GO:0005840 (ribosome), GO:0006412 (translat
17.0043	16.8871	16.8199	16.924	16.9803	16.994	16.2262	16.2691	16.1604	+	NP_Citrine	+	TIR_Citrine	1.60936	1.67846	0.000392243	0.000809023	0.685158	10.9706	4.01858e-05	0	0.747515	19.5722	Niben101Scf01020g00014.1;Niben101Scf12382g00016.1	Niben101Scf01020g00014.1;Niben101Scf12382g00016.1	sp|Q93YF5|SUVH1_TOBAC **** Histone-lysine N-methyltransferase, H3 lysine-9 specific SUVH1 IPR003105 (SRA-YDG), IPR015947 (PUA-like domain) GO:0042393 (histone binding);sp|Q93YF5|SUVH1_TOBAC **** Histone-lysine N-methyltransferase, H3 lysine-9 specific SUVH
19.3646	20.3172	19.346	19.6902	19.2841	19.1096	18.5321	18.6383	18.7321	+	NP_Citrine	+	TIR_Citrine	2.16587	1.67688	0.0329878	0.0101323	1.04177	3.19723	0.0160284	0.00533548	0.727144	4.00761	Niben101Scf11767g01011.1;Niben101Scf02351g07005.1	Niben101Scf11767g01011.1;Niben101Scf02351g07005.1	sp|P27522|CB13_SOLLC ***- Chlorophyll a-b binding protein 8, chloroplastic IPR022796 (Chlorophyll A-B binding protein), IPR023329 (Chlorophyll a/b binding protein domain) GO:0009765 (photosynthesis, light harvesting), GO:0016020 (membrane);sp|P27522|CB13_S
19.3068	19.1333	19.2574	19.2257	19.2365	19.2034	18.3878	18.4381	18.5966	+	NP_Citrine	+	TIR_Citrine	1.69045	1.67595	0.000738225	0.000877069	0.75835	9.31822	0.000300942	0.000282051	0.747688	11.7419	Niben101Scf07882g00021.1;Niben101Scf00761g05018.1;Niben101Scf08844g00004.1;Niben101Scf02509g04005.1;Niben101Scf00347g00017.1	Niben101Scf07882g00021.1;Niben101Scf00761g05018.1	AT5G13490.1 ***- ADP/ATP carrier 2 LENGTH=385 IPR002067 (Mitochondrial carrier protein), IPR023395 (Mitochondrial carrier domain) GO:0005215 (transporter activity), GO:0005743 (mitochondrial inner membrane), GO:0006810 (transport), GO:0055085 (transmembran
17.852	17.6227	17.8623	18.5204	18.3894	18.6428	17.6856	17.801	17.8383			+	TIR_Citrine	1.00466	1.67575	0.967008	0.982002	0.00399272	0.0440066	0.00100747	0.000486029	0.742553	8.59358	Niben101Scf00640g04023.1	Niben101Scf00640g04023.1	sp|Q0IIS3|EPHX3_XENTR ***- Epoxide hydrolase 3 IPR000639 (Epoxide hydrolase-like), IPR029058 (Alpha/Beta hydrolase fold) GO:0003824 (catalytic activity)
12.658	13.093	12.1623	12.5039	12.7675	12.2195	11.4278	12.0187	11.8045	+	NP_Citrine	+	TIR_Citrine	1.8876	1.67446	0.0499593	0.0158452	0.88745	2.77724	0.0332876	0.0106156	0.746661	3.18775	Niben101Scf07073g02007.1	Niben101Scf07073g02007.1	AT5G26780.3 **** serine hydroxymethyltransferase 2 LENGTH=533 IPR001085 (Serine hydroxymethyltransferase), IPR015424 (Pyridoxal phosphate-dependent transferase) GO:0003824 (catalytic activity), GO:0004372 (glycine hydroxymethyltransferase activity), GO:000
12.9205	12.7207	12.8942	12.5215	12.5444	12.1435	11.6449	11.7326	11.633	+	NP_Citrine	+	TIR_Citrine	2.26097	1.67434	7.42542e-05	0.00083274	1.17495	16.7609	0.00539348	0.00240335	0.732944	5.48144	Niben101Scf03412g04002.1	Niben101Scf03412g04002.1	gb|ABD66595.1| *-** iron-binding protein [Pyrus pyrifolia] IPR001519 (Ferritin), IPR008331 (Ferritin/DPS protein domain), IPR009078 (Ferritin-like superfamily) GO:0006826 (iron ion transport), GO:0006879 (cellular iron ion homeostasis), GO:0008199 (ferric
14.8733	14.6471	14.9804	14.6841	14.8594	14.8899	14.1176	14.0906	14.0002	+	NP_Citrine	+	TIR_Citrine	1.70511	1.67433	0.00185712	0.00142146	0.764136	7.31587	0.00053658	0.000462487	0.741642	10.1202	Niben101Scf20549g00002.1;Niben101Scf16986g00011.1	Niben101Scf20549g00002.1	sp|P30163|ACT2_ONCVO ***- Actin-2 IPR004000 (Actin family)
16.5045	15.9961	16.7108	15.9353	15.8858	16.0819	15.3513	15.16	15.1625	+	NP_Citrine	+	TIR_Citrine	2.30777	1.6733	0.00600101	0.00272592	1.17922	5.32113	0.00100845	0.000485207	0.743085	8.59139	Niben101Scf01991g05015.1;Niben101Scf01991g04010.1	Niben101Scf01991g05015.1;Niben101Scf01991g04010.1	sp|P26573|RBS8_NICPL ***- Ribulose bisphosphate carboxylase small chain 8B, chloroplastic IPR000894 (Ribulose bisphosphate carboxylase small chain, domain), IPR024680 (Ribulose-1,5-bisphosphate carboxylase small subunit, N-terminal), IPR024681 (Ribulose bi
15.9666	16.3999	16.0887	16.1697	16.0692	16.1192	15.3717	15.3522	15.4082	+	NP_Citrine	+	TIR_Citrine	1.72418	1.67293	0.00399027	0.0019372	0.774354	5.95533	2.41223e-05	0	0.741983	22.2576	Niben101Scf20652g00020.1	Niben101Scf20652g00020.1	sp|Q9C5U3|PRS8A_ARATH ***- 26S protease regulatory subunit 8 homolog A IPR003959 (ATPase, AAA-type, core), IPR005937 (26S proteasome subunit P45), IPR027417 (P-loop containing nucleoside triphosphate hydrolase) GO:0005524 (ATP binding), GO:0005737 (cytopla
14.9628	15.1085	14.9593	14.9071	14.9151	14.6405	13.9567	14.0817	14.2068	+	NP_Citrine	+	TIR_Citrine	1.90072	1.67141	0.000443422	0.000769671	0.928464	10.63	0.00306813	0.00106415	0.739153	6.39595	Niben101Scf01582g08010.1	Niben101Scf01582g08010.1	AT5G17530.3 ***- phosphoglucosamine mutase family protein LENGTH=614 IPR005841 (Alpha-D-phosphohexomutase superfamily) GO:0005975 (carbohydrate metabolic process), GO:0016868 (intramolecular transferase activity, phosphotransferases)
13.1904	13.4271	13.096	13.3154	13.4485	13.0475	12.5001	12.5496	12.5667	+	NP_Citrine	+	TIR_Citrine	1.63077	1.67111	0.00224483	0.00143897	0.699007	6.95575	0.0036149	0.00116757	0.731606	6.11788	Niben101Scf23098g00006.1;Niben101Scf00180g11008.1	Niben101Scf23098g00006.1;Niben101Scf00180g11008.1	sp|A2AQ19|RTF1_MOUSE *-*- RNA polymerase-associated protein RTF1 homolog IPR004343 (Plus-3) GO:0003677 (DNA binding), GO:0005634 (nucleus), GO:0006352 (DNA-templated transcription, initiation), GO:0016570 (histone modification);sp|Q92541|RTF1_HUMAN *-*- RN
13.3537	14.0209	13.2482	12.9069	12.9763	12.9623	12.2873	12.0524	12.2733	+	NP_Citrine	+	TIR_Citrine	2.5936	1.67083	0.00620874	0.00284392	1.33656	5.27081	0.000706535	0.000544076	0.744189	9.4249	Niben101Scf22845g00004.1;Niben101Scf09417g00003.1;Niben101Scf02344g01011.1;Niben101Scf00340g03006.1	Niben101Scf22845g00004.1;Niben101Scf09417g00003.1;Niben101Scf02344g01011.1;Niben101Scf00340g03006.1	sp|P73016|FABI_SYNY3 ***- Enoyl-[acyl-carrier-protein] reductase [NADH] FabI IPR016040 (NAD(P)-binding domain);sp|Q05069|FABI_NOSS1 ***- Enoyl-[acyl-carrier-protein] reductase [NADH] FabI IPR002347 (Glucose/ribitol dehydrogenase);sp|P73016|FABI_SYNY3 ***-
18.5322	18.3028	18.4775	18.1432	18.0228	18.2102	17.423	17.3562	17.3821	+	NP_Citrine	+	TIR_Citrine	2.07541	1.6703	0.000127373	0.000610966	1.05039	14.6188	0.000221909	0	0.738297	12.6927	Niben101Scf04989g01024.1;Niben101Scf22566g00015.1;Niben101Scf00705g03022.1	Niben101Scf04989g01024.1;Niben101Scf22566g00015.1	AT1G53780.2 *-** peptidyl-prolyl cis-trans isomerases;hydrolases;nucleoside-triphosphatases;ATP binding;nucleotide binding;ATPases LENGTH=620 IPR003959 (ATPase, AAA-type, core), IPR027417 (P-loop containing nucleoside triphosphate hydrolase), IPR029067 (CD
13.7585	13.0422	13.8802	14.0564	14.0969	14.2393	13.4016	13.3788	13.4015			+	TIR_Citrine	1.15726	1.66904	0.559341	0.602375	0.16634	0.636008	0.000192417	0	0.736907	13.1627	Niben101Scf02869g17005.1;Niben101Scf07405g04004.1;Niben101Ctg05445g00003.1	Niben101Scf02869g17005.1	sp|P41113|ACT3_PODCA ***- Actin-3 IPR004000 (Actin family)
15.9956	15.585	15.9716	15.5793	15.5703	15.6794	14.8783	14.7781	14.9539	+	NP_Citrine	+	TIR_Citrine	1.98718	1.66858	0.00233358	0.00141607	0.980646	6.88405	0.000279343	0.000163158	0.739556	11.9679	Niben101Scf03694g03003.1;Niben101Scf00176g07004.1	Niben101Scf03694g03003.1;Niben101Scf00176g07004.1	sp|Q8GWJ7|CRK19_ARATH *-** Cysteine-rich receptor-like protein kinase 19 IPR002902 (Gnk2-homologous domain), IPR011009 (Protein kinase-like domain) GO:0004672 (protein kinase activity), GO:0005524 (ATP binding), GO:0006468 (protein phosphorylation), GO:001
13.9155	14.5272	13.8525	14.3828	14.2428	14.3397	13.5743	13.5744	13.6077	+	NP_Citrine	+	TIR_Citrine	1.46031	1.66717	0.0759486	0.0259552	0.51292	2.38049	6.7458e-05	0	0.736309	17.1728	Niben101Scf17473g00009.1	Niben101Scf17473g00009.1	sp|P46300|RS4_SOLTU ***- 40S ribosomal protein S4 IPR000876 (Ribosomal protein S4e) GO:0003735 (structural constituent of ribosome), GO:0005622 (intracellular), GO:0005840 (ribosome), GO:0006412 (translation)
21.5268	21.1272	21.6304	19.4962	19.4699	19.5883	18.7868	18.7518	18.8063	+	NP_Citrine	+	TIR_Citrine	6.32951	1.66692	6.76925e-05	0.000873134	2.64648	17.1577	4.7582e-05	0	0.736464	18.7556	Niben101Scf12165g00003.1;Niben101Scf10532g00001.1;Niben101Scf01346g01009.1	Niben101Scf12165g00003.1;Niben101Scf10532g00001.1	sp|Q06881|BCCP_NOSS1 *-** Biotin carboxyl carrier protein of acetyl-CoA carboxylase IPR000089 (Biotin/lipoyl attachment), IPR001249 (Acetyl-CoA biotin carboxyl carrier) GO:0003989 (acetyl-CoA carboxylase activity), GO:0006633 (fatty acid biosynthetic proce
14.9299	14.9817	15.0606	14.2148	14.3113	14.4578	13.6159	13.61	13.5643	+	NP_Citrine	+	TIR_Citrine	2.62948	1.66379	4.62542e-06	0	1.39396	33.6987	0.000544039	0.000459184	0.731181	10.0842	Niben101Scf05206g02002.1;Niben101Scf22370g00003.1	Niben101Scf05206g02002.1;Niben101Scf22370g00003.1	AT1G23000.1 *-** Heavy metal transport/detoxification superfamily protein LENGTH=358 IPR006121 (Heavy metal-associated domain, HMA) GO:0030001 (metal ion transport), GO:0046872 (metal ion binding);AT1G23000.1 *-** Heavy metal transport/detoxification super
18.2153	18.0612	18.1834	18.7628	18.701	18.857	18.0346	18.0764	18.0107	+	NP_Citrine	+	TIR_Citrine	1.08222	1.66346	0.0904102	0.0328797	0.112732	2.22201	0.000118554	0	0.733009	14.8875	Niben101Scf14679g00002.1	Niben101Scf14679g00002.1	sp|F4J2Z7|SDR4_ARATH **** Short-chain dehydrogenase reductase 4 IPR002347 (Glucose/ribitol dehydrogenase) GO:0008152 (metabolic process), GO:0016491 (oxidoreductase activity)
17.1759	17.371	17.1093	17.385	17.1507	17.3312	16.528	16.6389	16.5048	+	NP_Citrine	+	TIR_Citrine	1.58517	1.66321	0.00172974	0.00124382	0.661512	7.45501	0.000873731	0.000508865	0.731735	8.91879	Niben101Scf03263g08013.1	Niben101Scf03263g08013.1	sp|P25141|ADH1_PETHY **** Alcohol dehydrogenase 1 IPR002085 (Alcohol dehydrogenase superfamily, zinc-type), IPR011032 (GroES (chaperonin 10)-like), IPR016040 (NAD(P)-binding domain) GO:0006069 (ethanol oxidation), GO:0008270 (zinc ion binding), GO:0016491
16.0417	16.4231	15.9847	16.2929	16.3098	16.1549	15.4892	15.5602	15.514	+	NP_Citrine	+	TIR_Citrine	1.56035	1.66173	0.0106766	0.00416869	0.628688	4.51776	0.000163396	0	0.731337	13.7222	Niben101Scf02124g01003.1;Niben101Scf09928g01021.1	Niben101Scf02124g01003.1;Niben101Scf09928g01021.1	sp|P41753|HSP70_ACHKL ***- Heat shock 70 kDa protein IPR013126 (Heat shock protein 70 family), IPR029047 (Heat shock protein 70kD, peptide-binding domain), IPR029048 (Heat shock protein 70kD, C-terminal domain);sp|P17156|HSP72_MOUSE ***- Heat shock-related
15.0702	16.0246	14.9488	15.4822	15.4417	15.1074	14.4783	14.7395	14.6346	+	NP_Citrine	+	TIR_Citrine	1.75478	1.66075	0.104157	0.0402622	0.730392	2.0957	0.00673093	0.0026971	0.726293	5.1529	Niben101Scf21557g01031.1;Niben101Scf07201g01002.1;Niben101Scf05634g00008.1;Niben101Scf02155g02007.1;Niben101Scf03213g03005.1	Niben101Scf21557g01031.1;Niben101Scf07201g01002.1;Niben101Scf05634g00008.1;Niben101Scf02155g02007.1;Niben101Scf03213g03005.1	sp|P0DI74|S61G1_ARATH **** Protein transport protein Sec61 subunit gamma-1 IPR001901 (Protein translocase complex, SecE/Sec61-gamma subunit), IPR023391 (Protein translocase SecE domain) GO:0006605 (protein targeting), GO:0006886 (intracellular protein tran
19.3711	19.2986	19.4087	19.7395	19.7085	19.7352	18.9831	19.0031	19.0034	+	NP_Citrine	+	TIR_Citrine	1.28666	1.66004	0.000389375	0.000817629	0.362945	10.9913	4.05374e-07	0	0.731185	61.9991	Niben101Scf03723g01001.1	Niben101Scf03723g01001.1	sp|Q3IRQ4|LEUC_NATPD *-*- 3-isopropylmalate dehydratase large subunit IPR015937 (Aconitase/isopropylmalate dehydratase) GO:0008152 (metabolic process)
17.7217	17.6491	17.7948	17.7581	17.7417	17.838	16.9636	17.1433	17.0364	+	NP_Citrine	+	TIR_Citrine	1.59488	1.65893	0.000550177	0.00071164	0.674118	10.0551	0.000261179	0.000167341	0.731533	12.1754	Niben101Scf07182g04010.1	Niben101Scf07182g04010.1	sp|Q6ABS5|FTHS_PROAC **** Formate--tetrahydrofolate ligase IPR000559 (Formate-tetrahydrofolate ligase, FTHFS), IPR027417 (P-loop containing nucleoside triphosphate hydrolase) GO:0004329 (formate-tetrahydrofolate ligase activity), GO:0005524 (ATP binding),
16.6567	16.5461	16.6572	17.2053	17.1764	17.2513	16.506	16.5102	16.4276	+	NP_Citrine	+	TIR_Citrine	1.10128	1.65811	0.0385474	0.0121847	0.138735	3.03615	2.98887e-05	0	0.729707	21.0882	Niben101Scf03819g01016.1;Niben101Scf14799g02010.1;Niben101Scf08002g02002.1;Niben101Scf02289g10016.1	Niben101Scf03819g01016.1;Niben101Scf14799g02010.1;Niben101Scf08002g02002.1;Niben101Scf02289g10016.1	sp|Q9LF33|UGDH3_ARATH **** UDP-glucose 6-dehydrogenase 3 IPR017476 (UDP-glucose/GDP-mannose dehydrogenase) GO:0003979 (UDP-glucose 6-dehydrogenase activity), GO:0016616 (oxidoreductase activity, acting on the CH-OH group of donors, NAD or NADP as acceptor)
17.4064	17.8164	17.3842	17.7365	17.7035	17.7322	16.9582	17.0021	17.0261	+	NP_Citrine	+	TIR_Citrine	1.46816	1.65675	0.0190032	0.00630503	0.540194	3.80613	5.35758e-06	0	0.728554	32.4796	Niben101Scf02894g00005.1;Niben101Scf02543g04010.1;Niben101Scf02627g01019.1	Niben101Scf02894g00005.1;Niben101Scf02543g04010.1	sp|A6L1V8|LEUC_BACV8 *-*- 3-isopropylmalate dehydratase large subunit IPR015937 (Aconitase/isopropylmalate dehydratase) GO:0008152 (metabolic process);sp|A6L1V8|LEUC_BACV8 *-*- 3-isopropylmalate dehydratase large subunit IPR015937 (Aconitase/isopropylmalat
17.3145	17.1818	17.3634	17.1534	16.9928	17.0872	16.3133	16.3531	16.3871	+	NP_Citrine	+	TIR_Citrine	1.91469	1.65615	8.82959e-05	0.000745223	0.935404	16.0421	0.000143558	0	0.726645	14.1813	Niben101Scf04506g03011.1	Niben101Scf04506g03011.1	AT5G63400.1 **** adenylate kinase 1 LENGTH=246 IPR000850 (Adenylate kinase/UMP-CMP kinase), IPR027417 (P-loop containing nucleoside triphosphate hydrolase) GO:0004017 (adenylate kinase activity), GO:0005524 (ATP binding), GO:0006139 (nucleobase-containing
13.5378	13.7066	13.5755	14.113	14.2895	13.8431	13.2364	13.4142	13.4409	+	NP_Citrine	+	TIR_Citrine	1.18248	1.65491	0.0416396	0.0130229	0.242804	2.95794	0.00771096	0.00299215	0.718038	4.95912	Niben101Scf10780g00002.1;Niben101Scf02156g00008.1	Niben101Scf10780g00002.1;Niben101Scf02156g00008.1	sp|Q9XF43|KCS6_ARATH ***- 3-ketoacyl-CoA synthase 6 IPR012392 (Very-long-chain 3-ketoacyl-CoA synthase), IPR016039 (Thiolase-like) GO:0003824 (catalytic activity), GO:0006633 (fatty acid biosynthetic process), GO:0008152 (metabolic process), GO:0008610 (li
14.5646	14.5277	14.5991	14.5899	14.6022	14.6178	13.8424	13.9227	13.8664	+	NP_Citrine	+	TIR_Citrine	1.60946	1.65386	2.60986e-05	0.000815789	0.686674	21.8207	8.52272e-06	0	0.726182	28.9087	Niben101Scf06720g01024.1;Niben101Scf02237g01002.1	Niben101Scf06720g01024.1;Niben101Scf02237g01002.1	gb|ABR46003.1| ***- enhanced disease susceptibility 1 [Arabidopsis thaliana] IPR029058 (Alpha/Beta hydrolase fold) GO:0006629 (lipid metabolic process);gb|ABR46003.1| ***- enhanced disease susceptibility 1 [Arabidopsis thaliana] IPR029058 (Alpha/Beta hydro
15.7836	15.4925	15.9269	15.7104	15.5575	15.7326	14.88	14.9853	14.9648	+	NP_Citrine	+	TIR_Citrine	1.7428	1.65274	0.00387722	0.00180623	0.791011	6.00224	0.000344114	0.000267315	0.7235	11.3454	Niben101Scf00612g02003.1;Niben101Scf01671g06021.1;Niben101Scf02508g01006.1;Niben101Scf02842g01017.1	Niben101Scf00612g02003.1;Niben101Scf01671g06021.1;Niben101Scf02508g01006.1;Niben101Scf02842g01017.1	sp|Q8RWF0|PS13A_ARATH ***- 26S proteasome non-ATPase regulatory subunit 13 homolog A IPR000717 (Proteasome component (PCI) domain) GO:0005515 (protein binding);sp|Q8GYA6|PS13B_ARATH ***- 26S proteasome non-ATPase regulatory subunit 13 homolog B IPR000717 (
12.1155	12.9119	12.1107	12.2022	11.9249	12.2759	11.454	11.4401	11.3581	+	NP_Citrine	+	TIR_Citrine	2.01818	1.65186	0.0229593	0.00730575	0.961992	3.59012	0.002957	0.00107224	0.716967	6.45996	Niben101Scf08134g01015.1;Niben101Scf06837g01003.1	Niben101Scf08134g01015.1;Niben101Scf06837g01003.1	AT2G15240.1 ***- UNC-50 family protein LENGTH=252 IPR007881 (UNC-50);AT2G15240.1 ***- UNC-50 family protein LENGTH=252 IPR007881 (UNC-50)
9.94598	10.109	8.60376	9.31946	9.25213	9.44593	8.69166	8.41118	8.73086			+	TIR_Citrine	2.10368	1.65099	0.125526	0.0505465	0.941667	1.932	0.00324872	0.00112547	0.727944	6.29778	Niben101Scf04594g02014.1	Niben101Scf04594g02014.1	AT1G25420.1 ***- Regulator of Vps4 activity in the MVB pathway protein LENGTH=323 IPR005061 (Domain of unknown function DUF292, eukaryotic)
15.1092	15.4393	15.0463	15.9725	15.5227	15.6982	15.0585	15.0656	14.9344			+	TIR_Citrine	1.13923	1.64989	0.238362	0.123041	0.178772	1.38474	0.00665107	0.00270291	0.71163	5.1702	Niben101Scf05245g02003.1;Niben101Scf06655g00015.1	Niben101Scf05245g02003.1	sp|P42327|ADH2_GEOSE ***- Alcohol dehydrogenase IPR002085 (Alcohol dehydrogenase superfamily, zinc-type), IPR016040 (NAD(P)-binding domain), IPR020843 (Polyketide synthase, enoylreductase domain) GO:0008270 (zinc ion binding), GO:0016491 (oxidoreductase ac
16.129	15.859	16.445	14.4998	14.6666	14.8252	14.0085	13.961	13.8732	+	NP_Citrine	+	TIR_Citrine	4.64473	1.64867	0.000226112	0.000637066	2.19677	12.6321	0.00216363	0.000697485	0.716279	7.02448	Niben101Scf01205g04009.1	Niben101Scf01205g04009.1	AT1G75620.1 ***- glyoxal oxidase-related protein LENGTH=547 IPR011043 (Galactose oxidase/kelch, beta-propeller), IPR014756 (Immunoglobulin E-set), IPR015916 (Galactose oxidase, beta-propeller)
16.3553	16.0647	16.4254	15.9129	16.039	16.1539	15.3235	15.321	15.3183	+	NP_Citrine	+	TIR_Citrine	1.95762	1.6445	0.000961351	0.000993548	0.960846	8.69936	0.000508701	0.000470711	0.714303	10.2605	Niben101Scf03839g04019.1	Niben101Scf03839g04019.1	sp|A9I7K9|GCSP_BORPD **** Glycine dehydrogenase (decarboxylating) IPR020581 (Glycine cleavage system P protein) GO:0003824 (catalytic activity), GO:0004375 (glycine dehydrogenase (decarboxylating) activity), GO:0006544 (glycine metabolic process), GO:00065
12.275	12.5036	11.8208	12.2877	12.2489	11.9172	11.1392	11.6011	11.5478	+	NP_Citrine	+	TIR_Citrine	1.72101	1.64372	0.0360203	0.0114956	0.770416	3.10574	0.0182565	0.00588964	0.721889	3.85296	Niben101Scf02972g05008.1	Niben101Scf02972g05008.1	sp|P27541|HSP70_BRUMA ***- Heat shock 70 kDa protein IPR013126 (Heat shock protein 70 family), IPR029047 (Heat shock protein 70kD, peptide-binding domain), IPR029048 (Heat shock protein 70kD, C-terminal domain)
14.9916	15.0523	15.2144	15.1605	15.148	14.8105	14.2461	14.335	14.4092	+	NP_Citrine	+	TIR_Citrine	1.69064	1.64363	0.000751928	0.000869871	0.756011	9.27384	0.004611	0.00197349	0.709569	5.72393	Niben101Scf13057g00002.1	Niben101Scf13057g00002.1	ref|XP_010111583.1| *-** 30S rib S21 [Morus notabilis] IPR001911 (Ribosomal protein S21) GO:0003735 (structural constituent of ribosome), GO:0005840 (ribosome), GO:0006412 (translation)
15.7613	16.0169	15.6237	16.6397	16.6891	16.5249	15.8554	15.9458	15.9071			+	TIR_Citrine	0.937366	1.64295	0.43598	0.369107	-0.102144	-0.864697	0.000205504	0	0.715131	12.9438	Niben101Scf09264g00002.1	Niben101Scf09264g00002.1	sp|Q4JVD9|RUVB_CORJK --** Holliday junction ATP-dependent DNA helicase RuvB IPR010339 (TIP49, C-terminal), IPR027238 (RuvB-like), IPR027417 (P-loop containing nucleoside triphosphate hydrolase) GO:0003678 (DNA helicase activity), GO:0005524 (ATP binding),
11.5318	12.1283	11.6237	12.2822	12.1419	11.967	11.2411	11.71	11.26			+	TIR_Citrine	1.28827	1.64217	0.211326	0.103224	0.357591	1.48657	0.0151642	0.00513676	0.726667	4.07471	Niben101Scf00173g05015.1	Niben101Scf00173g05015.1	sp|Q99JF5|MVD1_MOUSE **** Diphosphomevalonate decarboxylase IPR005935 (Diphosphomevalonate/phosphomevalonate decarboxylase) GO:0004163 (diphosphomevalonate decarboxylase activity), GO:0005524 (ATP binding), GO:0005829 (cytosol), GO:0008299 (isoprenoid bios
11.1979	11.9339	11.4866	11.8698	11.0277	10.9684	10.5199	10.9326	10.3963	+	NP_Citrine	+	TIR_Citrine	1.91411	1.64213	0.026351	0.00811726	0.923216	3.43762	0.113774	0.0389134	0.672352	2.01787	Niben101Scf02289g04006.1	Niben101Scf02289g04006.1	sp|P27496|CB25_TOBAC ***- Chlorophyll a-b binding protein 50, chloroplastic IPR022796 (Chlorophyll A-B binding protein), IPR023329 (Chlorophyll a/b binding protein domain) GO:0009765 (photosynthesis, light harvesting), GO:0016020 (membrane)
15.8537	15.7974	15.6688	16.1592	16.1401	16.1975	15.4507	15.5031	15.3972	+	NP_Citrine	+	TIR_Citrine	1.25214	1.64129	0.00673631	0.00286735	0.322985	5.15175	3.3609e-05	0	0.71528	20.4741	Niben101Scf02242g03013.1;Niben101Scf02520g00005.1;Niben101Scf12210g08007.1;Niben101Scf10438g00008.1;Niben101Scf12210g08015.1	Niben101Scf02242g03013.1;Niben101Scf02520g00005.1;Niben101Scf12210g08007.1	sp|Q9FIB6|PS12A_ARATH ***- 26S proteasome non-ATPase regulatory subunit 12 homolog A IPR000717 (Proteasome component (PCI) domain) GO:0005515 (protein binding);sp|Q9FIB6|PS12A_ARATH ***- 26S proteasome non-ATPase regulatory subunit 12 homolog A IPR000717 (
16.5538	16.3311	16.4934	16.0622	16.103	16.184	15.4264	15.3795	15.402	+	NP_Citrine	+	TIR_Citrine	2.08449	1.64099	9.92827e-05	0.000700599	1.05679	15.5725	4.86862e-05	0	0.713805	18.6473	Niben101Scf01239g03020.1	Niben101Scf01239g03020.1	emb|CDX86971.1| *-*- BnaC03g52410D [Brassica napus]
18.2185	18.3893	18.2147	18.5021	18.5396	18.3168	17.6806	17.7697	17.7731	+	NP_Citrine	+	TIR_Citrine	1.44872	1.64073	0.00120891	0.00104088	0.533081	8.19319	0.000696649	0.000545627	0.711732	9.4594	Niben101Scf06954g00015.1;Niben101Scf06087g02002.1	Niben101Scf06954g00015.1;Niben101Scf06087g02002.1	sp|P53471|ACT2_SCHMA ***- Actin-2 IPR004000 (Actin family);sp|O65314|ACT_SCHDU ***- Actin IPR004000 (Actin family)
17.57	18.4444	17.3539	17.8107	17.3999	17.3782	16.856	16.8318	16.8019	+	NP_Citrine	+	TIR_Citrine	2.05656	1.63999	0.0452363	0.014023	0.959557	2.87509	0.00780222	0.00304538	0.699727	4.94261	Niben101Scf19423g00008.1;Niben101Scf07132g00001.1;Niben101Scf02399g05006.1	Niben101Scf19423g00008.1;Niben101Scf07132g00001.1	sp|A4QJI0|PSBA_AETGR **** Photosystem Q(B) protein IPR000484 (Photosynthetic reaction centre, L/M) GO:0009772 (photosynthetic electron transport in photosystem II), GO:0019684 (photosynthesis, light reaction), GO:0045156 (electron transporter, transferring
10.0774	11.4311	10.0504	10.7386	10.9501	10.4431	9.85317	10.1337	10.0358			+	TIR_Citrine	1.58226	1.63943	0.330913	0.215099	0.512052	1.10562	0.0139881	0.00478649	0.703031	4.17381	Niben101Scf05453g00012.1	Niben101Scf05453g00012.1	sp|O67066|FTSY_AQUAE *-*- Signal recognition particle receptor FtsY IPR000897 (Signal recognition particle, SRP54 subunit, GTPase domain), IPR027417 (P-loop containing nucleoside triphosphate hydrolase) GO:0005525 (GTP binding), GO:0006614 (SRP-dependent c
18.3582	18.2688	18.2976	18.6232	18.7041	18.6633	17.92	18.0047	17.9284	+	NP_Citrine	+	TIR_Citrine	1.2809	1.63854	0.000691946	0.000897219	0.35718	9.47602	3.70088e-05	0	0.712542	19.9829	Niben101Scf01382g05008.1;Niben101Scf05819g00007.1	Niben101Scf01382g05008.1;Niben101Scf05819g00007.1	sp|Q9LX65|VATH_ARATH **** V-type proton ATPase subunit H IPR004908 (ATPase, V1 complex, subunit H) GO:0000221 (vacuolar proton-transporting V-type ATPase, V1 domain), GO:0005488 (binding), GO:0005515 (protein binding), GO:0015991 (ATP hydrolysis coupled pr
17.108	16.9864	17.0366	17.5163	17.4572	17.5589	16.7926	16.86	16.7425	+	NP_Citrine	+	TIR_Citrine	1.18538	1.63831	0.00748118	0.0032766	0.245293	5.00175	9.33041e-05	0	0.71241	15.8195	Niben101Scf08088g03002.1;Niben101Scf01221g02002.1;Niben101Scf05929g05009.1	Niben101Scf08088g03002.1	sp|Q9RTI6|LEUC2_DEIRA ***- 3-isopropylmalate dehydratase large subunit 2 IPR015937 (Aconitase/isopropylmalate dehydratase) GO:0008152 (metabolic process)
17.1318	17.0228	17.1552	17.3627	17.5172	17.4553	16.6962	16.7538	16.7533	+	NP_Citrine	+	TIR_Citrine	1.29214	1.63782	0.00121096	0.00103984	0.368869	8.18955	0.000129264	0	0.710639	14.5642	Niben101Scf02272g04024.1;Niben101Scf04117g10023.1;Niben101Scf01154g16001.1	Niben101Scf02272g04024.1;Niben101Scf04117g10023.1;Niben101Scf01154g16001.1	sp|Q9SJ40|VPS11_ARATH ***- Vacuolar protein-sorting-associated protein 11 homolog IPR000547 (Clathrin, heavy chain/VPS, 7-fold repeat), IPR013083 (Zinc finger, RING/FYVE/PHD-type), IPR015943 (WD40/YVTN repeat-like-containing domain), IPR024763 (Vacuolar pr
20.1819	19.9758	20.312	19.8205	19.8666	19.8946	19.1407	19.2222	19.0821	+	NP_Citrine	+	TIR_Citrine	2.019	1.6374	0.000681542	0.000900485	1.00821	9.51331	0.000101654	0	0.712232	15.4796	Niben101Scf01048g00005.1;Niben101Scf03624g07013.1	Niben101Scf01048g00005.1	AT5G26780.3 **** serine hydroxymethyltransferase 2 LENGTH=533 IPR001085 (Serine hydroxymethyltransferase), IPR015424 (Pyridoxal phosphate-dependent transferase) GO:0003824 (catalytic activity), GO:0004372 (glycine hydroxymethyltransferase activity), GO:000
14.8102	15.1069	14.8443	14.9805	14.9399	14.9756	14.2531	14.1628	14.3454	+	NP_Citrine	+	TIR_Citrine	1.59212	1.63546	0.00344496	0.00180544	0.666666	6.19844	0.00019505	0	0.711506	13.1172	Niben101Scf16508g00001.1;Niben101Scf00508g05002.1	Niben101Scf16508g00001.1;Niben101Scf00508g05002.1	sp|Q5HL01|SAT_STAEQ **** Sulfate adenylyltransferase IPR002650 (Sulphate adenylyltransferase), IPR014729 (Rossmann-like alpha/beta/alpha sandwich fold), IPR015947 (PUA-like domain) GO:0000103 (sulfate assimilation), GO:0004781 (sulfate adenylyltransferase
16.2572	15.9205	16.2312	16.2431	16.2744	16.3159	15.5625	15.6249	15.5166	+	NP_Citrine	+	TIR_Citrine	1.49018	1.63512	0.00725136	0.00308571	0.568275	5.04601	4.74749e-05	0	0.709774	18.7663	Niben101Scf05304g00009.1	Niben101Scf05304g00009.1	sp|P48448|AL3B2_HUMAN **** Aldehyde dehydrogenase family 3 member B2 IPR012394 (Aldehyde dehydrogenase NAD(P)-dependent), IPR016161 (Aldehyde/histidinol dehydrogenase), IPR029510 (Aldehyde dehydrogenase, glutamic acid active site) GO:0004030 (aldehyde dehy
13.7658	13.9262	13.8224	13.7598	13.8818	13.8233	12.9465	13.1148	13.2688	+	NP_Citrine	+	TIR_Citrine	1.65136	1.63183	0.00221129	0.00144833	0.728108	6.98377	0.00202367	0.000708564	0.711619	7.15076	Niben101Scf10065g00005.1	Niben101Scf10065g00005.1	sp|A6QLC7|TPC11_BOVIN ***- Trafficking protein particle complex subunit 11 IPR011990 (Tetratricopeptide-like helical domain), IPR012880 (Domain of unknown function DUF1683, C-terminal), IPR021773 (Foie gras liver health family 1) GO:0005515 (protein bindin
21.1731	21.0438	21.1547	21.2531	21.3104	21.254	20.513	20.5673	20.6168	+	NP_Citrine	+	TIR_Citrine	1.4729	1.63174	0.000375047	0.000836703	0.558156	11.0976	3.74581e-05	0	0.706784	19.9222	Niben101Scf01777g03022.1;Niben101Scf01998g03010.1;Niben101Scf01848g04005.1	Niben101Scf01777g03022.1;Niben101Scf01998g03010.1;Niben101Scf01848g04005.1	sp|P30925|EF2_SULSO ***- Elongation factor 2 IPR000640 (Translation elongation factor EFG, V domain), IPR000795 (Elongation factor, GTP-binding domain), IPR005225 (Small GTP-binding protein domain), IPR009000 (Translation protein, beta-barrel domain), IPR0
16.8518	16.9689	16.9486	17.0611	17.0644	17.1047	16.3967	16.3643	16.3566	+	NP_Citrine	+	TIR_Citrine	1.46542	1.62924	0.000134233	0.00058794	0.550523	14.4253	2.94004e-06	0	0.704168	37.7522	Niben101Scf32212g00014.1;Niben101Scf01791g03001.1	Niben101Scf32212g00014.1;Niben101Scf01791g03001.1	sp|Q29068|TCPG_PIG *-*- T-complex protein 1 subunit gamma IPR002423 (Chaperonin Cpn60/TCP-1), IPR027409 (GroEL-like apical domain), IPR027410 (TCP-1-like chaperonin intermediate domain), IPR027413 (GroEL-like equatorial domain) GO:0005524 (ATP binding), GO
22.7895	22.941	22.7246	22.6338	22.3059	22.5717	21.7797	21.8922	21.7456	+	NP_Citrine	+	TIR_Citrine	2.01956	1.6284	0.000202435	0.000674847	1.01254	12.9935	0.0031482	0.0011325	0.697962	6.35157	Niben101Scf00173g09004.1;Niben101Scf01426g02003.1;Niben101Scf09248g03002.1;Niben101Scf01758g02005.1;Niben101Scf02582g05007.1;Niben101Scf04434g00004.1;Niben101Scf26642g00001.1;Niben101Scf05711g01001.1	Niben101Scf00173g09004.1	sp|A4GG89|RBL_PHAVU **** Ribulose bisphosphate carboxylase large chain IPR020888 (Ribulose bisphosphate carboxylase, large subunit) GO:0000287 (magnesium ion binding), GO:0015977 (carbon fixation), GO:0016984 (ribulose-bisphosphate carboxylase activity)
22.4386	22.2305	22.6545	20.7846	20.7135	20.9191	20.0452	20.1249	20.1428	+	NP_Citrine	+	TIR_Citrine	5.0864	1.62828	4.97644e-05	0.000574074	2.33689	18.5445	0.000479874	0.000485437	0.701434	10.416	Niben101Scf02631g01015.1;Niben101Scf07278g00012.1	Niben101Scf02631g01015.1;Niben101Scf07278g00012.1	ref|WP_027830635.1| ***- methylcrotonoyl-CoA carboxylase [Marinobacter sp. HL-58] IPR029045 (ClpP/crotonase-like domain) GO:0016874 (ligase activity);AT4G34030.1 ***- 3-methylcrotonyl-CoA carboxylase LENGTH=587 IPR029045 (ClpP/crotonase-like domain) GO:001
20.4544	20.2815	20.4306	20.385	20.3655	20.4419	19.7032	19.7483	19.6319	+	NP_Citrine	+	TIR_Citrine	1.61952	1.62739	0.000405773	0.000794682	0.694356	10.8754	6.73009e-05	0	0.702984	17.1829	Niben101Scf00813g01004.1;Niben101Scf08374g07008.1;Niben101Scf07953g01009.1;Niben101Scf07045g00014.1	Niben101Scf00813g01004.1	AT5G13490.1 ***- ADP/ATP carrier 2 LENGTH=385 IPR002067 (Mitochondrial carrier protein), IPR023395 (Mitochondrial carrier domain) GO:0005215 (transporter activity), GO:0005743 (mitochondrial inner membrane), GO:0006810 (transport), GO:0055085 (transmembran
15.2664	15.2912	15.2594	16.0349	15.9083	16.0643	15.213	15.3095	15.3798			+	TIR_Citrine	0.979423	1.62639	0.594791	0.663203	-0.0284459	-0.577108	0.000497986	0.00047619	0.701718	10.317	Niben101Scf05552g02003.1;Niben101Scf08572g00005.1;Niben101Scf04021g02010.1	Niben101Scf05552g02003.1	AT5G51830.1 **** pfkB-like carbohydrate kinase family protein LENGTH=343 IPR002139 (Ribokinase), IPR029056 (Ribokinase-like) GO:0004747 (ribokinase activity), GO:0006014 (D-ribose metabolic process), GO:0016773 (phosphotransferase activity, alcohol group a
12.5042	13.2576	12.8665	12.8348	13.2304	12.3583	11.9786	12.2481	12.2137	+	NP_Citrine	+	TIR_Citrine	1.69014	1.62394	0.0353837	0.0113046	0.729299	3.12417	0.0678032	0.0213625	0.661054	2.4856	Niben101Scf00167g03014.1;Niben101Scf07564g01013.1	Niben101Scf00167g03014.1;Niben101Scf07564g01013.1	ref|NP_001067921.1| ***- product [Oryza sativa Japonica Group];ref|NP_001067921.1| *-*- product [Oryza sativa Japonica Group]
11.8346	11.5603	11.5097	11.4597	11.3497	11.3241	10.8019	10.7102	10.5177	+	NP_Citrine	+	TIR_Citrine	1.94621	1.62183	0.00186591	0.00141902	0.958275	7.3067	0.00169279	0.000659405	0.701221	7.49774	Niben101Scf00151g10011.1	Niben101Scf00151g10011.1	AT1G04580.1 ***- aldehyde oxidase 4 LENGTH=1337 IPR012675 (Beta-grasp domain), IPR016166 (FAD-binding, type 2), IPR016208 (Aldehyde oxidase/xanthine dehydrogenase) GO:0003824 (catalytic activity), GO:0005506 (iron ion binding), GO:0009055 (electron carrier
17.623	17.482	17.6662	18.1743	18.1954	18.1856	17.4625	17.5271	17.4729			+	TIR_Citrine	1.07529	1.62149	0.156785	0.068089	0.102888	1.74029	4.84629e-06	0	0.697577	33.3069	Niben101Scf04886g05003.1;Niben101Scf00449g06008.1;Niben101Scf04364g01003.1	Niben101Scf04886g05003.1;Niben101Scf00449g06008.1	sp|P17879|HS71B_MOUSE ***- Heat shock 70 kDa protein 1B IPR013126 (Heat shock protein 70 family), IPR029047 (Heat shock protein 70kD, peptide-binding domain), IPR029048 (Heat shock protein 70kD, C-terminal domain);sp|P02827|HSP70_XENLA ***- Heat shock 70 k
15.4241	15.3668	15.3291	15.3998	15.3652	15.3658	14.7095	14.7059	14.626	+	NP_Citrine	+	TIR_Citrine	1.61647	1.62003	5.77013e-05	0.000508197	0.692829	17.8643	1.91983e-05	0	0.69644	23.5735	Niben101Scf05881g02007.1;Niben101Scf01941g02023.1	Niben101Scf05881g02007.1;Niben101Scf01941g02023.1	sp|F4JGZ1|MED16_ARATH ***- Mediator of RNA polymerase II transcription subunit 16;sp|F4JGZ1|MED16_ARATH ***- Mediator of RNA polymerase II transcription subunit 16
12.8443	12.6607	12.6663	12.8006	12.8143	12.9038	12.0548	12.1101	12.2606	+	NP_Citrine	+	TIR_Citrine	1.49679	1.61987	0.00250159	0.00145879	0.581965	6.7571	0.00055285	0.000456389	0.697793	10.0425	Niben101Scf00143g00007.1;Niben101Scf22590g00002.1	Niben101Scf00143g00007.1;Niben101Scf22590g00002.1	AT5G49890.1 **** chloride channel C LENGTH=779 IPR001807 (Chloride channel, voltage gated) GO:0005216 (ion channel activity), GO:0005247 (voltage-gated chloride channel activity), GO:0006821 (chloride transport), GO:0016020 (membrane), GO:0055085 (transmem
15.5429	15.3422	15.9124	15.1504	15.1818	15.1575	14.3865	14.5208	14.4945	+	NP_Citrine	+	TIR_Citrine	2.21969	1.61869	0.00275849	0.0015815	1.1319	6.58203	7.91329e-05	0	0.695929	16.4933	Niben101Scf01433g08027.1;Niben101Scf07034g08001.1	Niben101Scf01433g08027.1;Niben101Scf07034g08001.1	sp|Q9SD33|U183_ARATH ***- UPF0183 protein IPR005373 (Uncharacterised protein family UPF0183);sp|Q9SD33|U183_ARATH *-*- UPF0183 protein IPR005373 (Uncharacterised protein family UPF0183)
15.9163	15.4852	15.8187	16.2409	16.106	16.555	15.6148	15.6473	15.594			+	TIR_Citrine	1.09633	1.618	0.408153	0.324349	0.121347	0.923195	0.00701579	0.0026784	0.681914	5.0932	Niben101Scf07638g01010.1;Niben101Scf10409g02009.1	Niben101Scf07638g01010.1;Niben101Scf10409g02009.1	AT2G45180.1 ***- Bifunctional inhibitor/lipid-transfer protein/seed storage 2S albumin superfamily protein LENGTH=134 IPR016140 (Bifunctional inhibitor/plant lipid transfer protein/seed storage helical domain);AT2G45180.1 ***- Bifunctional inhibitor/lipid-
12.2067	11.8218	12.3129	12.3633	12.5944	12.5716	11.9617	11.7564	11.7348			+	TIR_Citrine	1.23752	1.61565	0.148541	0.0635976	0.296168	1.78658	0.00256292	0.000902089	0.69211	6.71335	Niben101Scf06275g00008.1	Niben101Scf06275g00008.1	AT1G60140.1 **** trehalose phosphate synthase LENGTH=861 IPR001830 (Glycosyl transferase, family 20), IPR006379 (HAD-superfamily hydrolase, subfamily IIB), IPR023214 (HAD-like domain) GO:0003824 (catalytic activity), GO:0005992 (trehalose biosynthetic proc
16.4277	16.4855	16.4361	16.9239	17.0021	16.9567	16.1635	16.3268	16.3218	+	NP_Citrine	+	TIR_Citrine	1.13079	1.61171	0.0340199	0.0106667	0.17907	3.16502	0.000289941	0.000285714	0.690204	11.8544	Niben101Scf09501g01025.1;Niben101Scf02155g03018.1;Niben101Scf00712g05021.1;Niben101Scf01369g04022.1	Niben101Scf09501g01025.1	sp|B2JVU2|FTSH_BURP8 *-** ATP-dependent zinc metalloprotease FtsH IPR003959 (ATPase, AAA-type, core), IPR008984 (SMAD/FHA domain), IPR027417 (P-loop containing nucleoside triphosphate hydrolase) GO:0005515 (protein binding), GO:0005524 (ATP binding)
15.7319	15.206	15.5525	15.5506	15.6329	15.7556	15.1043	14.8538	14.9196	+	NP_Citrine	+	TIR_Citrine	1.46386	1.60843	0.0350973	0.0112043	0.537557	3.1326	0.00199706	0.000711512	0.687129	7.17599	Niben101Scf15051g00011.1;Niben101Scf11778g01014.1	Niben101Scf15051g00011.1;Niben101Scf11778g01014.1	ref|WP_008205648.1| **** protein tyr -tyrosine-phosphatase [Microcystis sp. T1-4] IPR017867 (Protein-tyrosine phosphatase, low molecular weight), IPR023485 (Phosphotyrosine protein phosphatase I superfamily) GO:0004725 (protein tyrosine phosphatase activit
14.0863	14.4651	14.435	15.3142	15.3324	15.319	14.5858	14.619	14.7039	+	NP_Citrine	+	TIR_Citrine	0.813173	1.60746	0.0720051	0.02442	-0.307448	-2.42969	4.27384e-05	0	0.685624	19.2706	Niben101Scf11137g01016.1;Niben101Scf09774g02017.1	Niben101Scf11137g01016.1;Niben101Scf09774g02017.1	sp|Q9HJ83|DNAJ_THEAC *-*- Chaperone protein DnaJ IPR001623 (DnaJ domain), IPR002939 (Chaperone DnaJ, C-terminal) GO:0006457 (protein folding), GO:0051082 (unfolded protein binding);sp|B9MDJ8|DNAJ_ACIET *-*- Chaperone protein DnaJ IPR001623 (DnaJ domain), I
20.7585	20.8859	20.708	21.1781	21.1319	21.135	20.4479	20.4632	20.4805	+	NP_Citrine	+	TIR_Citrine	1.25021	1.6072	0.0039905	0.00193588	0.320272	5.95524	2.63319e-06	0	0.684455	38.8094	Niben101Scf01073g05003.1	Niben101Scf01073g05003.1	sp|P78958|G3P1_SCHPO ***- Glyceraldehyde-3-phosphate dehydrogenase 1 IPR020831 (Glyceraldehyde/Erythrose phosphate dehydrogenase family) GO:0006006 (glucose metabolic process), GO:0016620 (oxidoreductase activity, acting on the aldehyde or oxo group of don
11.1379	11.7147	11.0937	11.4898	12.0402	11.6386	10.9985	11.2841	10.86			+	TIR_Citrine	1.21906	1.60606	0.319396	0.201381	0.267886	1.13602	0.0307547	0.00966639	0.675315	3.27119	Niben101Scf00490g01035.1	Niben101Scf00490g01035.1	sp|A8G7S7|GHRB_SERP5 **** Glyoxylate/hydroxypyruvate reductase B IPR006139 (D-isomer specific 2-hydroxyacid dehydrogenase, catalytic domain), IPR016040 (NAD(P)-binding domain) GO:0008152 (metabolic process), GO:0016616 (oxidoreductase activity, acting on t
13.7949	13.2676	13.6642	13.5777	13.5136	13.6499	12.9786	12.7554	12.9504	+	NP_Citrine	+	TIR_Citrine	1.61807	1.60576	0.0171582	0.0058335	0.680735	3.92618	0.00104122	0.00048114	0.685544	8.51991	Niben101Scf04439g01004.1;Niben101Scf08753g02038.1	Niben101Scf04439g01004.1;Niben101Scf08753g02038.1	sp|Q54GX5|PEX1_DICDI *-** Peroxisome biogenesis factor 1 IPR009010 (Aspartate decarboxylase-like domain), IPR025653 (Peroxisome biogenesis factor 1), IPR029067 (CDC48 domain 2-like) GO:0005524 (ATP binding), GO:0005777 (peroxisome), GO:0005778 (peroxisomal
13.9632	13.6139	13.6249	14.2551	14.1442	14.2111	13.5331	13.566	13.4647			+	TIR_Citrine	1.16591	1.6047	0.146964	0.0629098	0.212735	1.79575	0.0001004	0	0.682199	15.5284	Niben101Scf24096g00038.1;Niben101Scf11737g00024.1	Niben101Scf24096g00038.1;Niben101Scf11737g00024.1	sp|Q9EZ02|PFP_SPITD **** Pyrophosphate--fructose 6-phosphate 1-phosphotransferase IPR000023 (Phosphofructokinase domain), IPR011183 (Pyrophosphate-dependent phosphofructokinase PfpB) GO:0003872 (6-phosphofructokinase activity), GO:0005524 (ATP binding), GO
17.0836	17.0615	17.0452	17.2416	17.2654	17.36	16.5286	16.6285	16.6655	+	NP_Citrine	+	TIR_Citrine	1.37064	1.60349	0.000422442	0.000784257	0.455918	10.7634	0.000236416	0	0.681452	12.4892	Niben101Scf03147g10015.1	Niben101Scf03147g10015.1	sp|Q9ZW24|GSTU7_ARATH ***- Glutathione S-transferase U7 IPR010987 (Glutathione S-transferase, C-terminal-like), IPR012336 (Thioredoxin-like fold) GO:0005515 (protein binding)
16.2276	16.2502	16.2427	16.5357	16.4472	16.5275	15.8015	15.8513	15.8213	+	NP_Citrine	+	TIR_Citrine	1.33361	1.6012	1.28199e-05	0	0.415449	26.0919	2.82008e-05	0	0.678752	21.3992	Niben101Scf02422g02013.1;Niben101Scf12568g00007.1;Niben101Scf02422g02018.1	Niben101Scf02422g02013.1	AT2G14540.1 ***- serpin 2 LENGTH=407 IPR000215 (Serpin family), IPR023796 (Serpin domain) GO:0005615 (extracellular space)
8.15221	10.6392	8.79071	10.1174	10.3438	9.47794	9.50913	9.56851	8.8608			+	TIR_Citrine	1.18912	1.59942	0.886259	0.936723	-0.118771	-0.152387	0.124862	0.0428917	0.666905	1.93661	Niben101Scf05183g06006.1	Niben101Scf05183g06006.1	sp|F4IXW2|BIG5_ARATH *-*- Brefeldin A-inhibited guanine nucleotide-exchange protein 5
12.9293	13.8191	12.5628	13.3599	13.342	12.5984	12.3275	12.5612	12.4931			+	TIR_Citrine	1.66997	1.59885	0.165287	0.0724466	0.643127	1.69517	0.0699516	0.0221374	0.639499	2.45653	Niben101Scf02346g06001.1;Niben101Scf04514g02018.1;Niben101Scf02539g01001.1	Niben101Scf02346g06001.1;Niben101Scf04514g02018.1;Niben101Scf02539g01001.1	sp|Q871G3|DRE2_NEUCR *-** Fe-S cluster assembly protein dre2 IPR007785 (Anamorsin), IPR029063 (S-adenosyl-L-methionine-dependent methyltransferase) GO:0005737 (cytoplasm), GO:0016226 (iron-sulfur cluster assembly), GO:0051536 (iron-sulfur cluster binding);
12.6117	12.5414	12.5201	12.9206	12.984	12.8049	12.1181	12.1264	12.422	+	NP_Citrine	+	TIR_Citrine	1.25619	1.59753	0.0318207	0.00948915	0.335601	3.23512	0.00380519	0.00133373	0.681031	6.03302	Niben101Scf07321g00016.1	Niben101Scf07321g00016.1	sp|Q9SWR3|MMT1_WEDBI **** Methionine S-methyltransferase IPR015424 (Pyridoxal phosphate-dependent transferase), IPR025779 (Methionine S-methyltransferase) GO:0003824 (catalytic activity), GO:0008168 (methyltransferase activity), GO:0009058 (biosynthetic pr
13.439	14.6673	13.5277	13.9979	14.1167	13.1472	13.0076	13.1975	13.2006			+	TIR_Citrine	1.80951	1.59732	0.137334	0.0571027	0.74276	1.85411	0.118304	0.040378	0.618703	1.98367	Niben101Scf18348g01028.1;Niben101Scf09172g01011.1	Niben101Scf18348g01028.1;Niben101Scf09172g01011.1	sp|B4STN3|SYH_STRM5 ***- Histidine--tRNA ligase IPR001106 (Aromatic amino acid lyase), IPR004516 (Histidine-tRNA ligase/ATP phosphoribosyltransferase regulatory subunit), IPR008948 (L-Aspartase-like) GO:0003824 (catalytic activity), GO:0005737 (cytoplasm),
13.7309	13.8929	13.8238	14.3564	14.291	14.4777	13.6599	13.6545	13.7959			+	TIR_Citrine	1.08107	1.59349	0.163221	0.0712472	0.112431	1.70591	0.00072087	0.000542021	0.671604	9.37592	Niben101Scf02228g04005.1;Niben101Scf13823g01005.1	Niben101Scf02228g04005.1;Niben101Scf13823g01005.1	sp|Q9M0X9|4CLL7_ARATH ***- 4-coumarate--CoA ligase-like 7 IPR000873 (AMP-dependent synthetase/ligase), IPR025110 (AMP-binding enzyme C-terminal domain) GO:0003824 (catalytic activity), GO:0008152 (metabolic process);sp|Q632I5|MENE_BACCZ ***- 2-succinylbenz
17.1179	16.4727	16.9511	15.9471	15.9015	16.352	15.3801	15.5088	15.3337	+	NP_Citrine	+	TIR_Citrine	2.75632	1.5933	0.00198552	0.00149832	1.43969	7.18706	0.0123975	0.0042778	0.659319	4.3251	Niben101Scf04964g00002.1;Niben101Scf03969g05002.1;Niben101Scf02156g05001.1;Niben101Scf00271g04024.1	Niben101Scf04964g00002.1;Niben101Scf03969g05002.1;Niben101Scf02156g05001.1;Niben101Scf00271g04024.1	sp|P51193|PSAF_PORPU **** Photosystem I reaction center subunit III IPR003666 (Photosystem I PsaF, reaction centre subunit III) GO:0009522 (photosystem I), GO:0009538 (photosystem I reaction center), GO:0015979 (photosynthesis);sp|P51193|PSAF_PORPU **** Ph
16.3884	16.0985	16.5027	14.7805	14.8228	14.8088	14.1063	14.2181	14.0715	+	NP_Citrine	+	TIR_Citrine	4.61504	1.59194	6.78286e-05	0.000869888	2.19788	17.149	0.000126933	0	0.672042	14.6316	Niben101Scf00123g06028.1	Niben101Scf00123g06028.1	sp|A1TYH3|ERPA_MARHV **** Iron-sulfur cluster insertion protein ErpA IPR000361 (FeS cluster biogenesis), IPR016092 (FeS cluster insertion protein) GO:0005198 (structural molecule activity), GO:0016226 (iron-sulfur cluster assembly), GO:0051536 (iron-sulfur
21.5311	21.5101	21.6215	21.4121	21.4967	21.4555	20.7907	20.7837	20.7812	+	NP_Citrine	+	TIR_Citrine	1.70509	1.59108	2.33812e-05	0.000873239	0.76904	22.433	1.08241e-05	0	0.6696	27.2248	Niben101Scf05188g03030.1	Niben101Scf05188g03030.1	sp|Q9HFX1|G3P_AJECA ***- Glyceraldehyde-3-phosphate dehydrogenase IPR020831 (Glyceraldehyde/Erythrose phosphate dehydrogenase family) GO:0016620 (oxidoreductase activity, acting on the aldehyde or oxo group of donors, NAD or NADP as acceptor), GO:0055114 (
14.4453	14.347	14.5806	14.6875	14.7164	14.6623	14.201	13.9801	13.8564	+	NP_Citrine	+	TIR_Citrine	1.35774	1.59029	0.021463	0.00691967	0.445123	3.66619	0.00268489	0.00096574	0.676226	6.63007	Niben101Scf01369g05023.1	Niben101Scf01369g05023.1	sp|P94915|G3P_MYCAV *-*- Glyceraldehyde-3-phosphate dehydrogenase IPR020831 (Glyceraldehyde/Erythrose phosphate dehydrogenase family) GO:0016620 (oxidoreductase activity, acting on the aldehyde or oxo group of donors, NAD or NADP as acceptor), GO:0055114 (
21.2724	21.2413	21.3058	21.229	21.3205	21.4103	20.5557	20.6716	20.7292	+	NP_Citrine	+	TIR_Citrine	1.53628	1.58873	0.000333336	0.000887789	0.620988	11.4384	0.000795917	0.000521344	0.667768	9.13788	Niben101Scf02296g00016.1	Niben101Scf02296g00016.1	AT5G40760.1 **** glucose-6-phosphate dehydrogenase 6 LENGTH=515 IPR001282 (Glucose-6-phosphate dehydrogenase) GO:0004345 (glucose-6-phosphate dehydrogenase activity), GO:0006006 (glucose metabolic process), GO:0050661 (NADP binding), GO:0055114 (oxidation-
16.2771	16.257	16.5227	16.9445	17.0322	16.9002	16.3274	16.304	16.2499			+	TIR_Citrine	1.04488	1.58652	0.544222	0.574318	0.0585454	0.6619	0.000122699	0	0.665183	14.7582	Niben101Scf02090g07010.1	Niben101Scf02090g07010.1	sp|A7YY55|HACD3_BOVIN *-*- Very-long-chain (3R)-3-hydroxyacyl-CoA dehydratase 3 IPR008978 (HSP20-like chaperone)
12.2692	12.5594	11.864	12.0711	11.8398	11.7887	11.3139	11.287	11.1088	+	NP_Citrine	+	TIR_Citrine	2.02668	1.58643	0.00933	0.00370585	0.994261	4.69688	0.00357981	0.00117183	0.663294	6.13413	Niben101Scf02426g02006.1	Niben101Scf02426g02006.1	Unknown protein
11.3442	11.9528	11.1266	11.654	11.7906	11.1359	10.7966	10.8979	10.9648	+	NP_Citrine	+	TIR_Citrine	1.5478	1.58576	0.0799529	0.027879	0.588107	2.33341	0.0355612	0.0113371	0.640428	3.11899	Niben101Scf03047g00007.1;Niben101Scf00176g00005.1	Niben101Scf03047g00007.1;Niben101Scf00176g00005.1	AT1G11430.1 ***- plastid developmental protein DAG, putative LENGTH=232;AT1G11430.1 ***- plastid developmental protein DAG, putative LENGTH=232
14.4533	13.4927	14.2918	12.7406	12.4473	12.3961	11.4734	11.509	12.4266	+	NP_Citrine	+	TIR_Citrine	4.7957	1.58206	0.00615105	0.00277826	2.27623	5.28457	0.0929134	0.0312427	0.725017	2.19748	Niben101Scf03370g00001.1;Niben101Scf07023g03003.1	Niben101Scf03370g00001.1;Niben101Scf07023g03003.1	AT1G63210.1 **** Transcription elongation factor Spt6 LENGTH=1197 IPR010994 (RuvA domain 2-like), IPR012337 (Ribonuclease H-like domain), IPR012340 (Nucleic acid-binding, OB-fold), IPR017072 (Transcription elongation factor Spt6), IPR023097 (Tex RuvX-like
10.7261	11.2371	10.8049	10.6851	10.2839	10.5057	10.0332	9.9408	9.48974	+	NP_Citrine	+	TIR_Citrine	2.14458	1.58094	0.0088659	0.0036969	1.10149	4.76602	0.0303619	0.00943771	0.67032	3.28486	Niben101Scf03599g01017.1	Niben101Scf03599g01017.1	sp|P73548|CDSA_SYNY3 ***- Phosphatidate cytidylyltransferase IPR000374 (Phosphatidate cytidylyltransferase) GO:0016020 (membrane), GO:0016772 (transferase activity, transferring phosphorus-containing groups)
13.9924	13.586	13.7015	13.9488	14.17	13.9992	13.2656	13.3686	13.5036	+	NP_Citrine	+	TIR_Citrine	1.30831	1.57998	0.0521459	0.0167814	0.380708	2.73551	0.00235014	0.000838108	0.660065	6.87105	Niben101Scf11161g01016.1	Niben101Scf11161g01016.1	AT1G58060.1 *-*- RNA helicase family protein LENGTH=1459
17.4376	17.5056	17.3935	17.7174	17.7558	17.7689	17.0889	17.0829	17.0947	+	NP_Citrine	+	TIR_Citrine	1.28117	1.57866	0.00040513	0.000797037	0.356733	10.8798	1.99086e-06	0	0.658541	41.6256	Niben101Scf01742g05006.1	Niben101Scf01742g05006.1	sp|Q3BQ83|SUCC_XANC5 ***- Succinyl-CoA ligase [ADP-forming] subunit beta IPR013650 (ATP-grasp fold, succinyl-CoA synthetase-type), IPR016102 (Succinyl-CoA synthetase-like) GO:0005524 (ATP binding)
18.5945	18.218	18.6993	15.4894	15.4689	15.5821	14.8912	14.7848	14.8893	+	NP_Citrine	+	TIR_Citrine	12.6612	1.5783	1.70854e-05	0	3.64883	24.2749	0.000184128	0	0.658375	13.3112	Niben101Scf03062g02003.1	Niben101Scf03062g02003.1	ref|NP_001030871.1| *-*- biotin/lipoyl attachment domain-containing protein [Arabidopsis thaliana] gb|AEE79483.1| biotin/lipoyl attachment domain-containing protein [Arabidopsis thaliana] IPR011053 (Single hybrid motif)
13.6237	13.7303	13.3776	13.1324	13.1216	12.9213	12.4034	12.5843	12.1965	+	NP_Citrine	+	TIR_Citrine	2.26775	1.57815	0.00151536	0.00118015	1.18248	7.72039	0.00722349	0.00272216	0.663683	5.0515	Niben101Scf03229g00011.1	Niben101Scf03229g00011.1	AT2G33470.1 **** glycolipid transfer protein 1 LENGTH=202 IPR014830 (Glycolipid transfer protein domain) GO:0005737 (cytoplasm), GO:0017089 (glycolipid transporter activity), GO:0046836 (glycolipid transport), GO:0051861 (glycolipid binding)
15.8108	15.5738	15.8177	15.8337	15.9924	15.9714	15.2497	15.2686	15.3104	+	NP_Citrine	+	TIR_Citrine	1.37745	1.57758	0.00508552	0.00224324	0.457856	5.5714	0.000242805	0	0.656239	12.4044	Niben101Scf02653g03003.1;Niben101Scf00806g04007.1	Niben101Scf02653g03003.1;Niben101Scf00806g04007.1	sp|Q66KG5|GMPAB_XENLA ***- Mannose-1-phosphate guanyltransferase alpha-B IPR001451 (Bacterial transferase hexapeptide repeat), IPR029044 (Nucleotide-diphospho-sugar transferases) GO:0009058 (biosynthetic process), GO:0016779 (nucleotidyltransferase activit
16.4893	16.3652	16.4461	16.7808	16.7943	16.8207	16.1231	16.1579	16.1451	+	NP_Citrine	+	TIR_Citrine	1.22464	1.57635	0.00151785	0.00117906	0.291513	7.71705	1.84741e-06	0	0.656567	42.4126	Niben101Scf01281g02006.1;Niben101Scf05387g02004.1	Niben101Scf01281g02006.1;Niben101Scf05387g02004.1	sp|Q47N43|RUVB_THEFY --** Holliday junction ATP-dependent DNA helicase RuvB IPR010339 (TIP49, C-terminal), IPR027238 (RuvB-like), IPR027417 (P-loop containing nucleoside triphosphate hydrolase) GO:0003678 (DNA helicase activity), GO:0005524 (ATP binding),
14.8065	14.7402	14.8586	14.9759	14.9829	14.9927	14.256	14.2725	14.4459	+	NP_Citrine	+	TIR_Citrine	1.3901	1.57621	0.00239378	0.00140157	0.47697	6.83731	0.000415121	0.000376712	0.659039	10.8119	Niben101Scf18014g00013.1;Niben101Scf01820g00029.1;Niben101Scf01236g01011.1	Niben101Scf18014g00013.1;Niben101Scf01820g00029.1	sp|Q3UM29|COG7_MOUSE **** Conserved oligomeric Golgi complex subunit 7 IPR019335 (Conserved oligomeric Golgi complex subunit 7) GO:0006886 (intracellular protein transport), GO:0017119 (Golgi transport complex);sp|Q3UM29|COG7_MOUSE **** Conserved oligomeri
18.701	18.8638	18.6841	18.9777	19.0032	18.899	18.2516	18.33	18.3313	+	NP_Citrine	+	TIR_Citrine	1.36334	1.57556	0.00211996	0.00146502	0.445324	7.06278	8.91304e-05	0	0.65567	16.0039	Niben101Scf08298g03011.1;Niben101Scf01220g02014.1;Niben101Scf00597g03003.1;Niben101Scf01687g11002.1	Niben101Scf08298g03011.1;Niben101Scf01220g02014.1;Niben101Scf00597g03003.1;Niben101Scf01687g11002.1	sp|P17980|PRS6A_HUMAN ***- 26S protease regulatory subunit 6A IPR003959 (ATPase, AAA-type, core), IPR005937 (26S proteasome subunit P45), IPR027417 (P-loop containing nucleoside triphosphate hydrolase) GO:0005524 (ATP binding), GO:0005737 (cytoplasm), GO:0
18.7212	18.5711	18.687	18.9671	19.0122	19.0727	18.3581	18.3767	18.3528	+	NP_Citrine	+	TIR_Citrine	1.22995	1.57508	0.00295653	0.00155556	0.297213	6.46024	3.13989e-05	0	0.654812	20.828	Niben101Scf01283g01020.1;Niben101Scf10436g02002.1	Niben101Scf01283g01020.1	sp|P48601|PRS4_DROME ***- 26S protease regulatory subunit 4 IPR003959 (ATPase, AAA-type, core), IPR005937 (26S proteasome subunit P45), IPR027417 (P-loop containing nucleoside triphosphate hydrolase) GO:0005524 (ATP binding), GO:0005737 (cytoplasm), GO:001
18.7259	18.9635	18.8292	18.9389	18.9262	18.7881	18.2126	18.2356	18.2453	+	NP_Citrine	+	TIR_Citrine	1.52796	1.57438	0.000936121	0.00100435	0.60838	8.75992	0.000186695	0	0.65325	13.2643	Niben101Scf05688g08010.1	Niben101Scf05688g08010.1	AT1G56190.1 **** Phosphoglycerate kinase family protein LENGTH=478 IPR001576 (Phosphoglycerate kinase) GO:0004618 (phosphoglycerate kinase activity), GO:0006096 (glycolytic process)
13.8334	14.0098	13.6146	14.1992	14.1546	14.1306	13.5545	13.4322	13.5313	+	NP_Citrine	+	TIR_Citrine	1.24947	1.57437	0.0597736	0.0195578	0.313284	2.60436	0.000103668	0	0.655457	15.4028	Niben101Scf01258g02001.1	Niben101Scf01258g02001.1	sp|Q42896|SCRK2_SOLLC ***- Fructokinase-2 IPR029056 (Ribokinase-like) GO:0016773 (phosphotransferase activity, alcohol group as acceptor)
10.8708	10.7903	10.5803	11.3209	11.3987	11.1837	10.542	10.8776	10.4999			+	TIR_Citrine	1.07347	1.57339	0.507476	0.501733	0.107298	0.727028	0.00806082	0.00314448	0.661297	4.89709	Niben101Scf02467g01008.1	Niben101Scf02467g01008.1	sp|Q5XIA4|CNO10_RAT *-*- CCR4-NOT transcription complex subunit 10 IPR011990 (Tetratricopeptide-like helical domain) GO:0005515 (protein binding)
10.9516	10.5985	10.1219	10.6629	10.7055	10.5064	9.98887	10.2075	9.68525	+	NP_Citrine	+	TIR_Citrine	1.53726	1.57049	0.103578	0.0399962	0.596822	2.10064	0.0151681	0.00513438	0.664401	4.07439	Niben101Scf05912g01012.1	Niben101Scf05912g01012.1	sp|Q94JM3|ARFB_ARATH **** Auxin response factor 2 IPR003311 (AUX/IAA protein), IPR010525 (Auxin response factor), IPR015300 (DNA-binding pseudobarrel domain) GO:0003677 (DNA binding), GO:0005634 (nucleus), GO:0006355 (regulation of transcription, DNA-templ
15.5124	15.3017	15.5386	16.3709	16.3978	16.4269	15.7382	15.7185	15.7852	+	NP_Citrine	+	TIR_Citrine	0.816306	1.57042	0.0187452	0.00627498	-0.296376	-3.82206	1.40893e-05	0	0.651242	25.4802	Niben101Scf02911g03014.1	Niben101Scf02911g03014.1	sp|Q07346|DCE_PETHY ***- Glutamate decarboxylase IPR015424 (Pyridoxal phosphate-dependent transferase)
16.4899	17.1541	16.7826	16.5395	16.3643	16.2368	15.6296	15.754	15.8174	+	NP_Citrine	+	TIR_Citrine	2.14178	1.56894	0.00577796	0.00255255	1.07519	5.37758	0.00336464	0.00119062	0.64652	6.23824	Niben101Scf08723g02015.1;Niben101Scf02583g06003.1	Niben101Scf08723g02015.1;Niben101Scf02583g06003.1	sp|P84981|FENR_POPEU --** Ferredoxin--NADP reductase, chloroplastic IPR001433 (Oxidoreductase FAD/NAD(P)-binding), IPR015701 (Ferredoxin--NADP reductase), IPR017938 (Riboflavin synthase-like beta-barrel) GO:0016491 (oxidoreductase activity), GO:0055114 (ox
15.2384	15.5671	15.1507	15.5021	15.4479	15.1938	14.6884	14.7134	14.8099	+	NP_Citrine	+	TIR_Citrine	1.50727	1.56832	0.0116523	0.00447434	0.581513	4.40429	0.00321771	0.00112617	0.64404	6.31416	Niben101Scf05330g00009.1	Niben101Scf05330g00009.1	sp|B6EMN8|ASSY_ALISL **** Argininosuccinate synthase IPR001518 (Argininosuccinate synthase), IPR024074 (Argininosuccinate synthetase, catalytic/multimerisation domain body) GO:0004055 (argininosuccinate synthase activity), GO:0005524 (ATP binding), GO:0006
19.9139	19.97	19.858	20.1264	19.9748	20.0471	19.3024	19.4129	19.4854	+	NP_Citrine	+	TIR_Citrine	1.42652	1.56762	0.00117587	0.00104714	0.513725	8.25294	0.000706474	0.000544592	0.649203	9.42511	Niben101Scf00225g00008.1	Niben101Scf00225g00008.1	AT5G54160.1 **** O-methyltransferase 1 LENGTH=363 IPR016461 (O-methyltransferase COMT-type), IPR029063 (S-adenosyl-L-methionine-dependent methyltransferase) GO:0008168 (methyltransferase activity), GO:0008171 (O-methyltransferase activity), GO:0046983 (pro
17.0781	17.0137	16.9375	16.8047	16.8388	16.7651	16.0926	16.2128	16.1654	+	NP_Citrine	+	TIR_Citrine	1.80642	1.56418	9.11906e-05	0.000726708	0.852832	15.9116	9.42622e-05	0	0.64594	15.7786	Niben101Scf11734g00009.1;Niben101Scf03978g07013.1	Niben101Scf11734g00009.1;Niben101Scf03978g07013.1	AT5G17020.1 ***- exportin 1A LENGTH=1075 IPR016024 (Armadillo-type fold) GO:0005488 (binding), GO:0006886 (intracellular protein transport), GO:0008536 (Ran GTPase binding);AT5G17020.1 ***- exportin 1A LENGTH=1075 IPR016024 (Armadillo-type fold) GO:0005488
11.5161	11.5793	10.9002	11.8149	11.8286	11.4932	10.9526	11.173	11.0924			+	TIR_Citrine	1.22019	1.56354	0.315291	0.196815	0.259184	1.14709	0.0073224	0.00278054	0.639572	5.03215	Niben101Scf04665g02021.1;Niben101Scf04740g00005.1;Niben101Scf00301g00001.1;Niben101Scf04665g02018.1;Niben101Scf00301g01005.1	Niben101Scf04665g02021.1;Niben101Scf04740g00005.1;Niben101Scf00301g00001.1;Niben101Scf04665g02018.1	AT5G06850.1 **** C2 calcium/lipid-binding plant phosphoribosyltransferase family protein LENGTH=794 IPR000008 (C2 domain), IPR013583 (Phosphoribosyltransferase C-terminal) GO:0005515 (protein binding);AT5G06850.1 **** C2 calcium/lipid-binding plant phospho
14.569	14.3342	14.6615	14.5092	14.0499	14.3665	13.4691	13.7373	13.8031	+	NP_Citrine	+	TIR_Citrine	1.80389	1.56276	0.00380246	0.0017638	0.851722	6.0342	0.0197752	0.00623607	0.638676	3.75998	Niben101Scf01147g01007.1;Niben101Scf04494g00018.1;Niben101Scf01374g01016.1;Niben101Scf05709g01021.1;Niben101Scf03287g02002.1;Niben101Scf00220g04015.1	Niben101Scf01147g01007.1;Niben101Scf04494g00018.1;Niben101Scf01374g01016.1;Niben101Scf05709g01021.1;Niben101Scf03287g02002.1;Niben101Scf00220g04015.1	sp|O04006|PSAH_BRACM **** Photosystem I reaction center subunit VI, chloroplastic IPR004928 (Photosystem I PsaH, reaction centre subunit VI), IPR023833 (Signal peptide, camelysin), IPR029027 (Single alpha-helix domain) GO:0009522 (photosystem I), GO:000953
16.1518	16.4709	16.128	16.4555	16.2956	16.0693	15.5366	15.6484	15.7232	+	NP_Citrine	+	TIR_Citrine	1.53772	1.56268	0.00755507	0.00326887	0.614151	4.98787	0.00688199	0.00268556	0.637422	5.12087	Niben101Scf01964g07001.1;Niben101Scf01964g07005.1;Niben101Scf00332g12024.1	Niben101Scf01964g07001.1;Niben101Scf01964g07005.1;Niben101Scf00332g12024.1	sp|P0CM17|ARF_CRYNB *-*- ADP-ribosylation factor IPR006689 (Small GTPase superfamily, ARF/SAR type), IPR027417 (P-loop containing nucleoside triphosphate hydrolase) GO:0005525 (GTP binding);sp|P22274|ARF_CANAL *-*- ADP-ribosylation factor IPR006689 (Small
15.6459	15.5219	15.6698	15.5658	15.627	15.7046	14.97	14.9931	15.0059	+	NP_Citrine	+	TIR_Citrine	1.5414	1.5625	0.000188018	0.000699153	0.622873	13.2405	0.000101506	0	0.642808	15.4853	Niben101Scf07914g01020.1;Niben101Scf09604g00009.1;Niben101Scf03504g06013.1;Niben101Scf00946g00013.1	Niben101Scf07914g01020.1;Niben101Scf09604g00009.1;Niben101Scf03504g06013.1;Niben101Scf00946g00013.1	sp|Q9SV21|COPB1_ARATH ***- Coatomer subunit beta-1 IPR016460 (Coatomer beta subunit (COPB1)), IPR029446 (Coatomer beta subunit, appendage platform domain) GO:0005198 (structural molecule activity), GO:0005488 (binding), GO:0005737 (cytoplasm), GO:0006886 (
15.3895	15.0949	15.2349	15.6976	15.9255	15.9988	15.2306	15.1344	15.3353			+	TIR_Citrine	1.00626	1.56245	0.954009	0.974975	0.00631936	0.0613688	0.00400248	0.00158625	0.640537	5.95037	Niben101Scf11183g00001.1	Niben101Scf11183g00001.1	AT2G36780.1 ***- UDP-Glycosyltransferase superfamily protein LENGTH=496 IPR002213 (UDP-glucuronosyl/UDP-glucosyltransferase) GO:0008152 (metabolic process), GO:0016758 (transferase activity, transferring hexosyl groups)
15.8839	15.6177	15.8582	15.8695	15.8675	15.9305	15.268	15.2991	15.1732	+	NP_Citrine	+	TIR_Citrine	1.45774	1.5602	0.00435315	0.00203474	0.539835	5.81512	0.000118246	0	0.642416	14.8973	Niben101Scf00120g00012.1;Niben101Scf06556g11022.1	Niben101Scf00120g00012.1;Niben101Scf06556g11022.1	AT3G06810.1 *-** acyl-CoA dehydrogenase-related LENGTH=824 IPR009075 (Acyl-CoA dehydrogenase/oxidase C-terminal), IPR009100 (Acyl-CoA dehydrogenase/oxidase, N-terminal and middle domain), IPR011009 (Protein kinase-like domain), IPR013786 (Acyl-CoA dehydrog
18.4662	18.6745	18.2028	18.4625	18.2669	18.3594	17.8658	17.7255	17.5643	+	NP_Citrine	+	TIR_Citrine	1.66655	1.55983	0.0107843	0.00415038	0.729308	4.50463	0.00342905	0.00118623	0.64442	6.20624	Niben101Scf33666g00002.1;Niben101Scf01209g07002.1	Niben101Scf33666g00002.1	sp|A7Y3C4|PSBD_IPOPU **** Photosystem II D2 protein IPR000484 (Photosynthetic reaction centre, L/M), IPR000932 (Photosystem antenna protein-like) GO:0009521 (photosystem), GO:0009767 (photosynthetic electron transport chain), GO:0009772 (photosynthetic ele
16.3708	16.5584	16.3474	16.4278	16.3898	16.288	15.6249	15.7341	15.8195	+	NP_Citrine	+	TIR_Citrine	1.62482	1.55979	0.00132066	0.001119	0.699338	8.00515	0.000787311	0.000527574	0.642342	9.16373	Niben101Scf03445g04016.1	Niben101Scf03445g04016.1	sp|Q8SQK0|PRS8_ENCCU *-*- 26S protease regulatory subunit 8 homolog IPR003959 (ATPase, AAA-type, core), IPR005938 (AAA ATPase, CDC48 family), IPR009010 (Aspartate decarboxylase-like domain), IPR027417 (P-loop containing nucleoside triphosphate hydrolase),
15.4809	15.2734	15.4178	15.6787	15.6941	15.6892	15.0515	15.0387	15.0498	+	NP_Citrine	+	TIR_Citrine	1.27155	1.55907	0.00502397	0.00219072	0.344006	5.59018	4.80285e-08	0	0.640679	105.706	Niben101Scf15965g00015.1;Niben101Scf13227g00027.1	Niben101Scf15965g00015.1;Niben101Scf13227g00027.1	sp|B6I6Q4|FADJ_ECOSE **** Fatty acid oxidation complex subunit alpha IPR001753 (Crotonase superfamily), IPR008927 (6-phosphogluconate dehydrogenase, C-terminal-like), IPR016040 (NAD(P)-binding domain), IPR018376 (Enoyl-CoA hydratase/isomerase, conserved si
17.9446	18.0203	17.9415	18.2701	18.2979	18.2448	17.5999	17.6295	17.6615	+	NP_Citrine	+	TIR_Citrine	1.26466	1.55894	0.000415969	0.000791176	0.338504	10.8062	1.07631e-05	0	0.640619	27.2635	Niben101Scf02569g03013.1;Niben101Scf00439g10031.1	Niben101Scf02569g03013.1	sp|Q54QC8|SEC1_DICDI **** Protein transport protein sec1 IPR001619 (Sec1-like protein), IPR027482 (Sec1-like, domain 2) GO:0006904 (vesicle docking involved in exocytosis), GO:0016192 (vesicle-mediated transport)
13.2622	13.0258	13.2415	13.5027	13.5084	13.631	13.0398	12.8311	12.8436	+	NP_Citrine	+	TIR_Citrine	1.20771	1.5589	0.0553125	0.0179751	0.271604	2.67854	0.00127407	0.000548311	0.642513	8.08106	Niben101Scf02093g05018.1;Niben101Scf02093g05027.1	Niben101Scf02093g05018.1;Niben101Scf02093g05027.1	AT4G12830.1 ***- alpha/beta-Hydrolases superfamily protein LENGTH=393 IPR029058 (Alpha/Beta hydrolase fold);ref|WP_031452301.1| *-*- alpha/beta hydrolase [Desulfobacula sp. TS] IPR029058 (Alpha/Beta hydrolase fold)
17.361	17.1118	17.2241	17.7095	17.6281	17.7599	16.9149	17.0964	17.1583			+	TIR_Citrine	1.1295	1.5583	0.161921	0.070612	0.175731	1.71274	0.001467	0.00061991	0.642608	7.78672	Niben101Scf08130g00014.1	Niben101Scf08130g00014.1	sp|Q9SR36|GSTU8_ARATH ***- Glutathione S-transferase U8 IPR010987 (Glutathione S-transferase, C-terminal-like), IPR012336 (Thioredoxin-like fold) GO:0005515 (protein binding)
8.28368	8.19589	7.5167	9.57093	9.51681	9.21691	9.11154	8.61957	8.62373	+	NP_Citrine	+	TIR_Citrine	0.587638	1.55727	0.0546447	0.017729	-0.786188	-2.69024	0.0299334	0.00929083	0.649939	3.3	Niben101Scf02167g00016.1	Niben101Scf02167g00016.1	sp|Q9QXX8|NUFP1_MOUSE --*- Nuclear fragile X mental retardation-interacting protein 1 IPR019496 (Nuclear fragile X mental retardation-interacting protein 1, conserved domain)
18.3774	18.4897	18.4264	18.4406	18.3759	18.4133	17.8346	17.7208	17.7569	+	NP_Citrine	+	TIR_Citrine	1.58042	1.55683	0.000145614	0.000561151	0.660361	14.1301	7.67522e-05	0	0.639153	16.6212	Niben101Scf00463g00016.1	Niben101Scf00463g00016.1	sp|C6VKW6|FTSH_LACPJ **** ATP-dependent zinc metalloprotease FtsH IPR003959 (ATPase, AAA-type, core), IPR005936 (Peptidase, FtsH), IPR027417 (P-loop containing nucleoside triphosphate hydrolase) GO:0004222 (metalloendopeptidase activity), GO:0005524 (ATP b
17.0346	16.8526	17.1193	16.9733	16.9402	17.0022	16.2976	16.3629	16.3395	+	NP_Citrine	+	TIR_Citrine	1.5942	1.55675	0.00117218	0.00104925	0.668842	8.25974	1.67637e-05	0	0.638567	24.3912	Niben101Scf14323g01022.1;Niben101Scf04160g00014.1;Niben101Scf04968g00017.1;Niben101Scf02972g01006.1	Niben101Scf14323g01022.1;Niben101Scf04160g00014.1	sp|P41216|ACSL1_MOUSE ***- Long-chain-fatty-acid--CoA ligase 1 IPR000873 (AMP-dependent synthetase/ligase) GO:0003824 (catalytic activity), GO:0008152 (metabolic process);sp|O88813|ACSL5_RAT ***- Long-chain-fatty-acid--CoA ligase 5 IPR000873 (AMP-dependent
16.6186	16.5288	16.8839	16.1805	16.1813	16.2446	15.5772	15.5922	15.5227	+	NP_Citrine	+	TIR_Citrine	2.17463	1.5563	0.00051191	0.000728997	1.11307	10.2439	2.87339e-05	0	0.63811	21.2986	Niben101Scf01086g00013.1	Niben101Scf01086g00013.1	AT4G11610.1 **** C2 calcium/lipid-binding plant phosphoribosyltransferase family protein LENGTH=1011 IPR000008 (C2 domain) GO:0005515 (protein binding)
15.2704	15.4141	15.0733	15.0565	14.3061	14.3892	13.9049	13.9358	14.1108	+	NP_Citrine	+	TIR_Citrine	2.416	1.55628	0.000421015	0.00078655	1.26879	10.7728	0.0712419	0.0227251	0.600143	2.43956	Niben101Scf36578g00001.1	Niben101Scf36578g00001.1	sp|P09144|PSAB_CHLRE --** Photosystem I P700 chlorophyll a apoprotein A2 IPR001280 (Photosystem I PsaA/PsaB) GO:0009522 (photosystem I), GO:0009579 (thylakoid), GO:0015979 (photosynthesis), GO:0016021 (integral component of membrane)
17.6637	17.5522	17.5717	17.9171	17.7892	17.8361	17.2136	17.1772	17.2398	+	NP_Citrine	+	TIR_Citrine	1.30699	1.55616	0.000579556	0.000693299	0.385648	9.92086	0.000105337	0	0.637246	15.3406	Niben101Scf01185g02002.1;Niben101Scf00988g01008.1;Niben101Scf12903g02008.1;Niben101Scf05051g03020.1	Niben101Scf01185g02002.1;Niben101Scf00988g01008.1;Niben101Scf12903g02008.1;Niben101Scf05051g03020.1	sp|C3MZB8|RL11_SULIA ***- 50S ribosomal protein L11 IPR000911 (Ribosomal protein L11/L12) GO:0003735 (structural constituent of ribosome), GO:0005840 (ribosome), GO:0006412 (translation);sp|C3MZB8|RL11_SULIA ***- 50S ribosomal protein L11 IPR000911 (Riboso
13.8975	14.0489	13.8842	14.1456	14.1895	14.0058	13.4597	13.4151	13.5591	+	NP_Citrine	+	TIR_Citrine	1.38155	1.55458	0.00236052	0.00140823	0.465593	6.86295	0.000808264	0.000519457	0.635681	9.10138	Niben101Scf12202g00015.1;Niben101Scf09248g01002.1	Niben101Scf12202g00015.1;Niben101Scf09248g01002.1	sp|Q93YQ1|RTOR1_ARATH **** Regulatory-associated protein of TOR 1 IPR004083 (Regulatory associated protein of TOR), IPR029347 (Raptor N-terminal CASPase-like domain) GO:0005488 (binding), GO:0005515 (protein binding), GO:0031929 (TOR signaling), GO:0031931
14.3705	14.2378	14.1038	14.5326	14.4468	14.5783	13.8918	14.0217	13.7242	+	NP_Citrine	+	TIR_Citrine	1.28088	1.55392	0.0362214	0.0115177	0.358144	3.09999	0.00246743	0.000829815	0.639998	6.78204	Niben101Scf04407g02005.1;Niben101Scf02132g00016.1;Niben101Scf00339g05004.1;Niben101Scf02253g06010.1	Niben101Scf04407g02005.1;Niben101Scf02132g00016.1;Niben101Scf00339g05004.1;Niben101Scf02253g06010.1	sp|Q9FM19|HIR1_ARATH ***- Hypersensitive-induced response protein 1 IPR001107 (Band 7 protein) GO:0016020 (membrane);sp|Q9FM19|HIR1_ARATH ***- Hypersensitive-induced response protein 1 IPR001107 (Band 7 protein) GO:0016020 (membrane);sp|Q9FM19|HIR1_ARATH *
12.0899	12.6056	11.8519	11.6747	11.7567	11.7422	11.257	11.0179	10.9762	+	NP_Citrine	+	TIR_Citrine	2.1863	1.55389	0.0100547	0.00396753	1.09877	4.59686	0.00214857	0.00069891	0.640844	7.03758	Niben101Scf01982g00002.1	Niben101Scf01982g00002.1	AT2G39470.1 ***- PsbP-like protein 2 LENGTH=238 IPR002683 (Photosystem II PsbP, oxygen evolving complex) GO:0005509 (calcium ion binding), GO:0009523 (photosystem II), GO:0009654 (photosystem II oxygen evolving complex), GO:0015979 (photosynthesis), GO:001
19.4113	19.2002	19.4843	19.3884	19.4261	19.4428	18.7987	18.7899	18.767	+	NP_Citrine	+	TIR_Citrine	1.49999	1.55188	0.00248557	0.00145992	0.580058	6.76875	4.47603e-06	0	0.633896	33.9773	Niben101Scf21110g00005.1;Niben101Scf02354g13002.1	Niben101Scf21110g00005.1	sp|A4WCW6|FADJ_ENT38 **** Fatty acid oxidation complex subunit alpha IPR001753 (Crotonase superfamily), IPR008927 (6-phosphogluconate dehydrogenase, C-terminal-like), IPR016040 (NAD(P)-binding domain), IPR029045 (ClpP/crotonase-like domain) GO:0003824 (cat
18.7917	18.7545	18.8436	18.5383	18.6624	18.627	17.9503	18.0265	17.9508	+	NP_Citrine	+	TIR_Citrine	1.76629	1.55168	2.23399e-05	0.000918519	0.820704	22.6917	0.000144874	0	0.633343	14.1484	Niben101Scf09472g02009.1;Niben101Scf13854g00010.1	Niben101Scf09472g02009.1	sp|Q9LQ55|DRP2B_ARATH ***- Dynamin-2B IPR000375 (Dynamin central domain), IPR001401 (Dynamin, GTPase domain), IPR011993 (Pleckstrin homology-like domain), IPR020850 (GTPase effector domain, GED), IPR022812 (Dynamin superfamily), IPR027417 (P-loop containin
13.1118	12.6888	12.9734	13.7811	13.7714	13.5979	13.0956	13.0957	13.0649			+	TIR_Citrine	0.901102	1.55157	0.267667	0.14803	-0.160719	-1.28654	0.000473124	0.000487541	0.631378	10.454	Niben101Scf16530g00017.1;Niben101Scf05956g01010.1	Niben101Scf16530g00017.1;Niben101Scf05956g01010.1	sp|Q8W4H1|GAT26_ARATH **** GATA transcription factor 26 IPR013088 (Zinc finger, NHR/GATA-type), IPR028020 (ASX homology domain) GO:0003700 (sequence-specific DNA binding transcription factor activity), GO:0006355 (regulation of transcription, DNA-templated
14.1682	13.9949	13.7141	14.3373	14.316	14.4782	13.7574	13.8466	13.6302			+	TIR_Citrine	1.16759	1.54921	0.217214	0.107419	0.214296	1.46332	0.0014396	0.000622256	0.632439	7.82551	Niben101Scf01436g02008.1;Niben101Scf06570g04001.1	Niben101Scf01436g02008.1	AT1G28260.1 ***- Telomerase activating protein Est1 LENGTH=880 IPR011990 (Tetratricopeptide-like helical domain), IPR018834 (DNA/RNA-binding domain, Est1-type), IPR019458 (Telomerase activating protein Est1) GO:0005515 (protein binding)
21.4519	21.4835	21.4557	21.5367	21.5663	21.5376	20.8211	20.94	20.9818	+	NP_Citrine	+	TIR_Citrine	1.46193	1.5487	0.000364055	0.000855326	0.5494	11.1827	0.000208949	0	0.632581	12.889	Niben101Scf16022g04010.1;Niben101Scf00539g07022.1;Niben101Scf02001g01005.1;Niben101Scf03865g00006.1	Niben101Scf16022g04010.1	sp|Q54UK0|PLDA_DICDI *-** Phospholipase D A IPR015679 (Phospholipase D family), IPR024632 (Phospholipase D, C-terminal) GO:0003824 (catalytic activity), GO:0004630 (phospholipase D activity), GO:0005509 (calcium ion binding), GO:0005515 (protein binding),
15.0931	15.0617	15.0837	15.4484	15.4074	15.5727	14.8649	14.8647	14.814	+	NP_Citrine	+	TIR_Citrine	1.17407	1.54741	0.000276766	0.000805704	0.231657	11.9963	0.000278945	0.000163588	0.628333	11.9722	Niben101Scf09644g01003.1;Niben101Scf19421g00011.1	Niben101Scf09644g01003.1;Niben101Scf19421g00011.1	ref|NP_001288856.1| **** mitochondrial outer membrane protein porin 3-like [Brassica rapa] gb|AAS21632.1| voltage-dependent anion-selective channel protein [Brassica rapa] IPR023614 (Porin domain), IPR027246 (Eukaryotic porin/Tom40) GO:0005741 (mitochondri
15.4752	15.4833	15.5024	15.6433	15.6734	15.7407	15.075	15.0939	14.9994	+	NP_Citrine	+	TIR_Citrine	1.34755	1.54719	0.000135892	0.000580645	0.430867	14.3804	0.000102443	0	0.62965	15.4493	Niben101Scf05822g06017.1	Niben101Scf05822g06017.1	sp|Q23919|PGM1_DICDI ***- Phosphoglucomutase-1 IPR005841 (Alpha-D-phosphohexomutase superfamily) GO:0000287 (magnesium ion binding), GO:0005975 (carbohydrate metabolic process), GO:0016868 (intramolecular transferase activity, phosphotransferases)
16.7738	16.9154	16.7655	17.1692	17.2383	17.3387	16.6111	16.5713	16.6818	+	NP_Citrine	+	TIR_Citrine	1.14694	1.54572	0.0280306	0.00863749	0.196852	3.37051	0.000439365	0.000502232	0.627324	10.6552	Niben101Scf00793g01001.1	Niben101Scf00793g01001.1	sp|Q8JZR0|ACSL5_MOUSE ***- Long-chain-fatty-acid--CoA ligase 5 IPR000873 (AMP-dependent synthetase/ligase) GO:0003824 (catalytic activity), GO:0008152 (metabolic process)
17.3466	17.3547	17.4116	17.1661	17.1178	17.126	16.4691	16.5451	16.5139	+	NP_Citrine	+	TIR_Citrine	1.817	1.5445	8.83465e-06	0	0.861609	28.6491	1.92502e-05	0	0.627319	23.5575	Niben101Scf05552g00008.1	Niben101Scf05552g00008.1	sp|B8CKG8|GLMM_SHEPW *-*- Phosphoglucosamine mutase IPR005841 (Alpha-D-phosphohexomutase superfamily) GO:0000287 (magnesium ion binding), GO:0005975 (carbohydrate metabolic process), GO:0016868 (intramolecular transferase activity, phosphotransferases)
12.2124	11.7341	12.0917	12.2671	12.435	12.37	11.7258	11.8506	11.6121			+	TIR_Citrine	1.22588	1.54347	0.150018	0.0645714	0.283198	1.77809	0.00174903	0.000653708	0.627819	7.43313	Niben101Scf04673g01003.1;Niben101Scf00244g01010.1	Niben101Scf04673g01003.1;Niben101Scf00244g01010.1	sp|Q9SWE7|VATE_CITLI **** V-type proton ATPase subunit E IPR002842 (ATPase, V1/A1 complex, subunit E) GO:0015991 (ATP hydrolysis coupled proton transport), GO:0033178 (proton-transporting two-sector ATPase complex, catalytic domain), GO:0046961 (proton-tra
13.8508	13.7186	13.6752	13.7091	13.816	13.8727	13.1176	13.1529	13.2505	+	NP_Citrine	+	TIR_Citrine	1.49007	1.54341	0.000966061	0.000990354	0.574533	8.68827	0.000553169	0.000455927	0.625641	10.041	Niben101Scf07942g00005.1;Niben101Scf04030g01001.1	Niben101Scf07942g00005.1;Niben101Scf04030g01001.1	AT5G11040.1 *-*- TRS120 LENGTH=1186 IPR013935 (TRAPP II complex, Trs120);sp|Q32PH0|TPPC9_BOVIN ***- Trafficking protein particle complex subunit 9 IPR013935 (TRAPP II complex, Trs120)
10.5419	10.7946	10.3636	12.4115	12.4349	12.5282	11.8879	11.9712	11.6223	+	NP_Citrine	+	TIR_Citrine	0.418393	1.54161	0.00152047	0.00117798	-1.26046	-7.71354	0.00473809	0.00215482	0.631071	5.68125	Niben101Scf00648g00002.1	Niben101Scf00648g00002.1	sp|Q9LNT9|ASK4_ARATH ***- SKP1-like protein 4 IPR001232 (S-phase kinase-associated protein 1-like), IPR011333 (BTB/POZ fold), IPR016072 (SKP1 component, dimerisation) GO:0006511 (ubiquitin-dependent protein catabolic process)
18.1334	17.8663	17.994	17.7584	17.668	17.8738	17.1304	17.1864	17.118	+	NP_Citrine	+	TIR_Citrine	1.81105	1.54114	0.000436827	0.000775216	0.853008	10.6711	0.000596824	0.000445986	0.621843	9.84585	Niben101Scf07201g01009.1;Niben101Scf13103g01058.1;Niben101Scf01326g11003.1;Niben101Scf02864g02001.1;Niben101Scf04036g04007.1;Niben101Scf07486g01009.1;Niben101Scf05543g01026.1;Niben101Scf01798g12001.1;Niben101Scf00425g03023.1;Niben101Scf00128g04006.1	Niben101Scf07201g01009.1	sp|B3R057|FTSH1_PHYMT *-** ATP-dependent zinc metalloprotease FtsH 1 IPR003959 (ATPase, AAA-type, core), IPR025753 (AAA-type ATPase, N-terminal domain), IPR027417 (P-loop containing nucleoside triphosphate hydrolase) GO:0005524 (ATP binding)
16.3743	16.2299	16.4844	16.5366	16.4809	16.5251	15.9375	15.8741	15.8586	+	NP_Citrine	+	TIR_Citrine	1.39103	1.54107	0.00365991	0.00177496	0.472816	6.09732	2.96066e-05	0	0.624135	21.1387	Niben101Scf01718g02010.1;Niben101Scf12083g00014.1;Niben101Scf00780g03004.1	Niben101Scf01718g02010.1;Niben101Scf12083g00014.1	sp|Q9LQR8|PSD3B_ARATH **** 26S proteasome non-ATPase regulatory subunit 3 homolog B IPR000717 (Proteasome component (PCI) domain), IPR013143 (PCI/PINT associated module), IPR013586 (26S proteasome regulatory subunit, C-terminal) GO:0000502 (proteasome comp
18.8375	18.8405	18.9293	18.6175	18.731	18.6218	18.0037	18.0135	18.0846	+	NP_Citrine	+	TIR_Citrine	1.78431	1.54048	2.94142e-05	0.000765432	0.835187	21.1734	0.000158193	0	0.622873	13.8356	Niben101Scf01653g02013.1	Niben101Scf01653g02013.1	sp|Q06721|RCA_ANASC ***- Ribulose bisphosphate carboxylase/oxygenase activase IPR003959 (ATPase, AAA-type, core), IPR027417 (P-loop containing nucleoside triphosphate hydrolase) GO:0005524 (ATP binding)
15.3056	15.3912	15.3207	15.6038	15.7093	15.7162	14.8842	15.0721	15.1912	+	NP_Citrine	+	TIR_Citrine	1.2184	1.53971	0.0357971	0.0114279	0.289987	3.11216	0.00288846	0.00108046	0.62724	6.50094	Niben101Scf02323g02002.1	Niben101Scf02323g02002.1	AT5G64330.1 ***- Phototropic-responsive NPH3 family protein LENGTH=746 IPR027356 (NPH3 domain), IPR029959 (Root phototropism protein 3-like) GO:0016567 (protein ubiquitination)
13.0366	13.2519	13.3527	12.9262	12.6814	13.0671	12.3203	12.226	12.2875	+	NP_Citrine	+	TIR_Citrine	1.92016	1.53879	0.000651398	0.000809877	0.935813	9.62545	0.00612976	0.00267467	0.613639	5.28969	Niben101Scf06807g02012.1;Niben101Scf01917g00010.1	Niben101Scf06807g02012.1;Niben101Scf01917g00010.1	sp|Q9XZE5|PP2AA_DICDI ***- Serine/threonine-protein phosphatase 2A catalytic subunit A IPR029052 (Metallo-dependent phosphatase-like) GO:0016787 (hydrolase activity);sp|Q9XZE5|PP2AA_DICDI ***- Serine/threonine-protein phosphatase 2A catalytic subunit A IPR
13.8024	13.6339	13.5094	13.5731	13.7918	13.398	12.7541	13.0894	13.0589	+	NP_Citrine	+	TIR_Citrine	1.60034	1.53844	0.00756883	0.00326694	0.681108	4.9853	0.0165756	0.00551144	0.620188	3.96733	Niben101Scf11124g01028.1;Niben101Scf01291g04004.1;Niben101Scf17834g00013.1	Niben101Scf11124g01028.1;Niben101Scf01291g04004.1;Niben101Scf17834g00013.1	ref|WP_008319277.1| *-*- Protein of unknown function (DUF2488) [Leptolyngbya sp. PCC 6406] IPR019616 (Uncharacterised protein family Ycf54);ref|WP_025955902.1| *-*- MULTISPECIES: hypothetical protein [Prochlorococcus] IPR019616 (Uncharacterised protein fam
21.2467	20.9104	21.2578	21.0762	20.9768	21.1435	20.4818	20.4662	20.3885	+	NP_Citrine	+	TIR_Citrine	1.62562	1.53799	0.00415049	0.00191627	0.692804	5.89158	0.000388785	0.000387324	0.620002	10.9955	Niben101Ctg10718g00002.1;Niben101Scf03015g06015.1;Niben101Scf03015g06014.1	Niben101Ctg10718g00002.1;Niben101Scf03015g06015.1;Niben101Scf03015g06014.1	sp|P26573|RBS8_NICPL ***- Ribulose bisphosphate carboxylase small chain 8B, chloroplastic IPR000894 (Ribulose bisphosphate carboxylase small chain, domain), IPR024680 (Ribulose-1,5-bisphosphate carboxylase small subunit, N-terminal), IPR024681 (Ribulose bi
14.9145	15.3826	14.9355	15.2853	15.3651	15.1357	14.4735	14.7194	14.7274	+	NP_Citrine	+	TIR_Citrine	1.36544	1.53723	0.0656824	0.0222138	0.43742	2.51534	0.00437069	0.0016719	0.621945	5.80871	Niben101Scf02700g02011.1;Niben101Scf05732g00015.1;Niben101Scf03937g01009.1;Niben101Scf02450g02008.1;Niben101Scf07182g01007.1	Niben101Scf02700g02011.1;Niben101Scf05732g00015.1;Niben101Scf03937g01009.1;Niben101Scf02450g02008.1;Niben101Scf07182g01007.1	sp|Q8LEQ0|RLA13_ARATH *-*- 60S acidic ribosomal protein P1-3 IPR001813 (Ribosomal protein L10/L12) GO:0003735 (structural constituent of ribosome), GO:0005622 (intracellular), GO:0005840 (ribosome), GO:0006414 (translational elongation);sp|Q8LCW9|RLA11_ARA
17.2679	16.9612	17.2698	16.5044	16.4505	16.5615	15.9336	15.8872	15.8386	+	NP_Citrine	+	TIR_Citrine	2.43927	1.53602	0.000271304	0.00081736	1.27986	12.0576	0.000125793	0	0.619009	14.6652	Niben101Scf02346g06007.1	Niben101Scf02346g06007.1	sp|Q9WZF9|CLPP_THEMA ***- ATP-dependent Clp protease proteolytic subunit IPR023562 (Clp protease proteolytic subunit /Translocation-enhancing protein TepA), IPR029045 (ClpP/crotonase-like domain) GO:0004252 (serine-type endopeptidase activity), GO:0006508
16.4312	16.0793	16.3415	17.1486	17.0552	17.3109	16.3887	16.6271	16.6405	+	NP_Citrine	+	TIR_Citrine	0.832175	1.53564	0.115131	0.0449653	-0.26807	-2.00747	0.00501794	0.0022592	0.619493	5.59203	Niben101Scf05133g06002.1;Niben101Scf15533g00019.1	Niben101Scf05133g06002.1;Niben101Scf15533g00019.1	sp|Q3V1F8|EPHX3_MOUSE --*- Epoxide hydrolase 3 IPR029058 (Alpha/Beta hydrolase fold);gb|KEH31110.1| *-*- epoxide hydrolase-like protein [Medicago truncatula] IPR029058 (Alpha/Beta hydrolase fold)
18.4972	18.4767	18.4681	19.2455	19.2522	19.2542	18.5842	18.6773	18.6338	+	NP_Citrine	+	TIR_Citrine	0.900281	1.53512	0.00589211	0.00253817	-0.151103	-5.34836	2.15541e-05	0	0.618848	22.8971	Niben101Scf00369g24005.1;Niben101Scf01630g00016.1;Niben101Scf09603g03008.1;Niben101Scf06091g07022.1;Niben101Scf17683g00003.1;Niben101Scf06091g07021.1;Niben101Scf04473g00005.1	Niben101Scf00369g24005.1;Niben101Scf01630g00016.1;Niben101Scf09603g03008.1	AT5G27030.2 ***- TOPLESS-related 3 LENGTH=1134 IPR006594 (LisH dimerisation motif), IPR006595 (CTLH, C-terminal LisH motif), IPR011047 (Quinonprotein alcohol dehydrogenase-like superfamily), IPR015943 (WD40/YVTN repeat-like-containing domain), IPR027728 (T
10.921	11.1487	11.5343	11.374	10.9937	11.612	10.7066	10.5597	10.9042	+	NP_Citrine	+	TIR_Citrine	1.40775	1.53486	0.0801004	0.0278839	0.477825	2.33173	0.0428454	0.0134278	0.60302	2.92926	Niben101Scf20521g00001.1	Niben101Scf20521g00001.1	AT4G39210.1 *-*- Glucose-1-phosphate adenylyltransferase family protein LENGTH=521 IPR029044 (Nucleotide-diphospho-sugar transferases) GO:0009058 (biosynthetic process), GO:0016779 (nucleotidyltransferase activity)
15.9579	15.6073	15.9207	15.9337	15.9562	16.0431	15.4404	15.3703	15.2659	+	NP_Citrine	+	TIR_Citrine	1.39121	1.53456	0.0183925	0.00617344	0.469769	3.84426	0.000520975	0.000466805	0.618821	10.1976	Niben101Scf02614g00010.1;Niben101Scf02316g03040.1;Niben101Scf03983g00014.1	Niben101Scf02614g00010.1;Niben101Scf02316g03040.1	sp|P93847|RL10_SOLME ***- 60S ribosomal protein L10 IPR001197 (Ribosomal protein L10e), IPR016180 (Ribosomal protein L10e/L16) GO:0003735 (structural constituent of ribosome), GO:0005622 (intracellular), GO:0005840 (ribosome), GO:0006412 (translation);sp|P
16.7325	16.4949	16.929	16.5628	16.6657	16.6263	15.9862	15.9642	16.0515	+	NP_Citrine	+	TIR_Citrine	1.65698	1.53452	0.00498663	0.00219638	0.718186	5.60171	0.000100845	0	0.617645	15.511	Niben101Scf00095g05001.1	Niben101Scf00095g05001.1	sp|Q9P2G9|KLHL8_HUMAN *-*- Kelch-like protein 8 IPR015915 (Kelch-type beta propeller) GO:0005515 (protein binding)
13.4654	13.5431	13.4748	13.5077	13.4889	13.606	13.1084	12.819	12.8047	+	NP_Citrine	+	TIR_Citrine	1.492	1.53421	0.00460001	0.00208845	0.583761	5.72769	0.0040868	0.00164193	0.623505	5.91655	Niben101Scf11253g00004.1;Niben101Scf01515g07011.1	Niben101Scf11253g00004.1;Niben101Scf01515g07011.1	sp|Q63347|PRS7_RAT ***- 26S protease regulatory subunit 7 IPR003959 (ATPase, AAA-type, core), IPR005937 (26S proteasome subunit P45), IPR027417 (P-loop containing nucleoside triphosphate hydrolase) GO:0005524 (ATP binding), GO:0005737 (cytoplasm), GO:00167
20.0762	20.0209	19.9703	20.4694	20.0536	20.4217	19.7203	19.8233	19.5724	+	NP_Citrine	+	TIR_Citrine	1.24324	1.53421	0.0159182	0.00556279	0.317106	4.01592	0.0153697	0.00516929	0.609549	4.05834	Niben101Scf00603g08015.1	Niben101Scf00603g08015.1	AT2G45290.1 **** Transketolase LENGTH=741 IPR005478 (Transketolase, bacterial-like), IPR009014 (Transketolase, C-terminal/Pyruvate-ferredoxin oxidoreductase, domain II), IPR029061 (Thiamin diphosphate-binding fold) GO:0003824 (catalytic activity), GO:00048
12.2938	12.7735	12.0586	12.5144	12.6348	12.0107	11.6432	11.8028	11.924	+	NP_Citrine	+	TIR_Citrine	1.52842	1.53297	0.0603722	0.0199045	0.585276	2.59489	0.0453741	0.0143837	0.596614	2.87207	Niben101Scf02474g00015.1;Niben101Scf02455g01010.1	Niben101Scf02474g00015.1;Niben101Scf02455g01010.1	AT1G15730.1 ***- Cobalamin biosynthesis CobW-like protein LENGTH=448 IPR003495 (CobW/HypB/UreG domain), IPR011629 (Cobalamin (vitamin B12) biosynthesis CobW-like, C-terminal), IPR027417 (P-loop containing nucleoside triphosphate hydrolase);AT1G15730.1 ***-
14.5342	14.4028	14.456	14.5489	14.5637	14.715	14.0688	13.9795	13.9349	+	NP_Citrine	+	TIR_Citrine	1.38499	1.53232	0.00101636	0.000971609	0.46994	8.57388	0.000741331	0.000537957	0.614821	9.30808	Niben101Scf00005g01013.1;Niben101Scf05969g00011.1	Niben101Scf00005g01013.1;Niben101Scf05969g00011.1	sp|Q96JC1|VPS39_HUMAN ***- Vam6/Vps39-like protein IPR000547 (Clathrin, heavy chain/VPS, 7-fold repeat), IPR001180 (Citron-like), IPR019452 (Vacuolar sorting protein 39/Transforming growth factor beta receptor-associated domain 1), IPR019453 (Vacuolar sort
13.0635	12.846	12.952	12.6381	12.5865	12.8408	12.1749	12.0619	11.9903	+	NP_Citrine	+	TIR_Citrine	1.83885	1.53151	0.000444463	0.000767475	0.878081	10.6236	0.00290421	0.00107771	0.612729	6.49142	Niben101Scf03096g01022.1;Niben101Scf00679g00001.1	Niben101Scf03096g01022.1;Niben101Scf00679g00001.1	sp|Q9LRJ9|CRR38_ARATH ***- Cysteine-rich repeat secretory protein 38 IPR002902 (Gnk2-homologous domain);sp|Q9LRJ9|CRR38_ARATH ***- Cysteine-rich repeat secretory protein 38 IPR002902 (Gnk2-homologous domain)
15.7129	15.702	15.7669	16.3304	16.4096	16.4724	15.7606	15.8101	15.8022	+	NP_Citrine	+	TIR_Citrine	0.956888	1.53067	0.0652426	0.0220645	-0.063695	-2.52164	0.000151916	0	0.613154	13.9788	Niben101Scf01272g01027.1	Niben101Scf01272g01027.1	AT5G16960.1 *-** Zinc-binding dehydrogenase family protein LENGTH=346 IPR002085 (Alcohol dehydrogenase superfamily, zinc-type), IPR002347 (Glucose/ribitol dehydrogenase), IPR020843 (Polyketide synthase, enoylreductase domain) GO:0008152 (metabolic process)
17.4859	17.3824	17.5309	17.3218	17.2518	17.3628	16.6797	16.704	16.7135	+	NP_Citrine	+	TIR_Citrine	1.7036	1.53016	7.00773e-05	0.000854015	0.767323	17.0082	5.50823e-05	0	0.613028	18.0752	Niben101Scf07242g07006.1;Niben101Scf04995g11014.1	Niben101Scf07242g07006.1	AT3G28740.1 ***- Cytochrome P450 superfamily protein LENGTH=509 IPR001128 (Cytochrome P450) GO:0005506 (iron ion binding), GO:0016705 (oxidoreductase activity, acting on paired donors, with incorporation or reduction of molecular oxygen), GO:0020037 (heme
13.0009	12.86	12.5139	12.302	12.0995	12.2306	11.6074	11.6702	11.5184	+	NP_Citrine	+	TIR_Citrine	2.30657	1.52952	0.00139708	0.0011	1.19293	7.88754	0.00115918	0.000564725	0.612002	8.28393	Niben101Scf08621g04007.1	Niben101Scf08621g04007.1	AT5G16620.1 ***- hydroxyproline-rich glycoprotein family protein LENGTH=447 IPR006636 (Heat shock chaperonin-binding)
12.7514	13.5229	12.7725	13.2901	13.3285	12.5349	12.2942	12.5518	12.5828	+	NP_Citrine	+	TIR_Citrine	1.49535	1.52885	0.116182	0.0453028	0.539321	1.99951	0.103936	0.035227	0.574894	2.09759	Niben101Scf00069g15002.1;Niben101Scf04782g02006.1	Niben101Scf00069g15002.1;Niben101Scf04782g02006.1	AT1G66430.1 **** pfkB-like carbohydrate kinase family protein LENGTH=384 IPR002139 (Ribokinase), IPR029056 (Ribokinase-like) GO:0004747 (ribokinase activity), GO:0006014 (D-ribose metabolic process), GO:0016773 (phosphotransferase activity, alcohol group a
11.5599	12.0958	11.5772	11.886	11.9286	11.9095	11.161	11.4683	11.242	+	NP_Citrine	+	TIR_Citrine	1.38523	1.52815	0.0840815	0.0296865	0.453863	2.28757	0.00264232	0.000968872	0.617624	6.6586	Niben101Scf03463g02011.1	Niben101Scf03463g02011.1	sp|A0KKI5|RSMF_AERHH *-** Ribosomal RNA small subunit methyltransferase F IPR023267 (RNA (C5-cytosine) methyltransferase), IPR029063 (S-adenosyl-L-methionine-dependent methyltransferase) GO:0008168 (methyltransferase activity)
16.6619	16.7162	16.6365	16.8314	16.6836	16.7612	16.1304	16.2251	16.0863	+	NP_Citrine	+	TIR_Citrine	1.43739	1.52789	0.000374939	0.000838006	0.524236	11.0984	0.000494442	0.000478215	0.61145	10.336	Niben101Scf05250g02011.1	Niben101Scf05250g02011.1	sp|B1Z033|BETB_BURA4 **** NAD/NADP-dependent betaine aldehyde dehydrogenase IPR016161 (Aldehyde/histidinol dehydrogenase), IPR029510 (Aldehyde dehydrogenase, glutamic acid active site) GO:0008152 (metabolic process), GO:0016491 (oxidoreductase activity), G
20.1713	20.155	20.1648	20.273	20.2845	20.2928	19.6428	19.7074	19.6671	+	NP_Citrine	+	TIR_Citrine	1.40545	1.52703	1.44835e-05	0	0.491262	25.3042	6.42832e-06	0	0.610953	31.0287	Niben101Scf21647g01003.1	Niben101Scf21647g01003.1	sp|Q1JDX0|VATA_STRPB **** V-type ATP synthase alpha chain IPR005725 (ATPase, V1 complex, subunit A), IPR027417 (P-loop containing nucleoside triphosphate hydrolase) GO:0005524 (ATP binding), GO:0015991 (ATP hydrolysis coupled proton transport), GO:0015992
12.2682	11.7616	11.5628	11.7031	11.5855	11.7441	11.0322	11.174	10.9934	+	NP_Citrine	+	TIR_Citrine	1.7739	1.52678	0.0213016	0.00693635	0.797645	3.67477	0.00109214	0.000475166	0.611045	8.41417	Niben101Scf00069g11017.1;Niben101Scf00351g05002.1	Niben101Scf00069g11017.1;Niben101Scf00351g05002.1	AT4G37900.1 ***- Protein of unknown function (duplicated DUF1399) LENGTH=787 IPR009836 (Protein of unknown function DUF1399);AT4G37900.1 ***- Protein of unknown function (duplicated DUF1399) LENGTH=787 IPR009836 (Protein of unknown function DUF1399)
11.2275	11.1052	11.4033	12.1758	12.4505	12.0178	11.6292	11.7025	11.5106	+	NP_Citrine	+	TIR_Citrine	0.776103	1.52592	0.0231663	0.00728497	-0.36874	-3.58007	0.0122009	0.00418034	0.600633	4.34542	Niben101Scf00189g06003.1;Niben101Scf02513g00006.1	Niben101Scf00189g06003.1;Niben101Scf02513g00006.1	sp|O82013|HSP21_SOLPE ***- 17.3 kDa class II heat shock protein IPR008978 (HSP20-like chaperone);sp|O82013|HSP21_SOLPE ***- 17.3 kDa class II heat shock protein IPR008978 (HSP20-like chaperone)
22.0184	21.7816	22.2123	19.2941	19.3446	19.2629	18.6028	18.7227	18.7458	+	NP_Citrine	+	TIR_Citrine	10.0075	1.52534	1.5037e-05	0	3.31368	25.0668	0.000265355	0.000165554	0.610086	12.1261	Niben101Scf12266g02002.1	Niben101Scf12266g02002.1	sp|Q06881|BCCP_NOSS1 ***- Biotin carboxyl carrier protein of acetyl-CoA carboxylase IPR000089 (Biotin/lipoyl attachment)
16.9451	16.8218	17.0224	16.9017	16.8512	16.9064	16.2755	16.2321	16.3239	+	NP_Citrine	+	TIR_Citrine	1.57402	1.52519	0.000525876	0.00072118	0.652589	10.173	4.42347e-05	0	0.609263	19.104	Niben101Scf12653g01003.1;Niben101Scf01273g00002.1	Niben101Scf12653g01003.1;Niben101Scf01273g00002.1	AT5G08570.1 **** Pyruvate kinase family protein LENGTH=510 IPR001697 (Pyruvate kinase) GO:0000287 (magnesium ion binding), GO:0003824 (catalytic activity), GO:0004743 (pyruvate kinase activity), GO:0006096 (glycolytic process), GO:0030955 (potassium ion bi
15.7666	15.6256	15.7879	15.8866	15.8698	15.9754	15.3699	15.2903	15.2536	+	NP_Citrine	+	TIR_Citrine	1.34077	1.52196	0.00235099	0.0014127	0.422099	6.87038	0.000216523	0	0.606	12.7725	Niben101Scf09089g01026.1;Niben101Scf19719g00008.1	Niben101Scf09089g01026.1;Niben101Scf19719g00008.1	AT2G36145.1 ***- unknown protein;FUNCTIONS IN: molecular_function unknown;INVOLVED IN: biological_process unknown;LOCATED IN: chloroplast thylakoid membrane, chloroplast stroma, chloroplast;EXPRESSED IN: 19 plant structures;EXPRESSED DURING: 13 growth
15.1381	14.8759	15.1074	15.3286	15.1748	15.32	14.6724	14.7073	14.6306	+	NP_Citrine	+	TIR_Citrine	1.29656	1.52174	0.0124165	0.00473504	0.370376	4.32316	0.000378545	0.000260047	0.604354	11.0712	Niben101Scf01075g02028.1	Niben101Scf01075g02028.1	sp|Q7SYV0|SYFAB_XENLA *-*- Phenylalanine--tRNA ligase alpha subunit B
13.7911	13.908	13.8995	14.3799	14.5878	14.4619	13.8397	13.8615	13.9212			+	TIR_Citrine	0.994926	1.52052	0.86869	0.930145	-0.0078996	-0.176211	0.000762727	0.000532962	0.602432	9.23956	Niben101Scf39490g00008.1	Niben101Scf39490g00008.1	sp|B9E1C8|DER_CLOK1 *-*- GTPase Der IPR006073 (GTP binding domain), IPR027417 (P-loop containing nucleoside triphosphate hydrolase) GO:0005525 (GTP binding)
14.83	13.9834	14.6273	14.2995	14.1984	14.5015	13.7873	13.7927	13.6218	+	NP_Citrine	+	TIR_Citrine	1.72546	1.5185	0.0461101	0.0141416	0.746332	2.85611	0.00470771	0.00215729	0.599242	5.69133	Niben101Scf07437g02002.1	Niben101Scf07437g02002.1	sp|Q3BAP0|PSAA_PHAAO *-** Photosystem I P700 chlorophyll a apoprotein A1 IPR001280 (Photosystem I PsaA/PsaB) GO:0009522 (photosystem I), GO:0009579 (thylakoid), GO:0015979 (photosynthesis), GO:0016021 (integral component of membrane)
15.2004	15.3603	15.1947	15.3644	15.4011	15.3886	14.6188	14.793	14.9198	+	NP_Citrine	+	TIR_Citrine	1.38646	1.51818	0.00989153	0.00397643	0.474585	4.61859	0.00229973	0.000686747	0.607504	6.911	Niben101Scf00859g01014.1;Niben101Scf02627g01020.1;Niben101Scf01269g09002.1	Niben101Scf00859g01014.1	sp|Q3IRQ4|LEUC_NATPD *-*- 3-isopropylmalate dehydratase large subunit IPR015937 (Aconitase/isopropylmalate dehydratase) GO:0008152 (metabolic process)
15.9511	15.7652	15.8179	15.7928	15.7386	15.7857	15.1921	15.2082	15.1134	+	NP_Citrine	+	TIR_Citrine	1.59666	1.51652	0.000422948	0.000783115	0.673512	10.7601	5.92972e-05	0	0.601155	17.7416	Niben101Scf00276g01003.1;Niben101Scf00276g01007.1;Niben101Scf03670g00002.1;Niben101Scf02709g03020.1;Niben101Scf04146g01009.1;Niben101Scf02423g02014.1;Niben101Scf04216g04012.1	Niben101Scf00276g01003.1;Niben101Scf00276g01007.1;Niben101Scf03670g00002.1;Niben101Scf02709g03020.1;Niben101Scf04146g01009.1	sp|B7J7X8|DNAJ_ACIF2 *-*- Chaperone protein DnaJ IPR001623 (DnaJ domain);sp|B7J7X8|DNAJ_ACIF2 *-*- Chaperone protein DnaJ IPR001623 (DnaJ domain);sp|Q7NBW0|DNAJ_MYCGA *-*- Chaperone protein DnaJ IPR001623 (DnaJ domain);sp|Q038N5|DNAJ_LACC3 *-*- Chaperone p
20.6328	20.4736	20.7011	20.3305	20.3362	20.4328	19.789	19.7597	19.7507	+	NP_Citrine	+	TIR_Citrine	1.78888	1.51647	0.000256911	0.000606618	0.836039	12.2268	6.92208e-05	0	0.600038	17.0611	Niben101Scf04196g00003.1	Niben101Scf04196g00003.1	sp|P26573|RBS8_NICPL ***- Ribulose bisphosphate carboxylase small chain 8B, chloroplastic IPR000894 (Ribulose bisphosphate carboxylase small chain, domain), IPR024680 (Ribulose-1,5-bisphosphate carboxylase small subunit, N-terminal), IPR024681 (Ribulose bi
15.1255	15.0567	15.2325	15.1149	15.0166	15.1166	14.5031	14.405	14.5378	+	NP_Citrine	+	TIR_Citrine	1.5768	1.51618	0.000534481	0.000718291	0.65627	10.1305	0.000313446	0.000276035	0.600775	11.6201	Niben101Scf01005g04005.1;Niben101Scf07608g01021.1	Niben101Scf01005g04005.1;Niben101Scf07608g01021.1	sp|Q9JZ77|RIBB_NEIMB **** 3,4-dihydroxy-2-butanone 4-phosphate synthase IPR000422 (3,4-dihydroxy-2-butanone 4-phosphate synthase, RibB), IPR000926 (GTP cyclohydrolase II, RibA), IPR016299 (Riboflavin biosynthesis protein RibBA) GO:0003935 (GTP cyclohydrola
16.8114	16.4494	16.6903	16.2347	16.3124	16.3595	15.5815	15.6621	15.8519	+	NP_Citrine	+	TIR_Citrine	1.93873	1.51586	0.00202785	0.00148829	0.95189	7.14683	0.00236786	0.000836993	0.603725	6.85725	Niben101Scf12673g01034.1;Niben101Scf10492g00001.1	Niben101Scf12673g01034.1;Niben101Scf10492g00001.1	sp|O49377|VA711_ARATH **** Vesicle-associated membrane protein 711 IPR001388 (Synaptobrevin), IPR011012 (Longin-like domain) GO:0006810 (transport), GO:0016021 (integral component of membrane), GO:0016192 (vesicle-mediated transport);sp|O49377|VA711_ARATH
16.7443	17.0551	16.6756	16.5398	16.4218	16.59	15.8197	15.8724	16.0552	+	NP_Citrine	+	TIR_Citrine	1.88603	1.51528	0.00266124	0.00159358	0.909273	6.64585	0.00230118	0.000686288	0.601446	6.90983	Niben101Scf06447g00005.1	Niben101Scf06447g00005.1	sp|Q8LC83|RS242_ARATH ***- 40S ribosomal protein S24-2 IPR001976 (Ribosomal protein S24e), IPR012677 (Nucleotide-binding alpha-beta plait domain) GO:0000166 (nucleotide binding), GO:0003735 (structural constituent of ribosome), GO:0005622 (intracellular),
17.2647	17.2184	17.2661	17.2513	17.2462	17.2575	16.6667	16.6197	16.674	+	NP_Citrine	+	TIR_Citrine	1.51181	1.51367	1.3461e-05	0	0.596309	25.774	4.20821e-06	0	0.598242	34.5069	Niben101Scf04561g00005.1;Niben101Ctg06879g00004.1;Niben101Scf05621g09002.1;Niben101Scf05950g00001.1	Niben101Scf04561g00005.1;Niben101Ctg06879g00004.1;Niben101Scf05621g09002.1;Niben101Scf05950g00001.1	sp|P10708|CB12_SOLLC *-*- Chlorophyll a-b binding protein 7, chloroplastic IPR022796 (Chlorophyll A-B binding protein), IPR023329 (Chlorophyll a/b binding protein domain) GO:0009765 (photosynthesis, light harvesting), GO:0016020 (membrane);sp|P10708|CB12_S
16.3397	16.3919	16.2375	16.9393	16.9943	16.9712	16.3072	16.4005	16.4051			+	TIR_Citrine	0.967836	1.51235	0.436247	0.369628	-0.0478834	-0.864149	7.42411e-05	0	0.597312	16.7617	Niben101Scf09854g02005.1	Niben101Scf09854g02005.1	sp|Q9UTT1|UBP21_SCHPO **** Ubiquitin carboxyl-terminal hydrolase 21 IPR008974 (TRAF-like), IPR024729 (ICP0-binding domain of Ubiquitin-specific protease 7), IPR028889 (Ubiquitin specific protease domain), IPR029346 (Ubiquitin carboxyl-terminal hydrolase, C
14.8857	14.5983	14.7711	15.097	14.9717	15.0946	14.4833	14.4243	14.4699	+	NP_Citrine	+	TIR_Citrine	1.22868	1.51172	0.0266684	0.00815599	0.292528	3.42456	0.000189954	0	0.595236	13.206	Niben101Scf00890g01028.1;Niben101Scf05132g02010.1	Niben101Scf00890g01028.1;Niben101Scf05132g02010.1	sp|P62482|KCAB2_MOUSE ***- Voltage-gated potassium channel subunit beta-2 IPR001395 (Aldo/keto reductase), IPR023210 (NADP-dependent oxidoreductase domain);ref|WP_007812955.1| ***- NADP-dependent aryl-alcohol dehydrogenase [Rhizobium sp. CF142] gb|EJJ31230
11.4674	12.7702	11.7402	12.371	12.5556	11.8689	11.5481	11.7477	11.7845			+	TIR_Citrine	1.32902	1.51164	0.499539	0.486138	0.299165	0.741545	0.0585789	0.0182521	0.571716	2.62358	Niben101Scf01999g06012.1;Niben101Ctg01820g00001.1	Niben101Scf01999g06012.1	sp|B9JZ87|DNAK_AGRVS *-*- Chaperone protein DnaK IPR002523 (Mg2+ transporter protein, CorA-like/Zinc transport protein ZntB), IPR013126 (Heat shock protein 70 family), IPR029047 (Heat shock protein 70kD, peptide-binding domain), IPR029048 (Heat shock prote
18.0911	17.9124	18.2497	17.3377	17.4196	17.454	16.8243	16.8194	16.7837	+	NP_Citrine	+	TIR_Citrine	2.43122	1.51081	0.000203383	0.000672098	1.27524	12.9781	8.58681e-05	0	0.594617	16.1557	Niben101Scf04444g01004.1;Niben101Scf01752g10011.1;Niben101Scf07170g01009.1;Niben101Scf00560g12011.1;Niben101Scf07170g01008.1;Niben101Scf00416g05001.1;Niben101Scf00415g06001.1	Niben101Scf04444g01004.1;Niben101Scf01752g10011.1	sp|Q08069|RS8_MAIZE ***- 40S ribosomal protein S8 IPR022309 (Ribosomal protein S8e/ribosomal biogenesis NSA2) GO:0003735 (structural constituent of ribosome), GO:0005622 (intracellular), GO:0005840 (ribosome), GO:0006412 (translation);sp|Q08069|RS8_MAIZE *
16.3168	16.1603	16.3542	16.3497	16.1693	16.5587	15.853	15.7721	15.6884	+	NP_Citrine	+	TIR_Citrine	1.42089	1.51076	0.002651	0.00159602	0.505945	6.65273	0.00855203	0.00321243	0.588045	4.81533	Niben101Scf13203g00003.1	Niben101Scf13203g00003.1	sp|Q42952|NLTP1_TOBAC **** Non-specific lipid-transfer protein 1 IPR000528 (Plant lipid transfer protein/Par allergen), IPR016140 (Bifunctional inhibitor/plant lipid transfer protein/seed storage helical domain) GO:0006869 (lipid transport), GO:0008289 (li
17.9748	18.1005	18.0919	18.3276	18.2728	18.4733	17.7067	17.8148	17.7728	+	NP_Citrine	+	TIR_Citrine	1.22383	1.51042	0.00477101	0.00213838	0.290958	5.67043	0.000928998	0.000500436	0.593133	8.77738	Niben101Scf05415g00003.1	Niben101Scf05415g00003.1	AT2G43840.2 ***- UDP-glycosyltransferase 74 F1 LENGTH=449 IPR002213 (UDP-glucuronosyl/UDP-glucosyltransferase) GO:0008152 (metabolic process), GO:0016758 (transferase activity, transferring hexosyl groups)
12.013	12.6434	11.9345	12.4459	12.4968	12.0392	11.6845	11.8788	11.6664			+	TIR_Citrine	1.40135	1.51027	0.12506	0.050295	0.45369	1.93524	0.0217488	0.00693537	0.584025	3.65118	Niben101Scf01582g08011.1	Niben101Scf01582g08011.1	AT5G17530.3 *-*- phosphoglucosamine mutase family protein LENGTH=614 IPR016055 (Alpha-D-phosphohexomutase, alpha/beta/alpha I/II/III) GO:0005975 (carbohydrate metabolic process), GO:0016868 (intramolecular transferase activity, phosphotransferases)
16.1645	16.1986	16.259	16.0111	15.7099	16.0174	15.1719	15.3402	15.4528	+	NP_Citrine	+	TIR_Citrine	1.84256	1.50898	0.000504839	0.000731973	0.885761	10.2807	0.0104924	0.00371499	0.591193	4.54059	Niben101Scf22195g00025.1;Niben101Scf06876g01025.1;Niben101Scf06819g02006.1;Niben101Scf12159g00012.1;Niben101Scf11383g00015.1;Niben101Scf00090g14001.1	Niben101Scf22195g00025.1;Niben101Scf06876g01025.1;Niben101Scf06819g02006.1;Niben101Scf12159g00012.1;Niben101Scf11383g00015.1	sp|Q8LC83|RS242_ARATH ***- 40S ribosomal protein S24-2 IPR001976 (Ribosomal protein S24e), IPR012677 (Nucleotide-binding alpha-beta plait domain) GO:0000166 (nucleotide binding), GO:0003735 (structural constituent of ribosome), GO:0005622 (intracellular),
16.172	16.0539	16.2146	16.0648	15.9982	16.0015	15.3538	15.4631	15.4673	+	NP_Citrine	+	TIR_Citrine	1.64651	1.50815	0.00029257	0.000791594	0.718772	11.827	0.000160352	0	0.593401	13.7879	Niben101Scf03534g01005.1	Niben101Scf03534g01005.1	sp|Q56YU0|AL2C4_ARATH *-** Aldehyde dehydrogenase family 2 member C4 IPR015657 (Aminobutyraldehyde dehydrogenase), IPR016161 (Aldehyde/histidinol dehydrogenase), IPR029510 (Aldehyde dehydrogenase, glutamic acid active site) GO:0008152 (metabolic process),
17.4893	17.4143	17.4608	17.7379	17.7333	17.8318	17.0627	17.2224	17.2388	+	NP_Citrine	+	TIR_Citrine	1.21277	1.50688	0.00968877	0.00400113	0.280131	4.64622	0.000787717	0.000526606	0.593009	9.16251	Niben101Scf08390g03006.1	Niben101Scf08390g03006.1	sp|Q94KL7|SILD_FORIN **** Secoisolariciresinol dehydrogenase IPR002198 (Short-chain dehydrogenase/reductase SDR), IPR003560 (2,3-dihydro-2,3-dihydroxybenzoate dehydrogenase) GO:0008152 (metabolic process), GO:0008667 (2,3-dihydro-2,3-dihydroxybenzoate dehy
19.9842	19.7403	20.0301	19.8746	20.039	19.9601	19.4263	19.3207	19.3569	+	NP_Citrine	+	TIR_Citrine	1.46926	1.50614	0.00443393	0.00202527	0.550266	5.78586	0.000481	0.000484392	0.589965	10.4097	Niben101Scf02583g02013.1	Niben101Scf02583g02013.1	sp|Q06721|RCA_ANASC ***- Ribulose bisphosphate carboxylase/oxygenase activase IPR003959 (ATPase, AAA-type, core), IPR027417 (P-loop containing nucleoside triphosphate hydrolase) GO:0005524 (ATP binding)
21.5766	21.3439	21.6692	19.2888	19.3336	19.418	18.6919	18.7499	18.8271	+	NP_Citrine	+	TIR_Citrine	6.86342	1.50571	1.19279e-05	0	2.7736	26.5689	0.000411095	0.000378007	0.590505	10.839	Niben101Scf04375g08024.1	Niben101Scf04375g08024.1	sp|Q42533|BCCP1_ARATH *-*- Biotin carboxyl carrier protein of acetyl-CoA carboxylase 1, chloroplastic
14.7277	14.8727	14.5342	15.1606	15.0751	15.1605	14.5272	14.5621	14.5405			+	TIR_Citrine	1.12882	1.50449	0.163003	0.0712558	0.168269	1.70705	4.11098e-05	0	0.588785	19.4603	Niben101Scf01143g09001.1;Niben101Scf31099g00003.1	Niben101Scf01143g09001.1;Niben101Scf31099g00003.1	sp|Q6AJW3|MSBA_DESPS **** Lipid A export ATP-binding/permease protein MsbA IPR003439 (ABC transporter-like), IPR011527 (ABC transporter type 1, transmembrane domain), IPR027417 (P-loop containing nucleoside triphosphate hydrolase) GO:0005524 (ATP binding),
16.6581	16.3306	16.6403	16.6227	16.631	16.6271	16.0131	15.9702	16.1269	+	NP_Citrine	+	TIR_Citrine	1.42644	1.50395	0.0120711	0.00456606	0.506306	4.35905	0.000227826	0	0.590275	12.6077	Niben101Scf01491g02005.1;Niben101Scf18396g00002.1	Niben101Scf01491g02005.1;Niben101Scf18396g00002.1	sp|A6UWV8|RS5_META3 **** 30S ribosomal protein S5 IPR000851 (Ribosomal protein S5), IPR014720 (Double-stranded RNA-binding domain) GO:0003723 (RNA binding), GO:0003735 (structural constituent of ribosome), GO:0005840 (ribosome), GO:0006412 (translation), G
11.9174	12.0287	11.7193	12.1773	12.1103	12.1116	11.5829	11.6753	11.358	+	NP_Citrine	+	TIR_Citrine	1.27393	1.50381	0.0553623	0.0180563	0.349735	2.67767	0.00356291	0.00117397	0.59434	6.14203	Niben101Scf03403g01026.1;Niben101Scf00744g02003.1	Niben101Scf03403g01026.1;Niben101Scf00744g02003.1	AT4G24490.1 **** RAB geranylgeranyl transferase alpha subunit 1 LENGTH=678 IPR001611 (Leucine-rich repeat), IPR002088 (Protein prenyltransferase, alpha subunit), IPR025875 (Leucine rich repeat 4) GO:0005515 (protein binding), GO:0008318 (protein prenyltran
18.5038	18.3326	18.2942	18.1687	18.1907	18.3193	17.5542	17.7243	17.6345	+	NP_Citrine	+	TIR_Citrine	1.67067	1.50357	0.000800394	0.000848	0.739189	9.12457	0.000978508	0.000492281	0.58852	8.65929	Niben101Scf01048g00008.1;Niben101Scf07073g03008.1	Niben101Scf01048g00008.1	AT4G37900.1 ***- Protein of unknown function (duplicated DUF1399) LENGTH=787 IPR009836 (Protein of unknown function DUF1399)
15.0877	15.6404	14.9831	15.9459	16.1573	15.7842	15.4318	15.285	15.4273			+	TIR_Citrine	0.922755	1.50277	0.52897	0.544991	-0.14428	-0.688536	0.00797217	0.00315593	0.581087	4.91249	Niben101Scf06958g02005.1;Niben101Scf00898g00023.1	Niben101Scf06958g02005.1;Niben101Scf00898g00023.1	AT1G10370.1 ***- Glutathione S-transferase family protein LENGTH=227 IPR010987 (Glutathione S-transferase, C-terminal-like), IPR012336 (Thioredoxin-like fold) GO:0005515 (protein binding);AT1G10370.1 ***- Glutathione S-transferase family protein LENGTH=227
17.7599	18.075	17.7552	17.7181	17.5455	17.4906	16.9828	16.9509	17.0667	+	NP_Citrine	+	TIR_Citrine	1.82808	1.50219	0.00149086	0.0011845	0.863212	7.75366	0.00159325	0.000670606	0.584607	7.61888	Niben101Scf00749g04008.1;Niben101Scf13379g00006.1;Niben101Scf01382g02010.1;Niben101Scf04288g01012.1;Niben101Scf01184g06007.1;Niben101Scf00063g02016.1;Niben101Scf06848g10001.1;Niben101Scf30302g00003.1	Niben101Scf00749g04008.1;Niben101Scf13379g00006.1;Niben101Scf01382g02010.1;Niben101Scf04288g01012.1;Niben101Scf01184g06007.1;Niben101Scf00063g02016.1;Niben101Scf06848g10001.1	sp|A2STX0|RS7_METLZ **** 30S ribosomal protein S7 IPR000235 (Ribosomal protein S5/S7), IPR023798 (Ribosomal protein S7 domain) GO:0003723 (RNA binding), GO:0003735 (structural constituent of ribosome), GO:0006412 (translation), GO:0015935 (small ribosomal
13.1724	12.9502	13.3518	11.4911	11.5064	11.7703	10.9898	10.9854	11.05	+	NP_Citrine	+	TIR_Citrine	4.46522	1.50144	5.34013e-05	0.000534483	2.14974	18.2172	0.00334799	0.00119209	0.580846	6.24664	Niben101Scf00927g02025.1	Niben101Scf00927g02025.1	AT5G13280.1 **** aspartate kinase 1 LENGTH=569 IPR001341 (Aspartate kinase domain) GO:0004072 (aspartate kinase activity), GO:0008152 (metabolic process), GO:0008652 (cellular amino acid biosynthetic process), GO:0016597 (amino acid binding)
13.0429	12.8486	12.7656	13.7774	13.7268	13.7123	13.0785	13.1671	13.2101	+	NP_Citrine	+	TIR_Citrine	0.833649	1.50128	0.0427874	0.0130628	-0.266184	-2.93062	0.000173989	0	0.586957	13.5045	Niben101Scf02576g00012.1	Niben101Scf02576g00012.1	sp|Q9ZUH5|SDR2B_ARATH **** Short-chain dehydrogenase/reductase 2b IPR002347 (Glucose/ribitol dehydrogenase) GO:0008152 (metabolic process), GO:0016491 (oxidoreductase activity)
13.5274	13.1449	13.4841	13.4392	13.2431	13.5337	12.9004	12.982	12.5564	+	NP_Citrine	+	TIR_Citrine	1.48547	1.50105	0.0323146	0.00971673	0.572529	3.21889	0.019139	0.00607908	0.59242	3.79785	Niben101Scf03150g01001.1;Niben101Scf05276g00003.1	Niben101Scf03150g01001.1;Niben101Scf05276g00003.1	sp|Q9C6M1|GDT14_ARATH ***- GDT1-like protein 4 IPR001727 (Uncharacterised protein family UPF0016) GO:0016020 (membrane);sp|Q9C6M1|GDT14_ARATH ***- GDT1-like protein 4 IPR001727 (Uncharacterised protein family UPF0016) GO:0016020 (membrane)
14.9867	15.2239	14.9161	15.0888	15.0046	14.8962	14.3951	14.4847	14.3615	+	NP_Citrine	+	TIR_Citrine	1.5515	1.499	0.00328474	0.00176453	0.628505	6.279	0.000949998	0.00049654	0.582797	8.72636	Niben101Scf00941g00013.1;Niben101Scf19091g00023.1	Niben101Scf00941g00013.1;Niben101Scf19091g00023.1	sp|Q94AI6|SEC6_ARATH **** Exocyst complex component SEC6 IPR010326 (Exocyst complex component Sec6) GO:0000145 (exocyst), GO:0006887 (exocytosis);sp|Q94AI6|SEC6_ARATH **** Exocyst complex component SEC6 IPR010326 (Exocyst complex component Sec6) GO:0000145
13.9623	14.3758	14.1032	14.2142	14.1815	13.7552	13.2356	13.4289	13.7345	+	NP_Citrine	+	TIR_Citrine	1.59805	1.49876	0.0228253	0.00726381	0.680742	3.59669	0.0479386	0.0149786	0.583934	2.81773	Niben101Scf00448g04005.1;Niben101Scf00520g07001.1	Niben101Scf00448g04005.1;Niben101Scf00520g07001.1	sp|O65390|APA1_ARATH **** Aspartic proteinase A1 IPR001461 (Aspartic peptidase), IPR011001 (Saposin-like), IPR021109 (Aspartic peptidase domain) GO:0004190 (aspartic-type endopeptidase activity), GO:0006508 (proteolysis), GO:0006629 (lipid metabolic proces
13.0572	13.9518	13.0145	13.5995	13.5359	13.334	12.7795	13.0148	12.9299			+	TIR_Citrine	1.41244	1.49776	0.238977	0.123373	0.433051	1.38256	0.00528442	0.00241414	0.581687	5.51257	Niben101Scf07462g00005.1;Niben101Scf04552g02002.1	Niben101Scf07462g00005.1;Niben101Scf04552g02002.1	sp|Q5DTZ6|RN150_MOUSE *-*- RING finger protein 150 IPR013083 (Zinc finger, RING/FYVE/PHD-type) GO:0005515 (protein binding), GO:0008270 (zinc ion binding);sp|Q5DTZ6|RN150_MOUSE *-*- RING finger protein 150 IPR013083 (Zinc finger, RING/FYVE/PHD-type) GO:000
17.3502	17.0101	17.3995	17.2523	17.3552	17.2963	16.6142	16.7246	16.8122	+	NP_Citrine	+	TIR_Citrine	1.4581	1.49759	0.0165596	0.00575669	0.536264	3.96849	0.000826461	0.000517583	0.584289	9.04884	Niben101Scf03587g00002.1;Niben101Scf02062g06004.1;Niben101Scf11108g02012.1	Niben101Scf03587g00002.1;Niben101Scf02062g06004.1;Niben101Scf11108g02012.1	AT5G13490.1 ***- ADP/ATP carrier 2 LENGTH=385 IPR002067 (Mitochondrial carrier protein), IPR023395 (Mitochondrial carrier domain) GO:0005215 (transporter activity), GO:0005743 (mitochondrial inner membrane), GO:0006810 (transport), GO:0055085 (transmembran
15.6736	15.727	15.8387	15.8303	15.9248	15.9072	15.1664	15.3183	15.4212	+	NP_Citrine	+	TIR_Citrine	1.3588	1.49719	0.00739032	0.00328631	0.444457	5.01905	0.00181031	0.000646724	0.585446	7.36559	Niben101Scf10058g00024.1;Niben101Scf03264g05010.1;Niben101Scf10058g00019.1	Niben101Scf10058g00024.1;Niben101Scf03264g05010.1	sp|Q84KG5|CCD_CROSA ***- Carotenoid 9,10(9,10)-cleavage dioxygenase IPR004294 (Carotenoid oxygenase);sp|Q84KG5|CCD_CROSA ***- Carotenoid 9,10(9,10)-cleavage dioxygenase IPR004294 (Carotenoid oxygenase)
14.9144	14.9191	14.9219	14.2887	14.3017	14.3447	13.7618	13.7574	13.6692	+	NP_Citrine	+	TIR_Citrine	2.27893	1.4967	2.50425e-06	0	1.18898	39.3007	7.31294e-05	0	0.582214	16.8258	Niben101Scf03275g00016.1;Niben101Scf00150g00007.1;Niben101Ctg03910g00004.1;Niben101Scf01313g06005.1;Niben101Scf04384g03005.1;Niben101Scf02858g01001.1	Niben101Scf03275g00016.1;Niben101Scf00150g00007.1	sp|P28268|TBA_EUPVA ***- Tubulin alpha chain IPR000217 (Tubulin), IPR023123 (Tubulin, C-terminal) GO:0003924 (GTPase activity), GO:0005200 (structural constituent of cytoskeleton), GO:0005525 (GTP binding), GO:0005874 (microtubule), GO:0006184 (GTP catabol
15.9431	15.8708	15.7703	16.1114	16.304	16.142	15.5391	15.6482	15.6302	+	NP_Citrine	+	TIR_Citrine	1.19459	1.49661	0.0133758	0.00489659	0.255567	4.22946	0.00107535	0.000475954	0.579975	8.44836	Niben101Scf05804g04012.1	Niben101Scf05804g04012.1	sp|Q5XIA4|CNO10_RAT ***- CCR4-NOT transcription complex subunit 10 IPR011990 (Tetratricopeptide-like helical domain) GO:0005515 (protein binding)
14.0909	14.004	14.1902	14.0091	13.989	14.1602	13.543	13.466	13.4109	+	NP_Citrine	+	TIR_Citrine	1.53974	1.49531	0.000709419	0.000889688	0.621695	9.41495	0.000940365	0.00049913	0.579422	8.74959	Niben101Scf02828g04007.1;Niben101Scf01640g03002.1	Niben101Scf02828g04007.1;Niben101Scf01640g03002.1	sp|Q39FE8|CLPP_BURL3 ***- ATP-dependent Clp protease proteolytic subunit IPR023562 (Clp protease proteolytic subunit /Translocation-enhancing protein TepA), IPR029045 (ClpP/crotonase-like domain) GO:0004252 (serine-type endopeptidase activity), GO:0006508
15.8154	15.6067	15.7065	15.9995	16.037	15.9031	15.3708	15.4579	15.3712	+	NP_Citrine	+	TIR_Citrine	1.24097	1.49525	0.00981043	0.00398538	0.309537	4.62956	0.000298953	0.000282776	0.579878	11.7619	Niben101Scf04436g13024.1	Niben101Scf04436g13024.1	sp|Q6UNT2|RL5_CUCSA ***- 60S ribosomal protein L5 IPR005484 (Ribosomal protein L18/L5), IPR025607 (Ribosomal protein L5 eukaryotic/L18 archaeal, C-terminal) GO:0003735 (structural constituent of ribosome), GO:0005622 (intracellular), GO:0005840 (ribosome),
14.2421	14.8358	14.1529	14.5596	14.535	14.4711	13.9262	13.9547	13.9473	+	NP_Citrine	+	TIR_Citrine	1.41476	1.49442	0.0947948	0.0353565	0.467491	2.17953	3.11194e-05	0	0.579151	20.875	Niben101Scf00650g02015.1;Niben101Scf03045g08005.1;Niben101Scf10162g02016.1	Niben101Scf00650g02015.1;Niben101Scf03045g08005.1;Niben101Scf10162g02016.1	sp|O22715|AP1M2_ARATH **** AP-1 complex subunit mu-2 IPR001392 (Clathrin adaptor, mu subunit), IPR028565 (Mu homology domain) GO:0005515 (protein binding), GO:0006810 (transport), GO:0006886 (intracellular protein transport), GO:0016192 (vesicle-mediated t
19.7928	19.6258	19.7938	19.8709	19.8397	19.8916	19.319	19.2528	19.2924	+	NP_Citrine	+	TIR_Citrine	1.36724	1.49404	0.0016006	0.00127768	0.449394	7.60962	1.88347e-05	0	0.579318	23.6871	Niben101Scf00414g06008.1;Niben101Scf01027g00003.1	Niben101Scf00414g06008.1	sp|Q1CZI7|HTPG_MYXXD *-*- Chaperone protein HtpG IPR001404 (Heat shock protein Hsp90 family) GO:0005524 (ATP binding), GO:0006457 (protein folding), GO:0006950 (response to stress), GO:0051082 (unfolded protein binding)
15.253	15.9855	15.2138	15.1129	15.0756	15.146	14.5908	14.4349	14.5688	+	NP_Citrine	+	TIR_Citrine	1.9955	1.49347	0.0203615	0.00678811	0.9526	3.72635	0.000390341	0.00038687	0.580009	10.9843	Niben101Scf06621g01003.1	Niben101Scf06621g01003.1	sp|P0ABI1|CLPA_ECO57 *-** ATP-dependent Clp protease ATP-binding subunit ClpA IPR001270 (ClpA/B family), IPR004176 (Clp, N-terminal), IPR019489 (Clp ATPase, C-terminal), IPR023150 (Double Clp-N motif), IPR027417 (P-loop containing nucleoside triphosphate h
15.8336	15.6585	15.7867	15.4322	15.3704	15.4564	14.8275	14.8208	14.876	+	NP_Citrine	+	TIR_Citrine	1.89197	1.4933	7.62126e-05	0.0008125	0.918219	16.6509	4.83933e-05	0	0.578264	18.6757	Niben101Scf04329g06015.1	Niben101Scf04329g06015.1	sp|P74214|SRP54_SYNY3 **** Signal recognition particle protein IPR004780 (Signal recognition particle protein Ffh), IPR027417 (P-loop containing nucleoside triphosphate hydrolase) GO:0003924 (GTPase activity), GO:0005525 (GTP binding), GO:0006614 (SRP-depe
13.894	13.9048	14.0915	13.8666	14.001	13.819	13.1475	13.386	13.4101	+	NP_Citrine	+	TIR_Citrine	1.56592	1.49309	0.00354552	0.0017888	0.648894	6.1502	0.00435891	0.00167288	0.580997	5.81301	Niben101Scf08653g07034.1	Niben101Scf08653g07034.1	sp|P28811|MMSB_PSEAE **** 3-hydroxyisobutyrate dehydrogenase IPR008927 (6-phosphogluconate dehydrogenase, C-terminal-like), IPR016040 (NAD(P)-binding domain) GO:0004616 (phosphogluconate dehydrogenase (decarboxylating) activity), GO:0006098 (pentose-phosph
16.1527	16.1397	16.1764	16.0745	16.0349	15.9527	15.4415	15.522	15.3652	+	NP_Citrine	+	TIR_Citrine	1.63811	1.49203	0.0001056	0.000674352	0.71337	15.3309	0.00056181	0.000454087	0.577804	10.0009	Niben101Scf01656g00009.1;Niben101Scf03768g03011.1;Niben101Scf27945g00025.1	Niben101Scf01656g00009.1;Niben101Scf03768g03011.1	ref|WP_023508058.1| **** membrane protease subunit stomatin/prohibitin-like protein [Rickettsia monacensis] emb|CDI29842.1| membrane protease subunit stomatin/prohibitin-like protein [Rickettsia monacensis IrR/Munich] IPR001107 (Band 7 protein) GO:0016020
19.3265	19.3087	19.2957	19.3142	19.1245	19.2784	18.6631	18.6588	18.673	+	NP_Citrine	+	TIR_Citrine	1.56416	1.4911	3.29182e-07	0	0.645343	65.3145	0.00059919	0.000445104	0.574064	9.83578	Niben101Scf03732g07010.1;Niben101Scf02502g16008.1;Niben101Scf00417g00008.1;Niben101Scf17719g01003.1	Niben101Scf03732g07010.1;Niben101Scf02502g16008.1;Niben101Scf00417g00008.1	AT3G52990.1 **** Pyruvate kinase family protein LENGTH=527 IPR001697 (Pyruvate kinase) GO:0000287 (magnesium ion binding), GO:0003824 (catalytic activity), GO:0004743 (pyruvate kinase activity), GO:0006096 (glycolytic process), GO:0030955 (potassium ion bi
13.7613	13.9864	13.5946	14.0032	13.8631	13.9432	13.4766	13.33	13.273	+	NP_Citrine	+	TIR_Citrine	1.34475	1.4899	0.0307544	0.00930972	0.420931	3.2712	0.00138679	0.000629885	0.576652	7.90292	Niben101Scf08341g01001.1;Niben101Scf09708g03002.1;Niben101Scf13934g00023.1;Niben101Scf01191g02001.1	Niben101Scf08341g01001.1	sp|Q9VUN3|RANL_DROME **** GTP-binding nuclear protein Ran-like IPR001806 (Small GTPase superfamily), IPR002041 (Ran GTPase), IPR005225 (Small GTP-binding protein domain), IPR027417 (P-loop containing nucleoside triphosphate hydrolase) GO:0003924 (GTPase ac
13.2403	13.3094	13.3882	13.2409	13.0564	13.1754	12.5963	12.6637	12.4899	+	NP_Citrine	+	TIR_Citrine	1.65728	1.48918	0.00038583	0.00082389	0.729316	11.0171	0.00148415	0.000617581	0.574275	7.7629	Niben101Scf04563g03007.1;Niben101Scf02549g03007.1	Niben101Scf04563g03007.1;Niben101Scf02549g03007.1	AT2G43950.1 ***- chloroplast outer envelope protein 37 LENGTH=343;AT2G43950.1 ***- chloroplast outer envelope protein 37 LENGTH=343
14.4918	14.6251	14.3214	14.3948	14.0964	14.1507	13.5801	13.6161	13.7381	+	NP_Citrine	+	TIR_Citrine	1.78808	1.4882	0.00112752	0.00105882	0.834682	8.34424	0.00532504	0.00240873	0.569226	5.50088	Niben101Scf05229g04024.1	Niben101Scf05229g04024.1	sp|Q6FL81|RPE_CANGA **** Ribulose-phosphate 3-epimerase IPR000056 (Ribulose-phosphate 3-epimerase-like), IPR013785 (Aldolase-type TIM barrel) GO:0003824 (catalytic activity), GO:0004750 (ribulose-phosphate 3-epimerase activity), GO:0005975 (carbohydrate me
15.8141	15.8142	15.7516	16.2164	16.2114	16.2921	15.672	15.6523	15.6771	+	NP_Citrine	+	TIR_Citrine	1.09159	1.48789	0.0047201	0.0021482	0.126173	5.68721	2.99721e-05	0	0.572831	21.0734	Niben101Scf11688g01018.1	Niben101Scf11688g01018.1	sp|Q93YU5|SEC8_ARATH **** Exocyst complex component SEC8 IPR007191 (Sec8 exocyst complex component specific domain) GO:0000145 (exocyst), GO:0006904 (vesicle docking involved in exocytosis), GO:0015031 (protein transport)
15.8287	15.8364	15.8113	15.7856	15.6553	15.875	15.0452	15.1339	15.4017	+	NP_Citrine	+	TIR_Citrine	1.54094	1.48771	0.00417158	0.00191111	0.631861	5.88341	0.00974633	0.00343526	0.578383	4.63831	Niben101Scf08684g03004.1	Niben101Scf08684g03004.1	sp|Q9BBR0|RK20_LOTJA ***- 50S ribosomal protein L20, chloroplastic IPR005813 (Ribosomal protein L20), IPR006032 (Ribosomal protein S12/S23) GO:0003735 (structural constituent of ribosome), GO:0005622 (intracellular), GO:0005840 (ribosome), GO:0006412 (tran
14.5857	14.3865	14.5947	13.9042	13.9253	13.9022	13.2707	13.3587	13.3811	+	NP_Citrine	+	TIR_Citrine	2.27814	1.48765	9.77841e-05	0.000706949	1.18549	15.6326	7.65421e-05	0	0.573781	16.6328	Niben101Scf07250g01004.1	Niben101Scf07250g01004.1	AT5G66120.2 **** 3-dehydroquinate synthase, putative LENGTH=442 IPR016037 (3-dehydroquinate synthase AroB) GO:0003856 (3-dehydroquinate synthase activity), GO:0005737 (cytoplasm), GO:0009073 (aromatic amino acid family biosynthetic process)
14.226	13.8954	14.1729	13.8847	14.0523	13.9415	13.357	13.435	13.3713	+	NP_Citrine	+	TIR_Citrine	1.64385	1.48763	0.0025133	0.00145652	0.710363	6.74864	0.000474022	0.000487013	0.571726	10.4489	Niben101Scf09225g04002.1	Niben101Scf09225g04002.1	AT5G65550.1 ***- UDP-Glycosyltransferase superfamily protein LENGTH=466 IPR002213 (UDP-glucuronosyl/UDP-glucosyltransferase) GO:0008152 (metabolic process), GO:0016758 (transferase activity, transferring hexosyl groups)
15.5661	15.689	15.5375	15.8749	15.8403	15.7135	15.234	15.2851	15.1942	+	NP_Citrine	+	TIR_Citrine	1.28413	1.48759	0.00252788	0.00145314	0.359768	6.73819	0.000506915	0.000471204	0.571808	10.2698	Niben101Scf11383g02015.1;Niben101Scf02804g00014.1	Niben101Scf11383g02015.1;Niben101Scf02804g00014.1	sp|P74306|ZDS_SYNY3 ***- Zeta-carotene desaturase IPR002937 (Amine oxidase) GO:0016491 (oxidoreductase activity), GO:0055114 (oxidation-reduction process);sp|P74306|ZDS_SYNY3 ***- Zeta-carotene desaturase IPR002937 (Amine oxidase) GO:0016491 (oxidoreductas
11.8833	11.4619	12.1593	11.6451	11.8483	11.8656	11.3972	11.0615	11.173	+	NP_Citrine	+	TIR_Citrine	1.5641	1.48697	0.0504259	0.0159916	0.62427	2.76816	0.00903985	0.00323766	0.575784	4.7396	Niben101Scf10162g00004.1;Niben101Scf04260g02021.1;REV__Niben101Scf08584g00013.1	Niben101Scf10162g00004.1	AT1G72330.3 ***- alanine aminotransferase 2 LENGTH=553 IPR015424 (Pyridoxal phosphate-dependent transferase) GO:0003824 (catalytic activity), GO:0009058 (biosynthetic process), GO:0030170 (pyridoxal phosphate binding)
15.2953	15.2358	15.3089	15.5608	15.5669	15.5979	14.9898	15.0184	15.0005	+	NP_Citrine	+	TIR_Citrine	1.21202	1.48693	0.00031819	0.000904202	0.277118	11.5755	2.26308e-06	0	0.572295	40.3105	Niben101Scf10920g01028.1;Niben101Ctg11831g00003.1	Niben101Scf10920g01028.1	sp|Q3V0C5|UBP48_MOUSE *-** Ubiquitin carboxyl-terminal hydrolase 48 IPR008974 (TRAF-like), IPR024729 (ICP0-binding domain of Ubiquitin-specific protease 7), IPR028889 (Ubiquitin specific protease domain), IPR029346 (Ubiquitin carboxyl-terminal hydrolase, C
15.111	15.4547	14.9586	15.1919	15.3453	15.1575	14.6574	14.6491	14.6795	+	NP_Citrine	+	TIR_Citrine	1.44183	1.48643	0.0251608	0.00768618	0.512773	3.48834	0.000620813	0.000438596	0.569569	9.74601	Niben101Scf01517g05010.1;Niben101Scf00622g00006.1;Niben101Scf05396g07008.1	Niben101Scf01517g05010.1	sp|C4ZXJ7|LLDD_ECOBW ***- L-lactate dehydrogenase IPR012133 (Alpha-hydroxy acid dehydrogenase, FMN-dependent), IPR013785 (Aldolase-type TIM barrel) GO:0003824 (catalytic activity), GO:0010181 (FMN binding), GO:0016491 (oxidoreductase activity), GO:0055114
18.3594	18.4081	18.6099	18.5824	18.5839	18.7484	18.0205	18.1007	18.0874	+	NP_Citrine	+	TIR_Citrine	1.31341	1.48496	0.00843459	0.00358406	0.389609	4.83435	0.000709381	0.000543561	0.568715	9.41508	Niben101Scf06394g00009.1	Niben101Scf06394g00009.1	sp|P40149|OXC_OXAFO ***- Oxalyl-CoA decarboxylase IPR011766 (Thiamine pyrophosphate enzyme, C-terminal TPP-binding), IPR012001 (Thiamine pyrophosphate enzyme, N-terminal TPP-binding domain), IPR029035 (DHS-like NAD/FAD-binding domain), IPR029061 (Thiamin d
18.3442	18.2397	18.3417	18.1761	17.9264	18.2163	17.5577	17.6271	17.4329	+	NP_Citrine	+	TIR_Citrine	1.7028	1.48494	0.000318025	0.000905724	0.769313	11.577	0.00609527	0.00261311	0.567045	5.29803	Niben101Scf01991g05012.1;Niben101Scf01991g04009.1	Niben101Scf01991g05012.1;Niben101Scf01991g04009.1	sp|P26573|RBS8_NICPL ***- Ribulose bisphosphate carboxylase small chain 8B, chloroplastic IPR000894 (Ribulose bisphosphate carboxylase small chain, domain), IPR024680 (Ribulose-1,5-bisphosphate carboxylase small subunit, N-terminal), IPR024681 (Ribulose bi
13.5386	13.1023	13.3852	14.1242	14.0864	14.2481	13.6081	13.4926	13.6478			+	TIR_Citrine	0.851962	1.48481	0.151351	0.0652102	-0.240783	-1.7705	0.00107474	0.000476349	0.570104	8.44961	Niben101Scf00426g01003.1	Niben101Scf00426g01003.1	sp|Q5GSS3|SYI_WOLTR **** Isoleucine--tRNA ligase IPR002301 (Isoleucine-tRNA ligase), IPR009080 (Aminoacyl-tRNA synthetase, class 1a, anticodon-binding) GO:0000166 (nucleotide binding), GO:0002161 (aminoacyl-tRNA editing activity), GO:0004812 (aminoacyl-tRN
14.0186	14.4974	13.6404	14.7532	14.4791	14.6254	14.1014	14.072	13.9846			+	TIR_Citrine	1.02912	1.48457	0.998421	1	-0.000527064	-0.00210484	0.00282502	0.00101347	0.56655	6.53994	Niben101Scf06674g05023.1	Niben101Scf06674g05023.1	tpg|DAA61317.1| ***- TPA: hypothetical protein ZEAMMB73_879621 [Zea mays] IPR029131 (HAUS augmin-like complex subunit 5) GO:0051225 (spindle assembly)
16.2702	16.7973	16.2466	16.4997	16.4834	16.1715	15.7274	15.8755	15.8631	+	NP_Citrine	+	TIR_Citrine	1.55592	1.48353	0.0295522	0.00903111	0.616088	3.31369	0.00853621	0.00321735	0.562882	4.81788	Niben101Scf03113g03018.1	Niben101Scf03113g03018.1	ref|WP_012307378.1| ***- NAD dependent epimerase/dehydratase family protein [Synechococcus sp. PCC 7002] ref|YP_001735011.1| NAD dependent epimerase/dehydratase family protein [Synechococcus sp. PCC 7002] gb|ACA99755.1| NAD dependent epimerase/dehydratase
14.9139	14.8691	14.9391	14.9865	15.0016	14.9647	14.3277	14.4171	14.497	+	NP_Citrine	+	TIR_Citrine	1.40644	1.48326	0.00074162	0.000875	0.493409	9.30713	0.000338655	0.000268949	0.570344	11.392	Niben101Scf31228g00005.1;Niben101Scf08672g04012.1;Niben101Scf02847g00014.1;Niben101Scf02010g04012.1;Niben101Scf00398g00005.1;Niben101Scf01210g00005.1;Niben101Scf02074g01006.1;Niben101Scf02074g07028.1;Niben101Scf00854g09030.1;Niben101Scf00438g02022.1;Niben101Scf16915g02001.1;Niben101Scf03817g03024.1;Niben101Scf02929g01090.1;Niben101Scf02074g07078.1	Niben101Scf31228g00005.1;Niben101Scf08672g04012.1;Niben101Scf02847g00014.1;Niben101Scf02010g04012.1;Niben101Scf00398g00005.1;Niben101Scf01210g00005.1;Niben101Scf02074g01006.1	sp|P09003|MI25_TOBAC **** ATP synthase protein MI25 IPR008688 (ATPase, F0 complex, B chain/subunit B/MI25) GO:0000276 (mitochondrial proton-transporting ATP synthase complex, coupling factor F(o)), GO:0015078 (hydrogen ion transmembrane transporter activit
16.7398	16.5539	16.8361	16.6586	16.7715	16.8053	16.1421	16.2086	16.1824	+	NP_Citrine	+	TIR_Citrine	1.45062	1.48301	0.00332725	0.0018237	0.532228	6.25717	0.000302657	0.00028133	0.567439	11.7248	Niben101Scf15604g00022.1	Niben101Scf15604g00022.1	sp|Q9ZVQ3|GSTZ1_ARATH ***- Glutathione S-transferase Z1 IPR005955 (Maleylacetoacetate isomerase), IPR010987 (Glutathione S-transferase, C-terminal-like), IPR012336 (Thioredoxin-like fold) GO:0003824 (catalytic activity), GO:0005515 (protein binding), GO:00
10.8891	10.16	10.4869	10.3564	10.2736	10.2991	9.6912	9.7642	9.7682	+	NP_Citrine	+	TIR_Citrine	1.74263	1.48298	0.0221572	0.00699042	0.770782	3.63014	8.40145e-05	0	0.568513	16.2452	Niben101Scf00324g00002.1	Niben101Scf00324g00002.1	ref|WP_025921648.1| *-*- MULTISPECIES: hypothetical protein [Prochlorococcus] IPR021659 (Protein of unknown function DUF3252)
14.5475	14.3399	14.5985	14.4311	14.6018	14.5327	13.7986	14.0449	14.0131	+	NP_Citrine	+	TIR_Citrine	1.4573	1.48177	0.00799122	0.00342308	0.543112	4.90917	0.00344171	0.00118478	0.569696	6.20003	Niben101Scf03563g00036.1;Niben101Scf01037g09012.1	Niben101Scf03563g00036.1;Niben101Scf01037g09012.1	sp|B8J4E4|SYT_DESDA **** Threonine--tRNA ligase IPR002320 (Threonine-tRNA ligase, class IIa) GO:0000166 (nucleotide binding), GO:0004812 (aminoacyl-tRNA ligase activity), GO:0004829 (threonine-tRNA ligase activity), GO:0005524 (ATP binding), GO:0005737 (cy
18.3277	18.3561	18.316	18.3003	18.2784	18.1918	17.6755	17.7112	17.6843	+	NP_Citrine	+	TIR_Citrine	1.56155	1.48164	2.31592e-06	0	0.642957	40.0781	8.35153e-05	0	0.566521	16.2698	Niben101Scf06668g02002.1;Niben101Scf27183g00012.1;Niben101Ctg14075g00001.1	Niben101Scf06668g02002.1;Niben101Scf27183g00012.1;Niben101Ctg14075g00001.1	sp|Q9SWE7|VATE_CITLI **** V-type proton ATPase subunit E IPR002842 (ATPase, V1/A1 complex, subunit E) GO:0015991 (ATP hydrolysis coupled proton transport), GO:0033178 (proton-transporting two-sector ATPase complex, catalytic domain), GO:0046961 (proton-tra
11.8255	11.9275	12.0998	12.0007	12.1144	12.1047	11.5407	11.2971	11.6611	+	NP_Citrine	+	TIR_Citrine	1.36411	1.48114	0.0278982	0.00851845	0.451321	3.37562	0.00712206	0.00272795	0.573626	5.07168	Niben101Scf08273g02004.1;Niben101Scf00158g04018.1	Niben101Scf08273g02004.1;Niben101Scf00158g04018.1	AT5G04330.1 ***- Cytochrome P450 superfamily protein LENGTH=512 IPR001128 (Cytochrome P450) GO:0005506 (iron ion binding), GO:0016705 (oxidoreductase activity, acting on paired donors, with incorporation or reduction of molecular oxygen), GO:0020037 (heme
13.9204	14.2707	14.1622	13.6692	13.6313	13.5388	13.0769	13.066	12.9988	+	NP_Citrine	+	TIR_Citrine	2.11034	1.48091	0.000548258	0.000712583	1.07057	10.0642	0.000245732	0	0.565866	12.3665	Niben101Scf09631g00003.1;Niben101Ctg13946g00001.1	Niben101Scf09631g00003.1;Niben101Ctg13946g00001.1	sp|P94072|GL33_ARATH ***- Germin-like protein subfamily 3 member 3 IPR001929 (Germin) GO:0030145 (manganese ion binding), GO:0045735 (nutrient reservoir activity);sp|P94072|GL33_ARATH ***- Germin-like protein subfamily 3 member 3 IPR001929 (Germin) GO:0030
16.9508	16.9189	16.8108	17.2707	17.2123	17.2952	16.686	16.6476	16.7478	+	NP_Citrine	+	TIR_Citrine	1.14901	1.47984	0.0177913	0.00603386	0.199743	3.8833	0.00012052	0	0.565619	14.8255	Niben101Scf00551g01027.1;Niben101Scf01927g06009.1	Niben101Scf00551g01027.1	sp|P29677|MPPA_SOLTU **** Mitochondrial-processing peptidase subunit alpha IPR011249 (Metalloenzyme, LuxS/M16 peptidase-like) GO:0003824 (catalytic activity), GO:0004222 (metalloendopeptidase activity), GO:0006508 (proteolysis), GO:0046872 (metal ion bindi
12.6663	12.5397	12.7985	13.1351	13.143	13.2925	12.5075	12.6034	12.7598			+	TIR_Citrine	1.03148	1.47911	0.692283	0.794828	0.0446164	0.425624	0.00319754	0.00112897	0.566666	6.32491	Niben101Scf04796g00011.1	Niben101Scf04796g00011.1	sp|Q9SH26|PP102_ARATH ***- Pentatricopeptide repeat-containing protein IPR002625 (Smr protein/MutS2 C-terminal), IPR002885 (Pentatricopeptide repeat), IPR011990 (Tetratricopeptide-like helical domain) GO:0005515 (protein binding)
13.1121	12.9099	12.5924	13.3605	13.3732	13.398	12.6663	12.82	12.9412			+	TIR_Citrine	1.05233	1.47814	0.733687	0.835749	0.062343	0.364862	0.00210458	0.000702259	0.568062	7.0765	Niben101Scf05151g01012.1;Niben101Scf02407g04002.1;Niben101Scf02407g04001.1;Niben101Scf02386g02002.1	Niben101Scf05151g01012.1;Niben101Scf02407g04002.1;Niben101Scf02407g04001.1;Niben101Scf02386g02002.1	sp|P52174|NDKA1_BOVIN **** Nucleoside diphosphate kinase A 1 IPR001564 (Nucleoside diphosphate kinase) GO:0004550 (nucleoside diphosphate kinase activity), GO:0005524 (ATP binding), GO:0006165 (nucleoside diphosphate phosphorylation), GO:0006183 (GTP biosy
16.2351	16.4067	16.3429	16.9812	16.8827	17.0317	16.3565	16.4373	16.4136			+	TIR_Citrine	0.950713	1.47798	0.252095	0.134919	-0.0742512	-1.33733	0.000351806	0.0002657	0.562701	11.2813	Niben101Scf04077g02006.1;Niben101Scf00574g11010.1	Niben101Scf04077g02006.1;Niben101Scf00574g11010.1	sp|O24412|PSD7A_ARATH ***- 26S proteasome non-ATPase regulatory subunit 7 homolog A IPR000555 (JAB1/MPN/MOV34 metalloenzyme domain), IPR024969 (Rpn11/EIF3F C-terminal domain) GO:0005515 (protein binding);sp|Q8WZY4|RPN8_NEUCR ***- 26S proteasome regulatory
17.8229	17.8548	17.7906	18.4712	18.53	18.5484	17.9357	17.9889	17.9349	+	NP_Citrine	+	TIR_Citrine	0.913597	1.47785	0.00716152	0.0030257	-0.130388	-5.06378	4.34118e-05	0	0.563349	19.1947	Niben101Scf08041g03001.1	Niben101Scf08041g03001.1	sp|Q9ZW07|PUM1_ARATH ***- Pumilio homolog 1 IPR012940 (Nucleic acid binding NABP), IPR016024 (Armadillo-type fold) GO:0003723 (RNA binding), GO:0005488 (binding)
16.3637	16.4287	16.4761	16.5337	16.4649	16.5065	15.9071	15.9764	15.9342	+	NP_Citrine	+	TIR_Citrine	1.39871	1.47684	0.000226836	0.000634615	0.483644	12.6218	3.8312e-05	0	0.562521	19.8093	Niben101Scf04216g07016.1;Niben101Scf00016g04007.1	Niben101Scf04216g07016.1;Niben101Scf00016g04007.1	sp|A9IM54|RL21_BART1 *-*- 50S ribosomal protein L21 IPR028909 (Ribosomal protein L21-like) GO:0003723 (RNA binding), GO:0003735 (structural constituent of ribosome), GO:0005622 (intracellular), GO:0005840 (ribosome), GO:0006412 (translation);sp|Q6G508|RL21
18.3619	18.5784	18.2937	18.6446	18.7134	18.4751	17.984	18.092	18.078	+	NP_Citrine	+	TIR_Citrine	1.28732	1.4767	0.0175353	0.00604591	0.35998	3.90042	0.00204747	0.000707099	0.559728	7.12854	Niben101Scf03493g00020.1;Niben101Scf00620g02005.1	Niben101Scf03493g00020.1	sp|P41113|ACT3_PODCA ***- Actin-3 IPR004000 (Actin family)
14.0658	13.8497	14.1305	14.0525	14.0911	14.1622	13.6306	13.4991	13.4877	+	NP_Citrine	+	TIR_Citrine	1.39438	1.47633	0.00784263	0.00336257	0.476179	4.93538	0.000551575	0.000457782	0.562769	10.0485	Niben101Scf12928g01008.1;Niben101Scf07004g01004.1	Niben101Scf12928g01008.1;Niben101Scf07004g01004.1	AT1G47420.1 ***- succinate dehydrogenase 5 LENGTH=257 IPR025397 (Protein of unknown function DUF4370);AT1G47420.1 ***- succinate dehydrogenase 5 LENGTH=257 IPR025397 (Protein of unknown function DUF4370)
12.6893	12.8762	12.5204	12.7669	12.8698	12.4655	12.0024	12.2499	12.1852	+	NP_Citrine	+	TIR_Citrine	1.46717	1.47547	0.0122729	0.00468131	0.549465	4.33793	0.0174809	0.00568359	0.554958	3.90409	Niben101Scf04941g01011.1	Niben101Scf04941g01011.1	sp|Q9FN94|RLK7_ARATH *-** Receptor-like protein kinase IPR011009 (Protein kinase-like domain), IPR013320 (Concanavalin A-like lectin/glucanase domain), IPR018392 (LysM domain) GO:0004672 (protein kinase activity), GO:0004674 (protein serine/threonine kinas
18.1633	17.86	18.0653	17.6785	17.7699	17.828	17.1424	17.2173	17.2365	+	NP_Citrine	+	TIR_Citrine	1.78471	1.47509	0.000898957	0.00102099	0.830798	8.85291	0.000425792	0.000372041	0.560059	10.7416	Niben101Scf00713g05006.1;Niben101Scf10388g02006.1	Niben101Scf00713g05006.1	sp|Q9FIZ7|OPLA_ARATH ***- 5-oxoprolinase IPR002821 (Hydantoinase/oxoprolinase), IPR003692 (Hydantoinase B/oxoprolinase), IPR008040 (Hydantoinaseoxoprolinase, N-terminal) GO:0003824 (catalytic activity), GO:0016787 (hydrolase activity)
14.1756	13.6595	13.9783	13.7133	13.655	13.6629	12.836	12.9974	13.4466	+	NP_Citrine	+	TIR_Citrine	1.78524	1.47447	0.0233922	0.00727118	0.844437	3.56921	0.0335554	0.0107425	0.583694	3.17937	Niben101Scf04869g00002.1;Niben101Scf04869g01008.1	Niben101Scf04869g00002.1;Niben101Scf04869g01008.1	AT3G26310.1 ***- cytochrome P450, family 71, subfamily B, polypeptide 35 LENGTH=500 IPR001128 (Cytochrome P450) GO:0005506 (iron ion binding), GO:0016705 (oxidoreductase activity, acting on paired donors, with incorporation or reduction of molecular oxygen
10.4547	10.5255	10.5691	10.9686	10.787	10.8722	10.0569	10.6563	10.1706			+	TIR_Citrine	1.1474	1.4733	0.300841	0.181069	0.221769	1.18718	0.0383581	0.0121416	0.581311	3.04118	Niben101Scf03396g01003.1;Niben101Scf04748g03004.1;REV__Niben101Scf04627g03001.1	Niben101Scf03396g01003.1	sp|A9NA82|CH60_COXBR ***- 60 kDa chaperonin IPR002423 (Chaperonin Cpn60/TCP-1), IPR027409 (GroEL-like apical domain), IPR027413 (GroEL-like equatorial domain) GO:0005524 (ATP binding), GO:0005737 (cytoplasm), GO:0006457 (protein folding), GO:0042026 (prote
14.5363	14.1175	14.6616	13.9005	14.0772	14.1288	13.4602	13.5057	13.4731	+	NP_Citrine	+	TIR_Citrine	1.96808	1.4732	0.00437186	0.00202931	0.958776	5.80829	0.00139475	0.000628921	0.555809	7.89101	Niben101Scf07252g00007.1;Niben101Scf01578g03010.1	Niben101Scf07252g00007.1;Niben101Scf01578g03010.1	sp|A7RWP6|EIF3E_NEMVE *-** Eukaryotic translation initiation factor 3 subunit E IPR016650 (Eukaryotic translation initiation factor 3 subunit E) GO:0003743 (translation initiation factor activity), GO:0005515 (protein binding), GO:0005737 (cytoplasm), GO:0
16.2174	15.7785	16.1538	16.0863	16.1439	16.2794	15.626	15.6853	15.5241	+	NP_Citrine	+	TIR_Citrine	1.36528	1.47312	0.0389565	0.0124631	0.438128	3.02539	0.00166549	0.000663258	0.55811	7.53008	Niben101Scf07103g01009.1	Niben101Scf07103g01009.1	sp|Q8DLG8|ATPB_THEEB *-** ATP synthase subunit beta IPR005722 (ATPase, F1 complex, beta subunit) GO:0015986 (ATP synthesis coupled proton transport), GO:0015992 (proton transport), GO:0046034 (ATP metabolic process), GO:0046933 (proton-transporting ATP syn
14.1553	14.467	14.3905	14.6352	14.5736	14.6466	14.1107	14.0788	13.9876	+	NP_Citrine	+	TIR_Citrine	1.21723	1.47306	0.0506617	0.0161508	0.278547	2.76361	0.000207049	0	0.559402	12.9191	Niben101Scf00508g10015.1	Niben101Scf00508g10015.1	sp|Q8VD65|PI3R4_MOUSE *-*- Phosphoinositide 3-kinase regulatory subunit 4 IPR015943 (WD40/YVTN repeat-like-containing domain), IPR016024 (Armadillo-type fold) GO:0005488 (binding), GO:0005515 (protein binding)
16.1885	15.9566	16.0776	15.523	15.6826	15.706	15.0929	15.1555	14.9922	+	NP_Citrine	+	TIR_Citrine	1.9939	1.47192	0.000267338	0.000821818	0.99405	12.1031	0.00172145	0.000655596	0.556996	7.4645	Niben101Scf10519g01006.1;Niben101Scf01200g02001.1;Niben101Scf03779g01005.1	Niben101Scf10519g01006.1;Niben101Scf01200g02001.1	sp|Q0WLB5|CLAH2_ARATH *-** Clathrin heavy chain 2 IPR016341 (Clathrin, heavy chain) GO:0005198 (structural molecule activity), GO:0005488 (binding), GO:0005515 (protein binding), GO:0006886 (intracellular protein transport), GO:0016192 (vesicle-mediated tr
15.323	15.0856	15.3526	15.7719	15.7765	15.7995	15.184	15.0201	15.4397			+	TIR_Citrine	1.02354	1.47187	0.805155	0.888625	0.0391353	0.263538	0.00973085	0.00338454	0.568025	4.64043	Niben101Scf13180g01004.1;Niben101Scf09686g00011.1;Niben101Scf01677g04003.1	Niben101Scf13180g01004.1;Niben101Scf09686g00011.1;Niben101Scf01677g04003.1	sp|Q5HHQ4|TRXB_STAAC **** Thioredoxin reductase IPR013027 (FAD-dependent pyridine nucleotide-disulphide oxidoreductase), IPR023753 (Pyridine nucleotide-disulphide oxidoreductase, FAD/NAD(P)-binding domain) GO:0016491 (oxidoreductase activity), GO:0050660 (
16.4566	16.3174	16.4431	16.742	16.7518	16.7136	16.1828	16.1395	16.212	+	NP_Citrine	+	TIR_Citrine	1.17171	1.4717	0.00976695	0.00399662	0.227578	4.63549	2.03095e-05	0	0.557702	23.2422	Niben101Scf02665g09009.1	Niben101Scf02665g09009.1	sp|P36871|PGM1_HUMAN *-*- Phosphoglucomutase-1 IPR005843 (Alpha-D-phosphohexomutase, C-terminal), IPR016055 (Alpha-D-phosphohexomutase, alpha/beta/alpha I/II/III) GO:0005975 (carbohydrate metabolic process), GO:0016868 (intramolecular transferase activity,
15.3058	15.0727	15.1005	15.1577	15.2922	15.3087	14.7549	14.6658	14.6695	+	NP_Citrine	+	TIR_Citrine	1.38144	1.47134	0.00424497	0.00197854	0.462964	5.85538	0.000575804	0.00045	0.556158	9.93752	Niben101Scf09703g00001.1;Niben101Scf03070g08001.1;Niben101Ctg12453g00002.1	Niben101Scf09703g00001.1;Niben101Scf03070g08001.1;Niben101Ctg12453g00002.1	sp|Q9SEE5|GALK1_ARATH **** Galactokinase IPR006206 (Mevalonate/galactokinase) GO:0004335 (galactokinase activity), GO:0005524 (ATP binding), GO:0005737 (cytoplasm), GO:0006012 (galactose metabolic process), GO:0008152 (metabolic process), GO:0016301 (kinas
20.0467	19.742	20.1561	17.5758	17.5385	17.6608	17.0187	17.0692	17.0203	+	NP_Citrine	+	TIR_Citrine	7.75849	1.47061	1.92107e-05	0	2.94557	23.5697	0.000152483	0	0.555691	13.9655	Niben101Scf10152g03006.1	Niben101Scf10152g03006.1	sp|Q06881|BCCP_NOSS1 --*- Biotin carboxyl carrier protein of acetyl-CoA carboxylase IPR000089 (Biotin/lipoyl attachment)
18.427	18.7917	18.4329	18.698	18.5807	18.1916	17.846	17.9044	18.0874	+	NP_Citrine	+	TIR_Citrine	1.52759	1.47039	0.0127103	0.00474074	0.604623	4.29355	0.0325234	0.0102036	0.544164	3.21211	Niben101Scf01372g00003.1;Niben101Scf12674g00009.1;Niben101Scf04717g03004.1;Niben101Scf08020g01012.1;Niben101Scf01759g04008.1	Niben101Scf01372g00003.1;Niben101Scf12674g00009.1;Niben101Scf04717g03004.1;Niben101Scf08020g01012.1	sp|Q61171|PRDX2_MOUSE **** Peroxiredoxin-2 IPR012336 (Thioredoxin-like fold) GO:0016209 (antioxidant activity), GO:0016491 (oxidoreductase activity), GO:0051920 (peroxiredoxin activity), GO:0055114 (oxidation-reduction process);sp|Q61171|PRDX2_MOUSE **** P
18.2725	18.1921	18.2606	18.5042	18.4929	18.6145	17.9855	17.9847	17.976	+	NP_Citrine	+	TIR_Citrine	1.19756	1.47038	0.000503932	0.00073297	0.259675	10.2855	0.000139894	0	0.555145	14.2748	Niben101Scf04103g07019.1	Niben101Scf04103g07019.1	sp|P62191|PRS4_HUMAN ***- 26S protease regulatory subunit 4 IPR003959 (ATPase, AAA-type, core), IPR005937 (26S proteasome subunit P45), IPR027417 (P-loop containing nucleoside triphosphate hydrolase) GO:0005524 (ATP binding), GO:0005737 (cytoplasm), GO:001
17.6176	17.8319	17.6811	17.5627	17.565	17.6488	16.9034	17.1263	17.0707	+	NP_Citrine	+	TIR_Citrine	1.59821	1.47034	0.00184401	0.00142882	0.676703	7.32963	0.00154388	0.000675093	0.558661	7.68249	Niben101Scf03185g01009.1	Niben101Scf03185g01009.1	sp|B6EGU1|FADA_ALISL ***- 3-ketoacyl-CoA thiolase IPR002155 (Thiolase), IPR016039 (Thiolase-like) GO:0003824 (catalytic activity), GO:0008152 (metabolic process), GO:0016747 (transferase activity, transferring acyl groups other than amino-acyl groups)
19.1118	19.0683	18.9643	19.404	19.3845	19.307	18.7369	18.8284	18.8642	+	NP_Citrine	+	TIR_Citrine	1.17987	1.46912	0.0146554	0.00524703	0.2383	4.1164	0.000321774	0.000274657	0.555339	11.5423	Niben101Scf02944g01014.1;Niben101Scf01396g07008.1	Niben101Scf02944g01014.1;Niben101Scf01396g07008.1	sp|Q9VUN3|RANL_DROME **** GTP-binding nuclear protein Ran-like IPR001806 (Small GTPase superfamily), IPR002041 (Ran GTPase), IPR005225 (Small GTP-binding protein domain), IPR027417 (P-loop containing nucleoside triphosphate hydrolase) GO:0003924 (GTPase ac
18.4728	18.3353	18.4868	18.5378	18.5433	18.6087	18.0566	18.0209	17.9497	+	NP_Citrine	+	TIR_Citrine	1.34117	1.46803	0.0018447	0.00142759	0.422569	7.32891	0.000139417	0	0.554202	14.2872	Niben101Scf03450g00016.1;Niben101Scf03450g00015.1;Niben101Ctg15460g00004.1;Niben101Scf00233g00008.1;Niben101Scf03064g04002.1;Niben101Scf04462g01008.1;Niben101Scf00878g04011.1	Niben101Scf03450g00016.1;Niben101Scf03450g00015.1;Niben101Ctg15460g00004.1	sp|P0A5J7|MDH_MYCBO **** Malate dehydrogenase IPR001557 (L-lactate/malate dehydrogenase) GO:0003824 (catalytic activity), GO:0005975 (carbohydrate metabolic process), GO:0006108 (malate metabolic process), GO:0016491 (oxidoreductase activity), GO:0016615 (
13.5297	13.2433	13.5941	13.8131	13.5931	13.7898	13.4286	13.0145	13.0678			+	TIR_Citrine	1.2152	1.46709	0.1665	0.0729708	0.285357	1.68894	0.0190172	0.00600178	0.56167	3.80528	Niben101Scf09028g00042.1	Niben101Scf09028g00042.1	sp|Q75GM1|TRXH5_ORYSJ *-*- Thioredoxin H5 IPR005746 (Thioredoxin), IPR011990 (Tetratricopeptide-like helical domain), IPR012336 (Thioredoxin-like fold) GO:0005515 (protein binding), GO:0006662 (glycerol ether metabolic process), GO:0015035 (protein disulfi
15.8323	15.9251	15.6076	15.9944	16.0001	16.0003	15.3971	15.473	15.4652	+	NP_Citrine	+	TIR_Citrine	1.27358	1.46691	0.0242882	0.00755033	0.343227	3.52736	2.16964e-05	0	0.553182	22.8592	Niben101Scf02750g03012.1;Niben101Scf00974g00015.1;Niben101Scf00033g01001.1	Niben101Scf02750g03012.1;Niben101Scf00974g00015.1;Niben101Scf00033g01001.1	sp|Q6NDD1|ATPG_RHOPA **** ATP synthase gamma chain IPR000131 (ATPase, F1 complex, gamma subunit), IPR023632 (ATPase, F1 complex, gamma subunit conserved site), IPR023633 (ATPase, F1 complex, gamma subunit domain) GO:0015986 (ATP synthesis coupled proton tr
14.9997	15.4071	14.9366	15.3282	15.2633	15.3825	14.7979	14.7587	14.7619	+	NP_Citrine	+	TIR_Citrine	1.28081	1.46665	0.0821479	0.0286949	0.341659	2.30872	0.000113821	0	0.551817	15.0422	Niben101Scf17140g00001.1;Niben101Scf04673g00004.1	Niben101Scf17140g00001.1;Niben101Scf04673g00004.1	sp|Q94KU1|6PGD1_SPIOL **** 6-phosphogluconate dehydrogenase, decarboxylating 1 IPR006113 (6-phosphogluconate dehydrogenase, decarboxylating), IPR008927 (6-phosphogluconate dehydrogenase, C-terminal-like), IPR016040 (NAD(P)-binding domain) GO:0004616 (phosp
17.0131	17.2834	17.0615	17.7362	17.7699	17.6634	17.1369	17.1895	17.1879			+	TIR_Citrine	0.967658	1.46633	0.573005	0.626614	-0.0521037	-0.613019	0.000104035	0	0.551737	15.389	Niben101Scf01511g02020.1;Niben101Scf00916g01008.1;Niben101Scf00691g01003.1	Niben101Scf01511g02020.1;Niben101Scf00916g01008.1	AT5G58070.1 ***- temperature-induced lipocalin LENGTH=186 IPR022271 (Lipocalin, ApoD type) GO:0005215 (transporter activity);AT5G58070.1 ***- temperature-induced lipocalin LENGTH=186 IPR002446 (Lipocalin, bacterial), IPR011038 (Calycin-like) GO:0005215 (tr
19.571	19.4005	19.4437	19.4642	19.5543	19.5088	18.9264	18.9971	18.9497	+	NP_Citrine	+	TIR_Citrine	1.42952	1.46567	0.000742631	0.000873969	0.514	9.30384	7.79745e-05	0	0.551388	16.5549	Niben101Scf00265g01015.1	Niben101Scf00265g01015.1	AT3G50590.1 ***- Transducin/WD40 repeat-like superfamily protein LENGTH=1614 IPR015943 (WD40/YVTN repeat-like-containing domain) GO:0005515 (protein binding)
18.1044	18.0887	18.1025	18.7879	18.8639	18.848	18.3307	18.2682	18.2465	+	NP_Citrine	+	TIR_Citrine	0.880452	1.4655	0.00205588	0.0014821	-0.183257	-7.12076	8.71123e-05	0	0.551468	16.097	Niben101Scf02698g00008.1	Niben101Scf02698g00008.1	sp|P54767|DCE_SOLLC **** Glutamate decarboxylase IPR002129 (Pyridoxal phosphate-dependent decarboxylase), IPR015424 (Pyridoxal phosphate-dependent transferase) GO:0003824 (catalytic activity), GO:0004351 (glutamate decarboxylase activity), GO:0006536 (glut
17.9454	17.7766	18.1166	17.9042	18.0478	18.1632	17.571	17.4443	17.4547	+	NP_Citrine	+	TIR_Citrine	1.37716	1.46521	0.0127005	0.00474325	0.456174	4.29453	0.00300179	0.00106616	0.548388	6.43381	Niben101Scf00860g03018.1;Niben101Scf03679g03009.1;Niben101Scf04926g04007.1;Niben101Scf00163g08018.1	Niben101Scf00860g03018.1;Niben101Scf03679g03009.1	AT5G51100.1 **** Fe superoxide dismutase 2 LENGTH=305 IPR001189 (Manganese/iron superoxide dismutase) GO:0004784 (superoxide dismutase activity), GO:0006801 (superoxide metabolic process), GO:0046872 (metal ion binding), GO:0055114 (oxidation-reduction pro
11.3659	12.2866	11.5858	11.7705	11.6045	11.4724	10.8867	11.2998	10.9989	+	NP_Citrine	+	TIR_Citrine	1.65759	1.46252	0.0873889	0.0310154	0.684323	2.25264	0.0211789	0.0068307	0.55402	3.68135	Niben101Scf02408g04003.1	Niben101Scf02408g04003.1	sp|A9MW81|AES_SALPB *-*- Acetyl esterase IPR029058 (Alpha/Beta hydrolase fold) GO:0008152 (metabolic process), GO:0016787 (hydrolase activity)
14.8628	14.6565	14.87	15.2721	15.2598	15.2768	14.7474	14.72	14.6965			+	TIR_Citrine	1.05581	1.46222	0.352621	0.240847	0.0751559	1.05085	3.88047e-06	0	0.548288	35.2155	Niben101Scf08606g00014.1;Niben101Scf00397g00001.1;Niben101Scf02814g02005.1	Niben101Scf08606g00014.1;Niben101Scf00397g00001.1	AT3G20050.1 ***- T-complex protein 1 alpha subunit LENGTH=545 IPR002423 (Chaperonin Cpn60/TCP-1), IPR027409 (GroEL-like apical domain), IPR027410 (TCP-1-like chaperonin intermediate domain), IPR027413 (GroEL-like equatorial domain) GO:0005524 (ATP binding)
18.9134	18.8709	18.7893	19.1368	19.1517	19.1578	18.6392	18.6059	18.5571	+	NP_Citrine	+	TIR_Citrine	1.19554	1.46172	0.00410665	0.00192016	0.257136	5.90872	2.42621e-05	0	0.548031	22.2252	Niben101Scf05634g01008.1	Niben101Scf05634g01008.1	sp|P08439|G3P_ZYGRO ***- Glyceraldehyde-3-phosphate dehydrogenase IPR020831 (Glyceraldehyde/Erythrose phosphate dehydrogenase family) GO:0006006 (glucose metabolic process), GO:0016620 (oxidoreductase activity, acting on the aldehyde or oxo group of donors
13.3799	13.2642	13.2737	13.1513	12.9829	13.2542	12.7121	12.6052	12.43	+	NP_Citrine	+	TIR_Citrine	1.64697	1.4607	0.00131124	0.00112115	0.723499	8.02024	0.00868415	0.00319939	0.547009	4.79431	Niben101Scf07576g04017.1	Niben101Scf07576g04017.1	AT2G46070.1 **** mitogen-activated protein kinase 12 LENGTH=372 IPR011009 (Protein kinase-like domain) GO:0004672 (protein kinase activity), GO:0004674 (protein serine/threonine kinase activity), GO:0004707 (MAP kinase activity), GO:0005524 (ATP binding),
13.5666	13.4329	13.6396	13.9703	14.1323	14.1374	13.6197	13.5242	13.459			+	TIR_Citrine	1.00908	1.46027	0.882521	0.934841	0.0120319	0.157447	0.00162776	0.000667157	0.545686	7.57585	Niben101Scf09555g00009.1;Niben101Scf03167g02024.1	Niben101Scf09555g00009.1;Niben101Scf03167g02024.1	sp|A2BVI1|TAL_PROM5 ***- Transaldolase IPR001585 (Transaldolase), IPR013785 (Aldolase-type TIM barrel) GO:0003824 (catalytic activity), GO:0005975 (carbohydrate metabolic process);sp|Q7V2G1|TAL_PROMP ***- Transaldolase IPR001585 (Transaldolase), IPR013785
17.6228	17.5483	17.5672	17.624	17.5829	17.7011	17.0969	17.1153	17.0598	+	NP_Citrine	+	TIR_Citrine	1.40337	1.45999	6.06108e-05	0.000494024	0.488736	17.6437	0.000141241	0	0.545307	14.2401	Niben101Scf08163g00001.1;Niben101Scf00193g01010.1	Niben101Scf08163g00001.1;Niben101Scf00193g01010.1	sp|Q9LP45|PSD11_ARATH ***- 26S proteasome non-ATPase regulatory subunit 11 homolog IPR000717 (Proteasome component (PCI) domain), IPR011990 (Tetratricopeptide-like helical domain), IPR013143 (PCI/PINT associated module) GO:0005515 (protein binding);sp|Q9LP
17.402	17.7282	17.4865	17.3948	17.2957	17.2211	16.7588	16.7212	16.8035	+	NP_Citrine	+	TIR_Citrine	1.72202	1.45807	0.00150798	0.00118123	0.77777	7.73034	0.000619552	0.000439453	0.542693	9.75114	Niben101Scf02914g02043.1	Niben101Scf02914g02043.1	sp|Q8X1X3|G3P_PARBA ***- Glyceraldehyde-3-phosphate dehydrogenase IPR020831 (Glyceraldehyde/Erythrose phosphate dehydrogenase family) GO:0016620 (oxidoreductase activity, acting on the aldehyde or oxo group of donors, NAD or NADP as acceptor), GO:0055114 (
16.0871	15.927	16.2206	15.7783	15.7203	15.7674	15.276	15.1771	15.1819	+	NP_Citrine	+	TIR_Citrine	1.82871	1.45719	0.000672373	0.000800977	0.866581	9.54676	0.000121978	0	0.543699	14.7803	Niben101Scf01022g03042.1	Niben101Scf01022g03042.1	sp|O93988|ACL1_SORMK **** ATP-citrate synthase subunit 1 IPR002020 (Citrate synthase-like), IPR016102 (Succinyl-CoA synthetase-like) GO:0003824 (catalytic activity), GO:0003878 (ATP citrate synthase activity), GO:0004775 (succinate-CoA ligase (ADP-forming)
15.3859	15.2882	15.2062	15.5205	15.5852	15.6318	14.9259	15.1018	15.0772	+	NP_Citrine	+	TIR_Citrine	1.19607	1.45685	0.0268514	0.00814842	0.258501	3.41711	0.00103363	0.000482353	0.544204	8.53622	Niben101Scf00219g04018.1;Niben101Scf10412g01012.1;Niben101Scf01859g08017.1;Niben101Scf01784g08001.1;Niben101Ctg09430g00001.1	Niben101Scf00219g04018.1;Niben101Scf10412g01012.1	sp|Q9NV70|EXOC1_HUMAN ***- Exocyst complex component 1 IPR019160 (Exocyst complex, component 1/SEC3);sp|Q9NV70|EXOC1_HUMAN ***- Exocyst complex component 1 IPR019160 (Exocyst complex, component 1/SEC3)
17.5875	17.3877	17.3267	17.6169	17.6163	17.6396	17.1139	17.0933	17.0374	+	NP_Citrine	+	TIR_Citrine	1.28025	1.45641	0.0126803	0.00474576	0.352433	4.29654	2.31204e-05	0	0.542741	22.4965	Niben101Scf10305g00006.1;Niben101Scf09869g01014.1	Niben101Scf10305g00006.1;Niben101Scf09869g01014.1	sp|O08550|KMT2B_MOUSE *-** Histone-lysine N-methyltransferase 2B IPR001214 (SET domain), IPR003105 (SRA-YDG), IPR003616 (Post-SET domain), IPR007728 (Pre-SET domain), IPR015947 (PUA-like domain), IPR025794 (Histone H3-K9 methyltransferase, plant) GO:000551
12.331	12.3045	12.1977	12.4139	12.3868	12.5941	11.8839	11.711	12.1499	+	NP_Citrine	+	TIR_Citrine	1.2768	1.45557	0.0536548	0.0172492	0.362778	2.70788	0.0184666	0.00587645	0.549995	3.83956	Niben101Scf07973g00002.1;Niben101Scf00998g00004.1	Niben101Scf07973g00002.1;Niben101Scf00998g00004.1	sp|Q08AV6|TBCC1_XENLA ***- TBCC domain-containing protein 1 IPR017901 (C-CAP/cofactor C-like domain) GO:0000902 (cell morphogenesis), GO:0003779 (actin binding), GO:0007010 (cytoskeleton organization);sp|A1L0Z4|TBCC1_XENTR ***- TBCC domain-containing prote
18.2369	18.0874	18.1531	18.1228	18.1509	18.2663	17.7353	17.6259	17.5522	+	NP_Citrine	+	TIR_Citrine	1.43459	1.45555	0.00160532	0.00127421	0.521306	7.60371	0.00141553	0.000627481	0.542187	7.86034	Niben101Scf02307g00010.1	Niben101Scf02307g00010.1	sp|P15115|G3P_BACCO *-*- Glyceraldehyde-3-phosphate dehydrogenase IPR020831 (Glyceraldehyde/Erythrose phosphate dehydrogenase family) GO:0016620 (oxidoreductase activity, acting on the aldehyde or oxo group of donors, NAD or NADP as acceptor), GO:0055114 (
14.0613	13.9262	14.1364	14.2848	14.3702	14.4195	13.7812	13.8484	13.8238	+	NP_Citrine	+	TIR_Citrine	1.16945	1.45517	0.0257614	0.0079972	0.223495	3.4624	0.000252253	0.000169631	0.540382	12.2841	Niben101Scf08272g00018.1;Niben101Scf06407g00012.1	Niben101Scf08272g00018.1;Niben101Scf06407g00012.1	AT3G60830.1 ***- actin-related protein 7 LENGTH=363 IPR004000 (Actin family) GO:0005634 (nucleus), GO:0006325 (chromatin organization), GO:0032502 (developmental process);AT3G60830.1 ***- actin-related protein 7 LENGTH=363 IPR004000 (Actin family) GO:00056
16.7126	16.5058	16.8467	16.4811	16.4908	16.574	16.0604	15.9946	15.8628	+	NP_Citrine	+	TIR_Citrine	1.64742	1.45498	0.00338505	0.00181583	0.715777	6.22802	0.00113442	0.000569796	0.542713	8.33092	Niben101Scf01236g05019.1;Niben101Scf10440g00010.1;Niben101Scf10440g00004.1	Niben101Scf01236g05019.1	sp|Q5HGY8|DLDH_STAAC **** Dihydrolipoyl dehydrogenase IPR006258 (Dihydrolipoamide dehydrogenase), IPR013027 (FAD-dependent pyridine nucleotide-disulphide oxidoreductase), IPR016156 (FAD/NAD-linked reductase, dimerisation domain), IPR023753 (Pyridine nucleo
12.8939	12.4859	12.5647	13.2282	13.2343	13.3061	12.5546	12.7924	12.7879			+	TIR_Citrine	0.961546	1.45482	0.689397	0.791621	-0.0634511	-0.429927	0.00271547	0.000963871	0.544593	6.60991	Niben101Scf01134g00022.1	Niben101Scf01134g00022.1	AT3G56900.1 ***- Transducin/WD40 repeat-like superfamily protein LENGTH=447 IPR015943 (WD40/YVTN repeat-like-containing domain) GO:0005515 (protein binding)
10.8266	9.78989	10.0489	10.4649	10.2561	10.4955	10.0454	9.79575	9.74861			+	TIR_Citrine	1.34029	1.45406	0.331646	0.215608	0.35854	1.10372	0.0103404	0.00366963	0.542221	4.5598	Niben101Scf03832g02016.1;Niben101Scf01858g00003.1	Niben101Scf03832g02016.1;Niben101Scf01858g00003.1	AT4G32390.1 ***- Nucleotide-sugar transporter family protein LENGTH=350 IPR004853 (Triose-phosphate transporter domain);AT4G32390.1 ***- Nucleotide-sugar transporter family protein LENGTH=350 IPR004853 (Triose-phosphate transporter domain)
14.2856	13.6751	13.5618	13.5151	13.9525	14.1311	13.3004	13.3383	13.4055	+	NP_Citrine	+	TIR_Citrine	1.44247	1.45395	0.0955837	0.0359711	0.492777	2.17211	0.0491756	0.0152411	0.518156	2.79271	Niben101Scf01634g07031.1;Niben101Scf11084g00011.1	Niben101Scf01634g07031.1;Niben101Scf11084g00011.1	sp|Q9HDW7|ATC2_SCHPO **** Calcium-transporting ATPase 2 IPR001757 (P-type ATPase), IPR023214 (HAD-like domain), IPR023298 (P-type ATPase, transmembrane domain), IPR024750 (Calcium-transporting P-type ATPase, N-terminal autoinhibitory domain) GO:0000166 (n
16.9806	16.8774	16.9292	17.4148	17.4398	17.4519	16.8375	16.9766	16.8708			+	TIR_Citrine	1.02344	1.45328	0.544288	0.574447	0.0340424	0.661786	0.000237747	0	0.540462	12.4713	Niben101Scf04867g00001.1	Niben101Scf04867g00001.1	AT2G29060.1 ***- GRAS family transcription factor LENGTH=694 IPR005202 (Transcription factor GRAS)
16.0586	16.2379	16.0884	16.3559	16.2985	16.2302	15.7286	15.7974	15.7424	+	NP_Citrine	+	TIR_Citrine	1.29591	1.45328	0.00329931	0.00176197	0.372114	6.27148	0.000212426	0	0.538705	12.8349	Niben101Scf01433g08029.1	Niben101Scf01433g08029.1	AT4G38970.1 **** fructose-bisphosphate aldolase 2 LENGTH=398 IPR000741 (Fructose-bisphosphate aldolase, class-I), IPR013785 (Aldolase-type TIM barrel), IPR029768 (Fructose-bisphosphate aldolase class-I active site) GO:0003824 (catalytic activity), GO:00043
13.2212	13.1236	13.0469	13.2332	13.2832	13.0383	12.584	12.7584	12.5999	+	NP_Citrine	+	TIR_Citrine	1.39738	1.45308	0.00300546	0.00154978	0.483135	6.43169	0.00448414	0.00178551	0.537474	5.76799	Niben101Scf07591g01007.1;Niben101Scf11491g02045.1	Niben101Scf07591g01007.1;Niben101Scf11491g02045.1	sp|Q9X0H5|SYH_THEMA ***- Histidine--tRNA ligase IPR004516 (Histidine-tRNA ligase/ATP phosphoribosyltransferase regulatory subunit) GO:0005737 (cytoplasm);sp|Q64QS2|SYH_BACFR **** Histidine--tRNA ligase IPR004516 (Histidine-tRNA ligase/ATP phosphoribosyltra
17.0256	16.7519	16.8718	17.0477	17.0867	17.2163	16.6021	16.5496	16.5868	+	NP_Citrine	+	TIR_Citrine	1.23779	1.45297	0.0197829	0.00665556	0.303568	3.75953	0.000544233	0.000458716	0.537361	10.0833	Niben101Scf02315g01009.1;Niben101Scf02139g02009.1	Niben101Scf02315g01009.1	sp|P62191|PRS4_HUMAN *-*- 26S protease regulatory subunit 4 IPR003959 (ATPase, AAA-type, core), IPR005938 (AAA ATPase, CDC48 family), IPR009010 (Aspartate decarboxylase-like domain), IPR027417 (P-loop containing nucleoside triphosphate hydrolase), IPR02906
21.2434	21.2295	21.2782	21.3281	21.4144	21.4229	20.8502	20.8452	20.856	+	NP_Citrine	+	TIR_Citrine	1.31954	1.45263	1.12268e-05	0	0.399893	26.9763	6.02395e-05	0	0.538039	17.6711	Niben101Scf03410g03002.1;Niben101Scf23108g00005.1;Niben101Scf01317g01001.1;Niben101Scf02119g00016.1;Niben101Scf02466g04001.1	Niben101Scf03410g03002.1;Niben101Scf23108g00005.1;Niben101Scf01317g01001.1;Niben101Scf02119g00016.1;Niben101Scf02466g04001.1	sp|P10987|ACT1_DROME ***- Actin-5C IPR004000 (Actin family);sp|P53471|ACT2_SCHMA ***- Actin-2 IPR004000 (Actin family);sp|P53471|ACT2_SCHMA ***- Actin-2 IPR004000 (Actin family);sp|P10987|ACT1_DROME ***- Actin-5C IPR004000 (Actin family);sp|P10987|ACT1_DRO
16.1486	15.7295	16.1987	15.9882	16.0601	16.1364	15.5664	15.4658	15.5391	+	NP_Citrine	+	TIR_Citrine	1.42999	1.45241	0.0297353	0.0090105	0.501838	3.30709	0.000504067	0.000473186	0.5378	10.2848	Niben101Scf01005g04004.1;Niben101Scf07608g02014.1	Niben101Scf01005g04004.1;Niben101Scf07608g02014.1	ref|WP_014243176.1| **** 2-oxoglutarate translocator [Bacteriovorax marinus] ref|YP_005034360.1| putative membrane transport protein [Bacteriovorax marinus SJ] emb|CBW25389.1| putative membrane transport protein [Bacteriovorax marinus SJ] IPR001898 (Sodium
15.9758	16.181	15.9815	16.0499	16.0463	15.9659	15.4831	15.5184	15.4487	+	NP_Citrine	+	TIR_Citrine	1.48002	1.45149	0.00132983	0.0011126	0.562697	7.9906	9.40651e-05	0	0.537294	15.787	Niben101Scf02072g03008.1;Niben101Scf00150g01014.1	Niben101Scf02072g03008.1;Niben101Scf00150g01014.1	sp|O74476|IMB3_SCHPO ***- Importin subunit beta-3 IPR007598 (Protein of unknown function DUF577), IPR016024 (Armadillo-type fold) GO:0005488 (binding), GO:0005515 (protein binding), GO:0006886 (intracellular protein transport), GO:0008536 (Ran GTPase bindi
17.7007	17.5047	17.6266	17.5562	17.5323	17.5474	17.0814	17.0008	16.9393	+	NP_Citrine	+	TIR_Citrine	1.52052	1.45089	0.00101799	0.00096957	0.603493	8.57028	0.000208563	0	0.538078	12.8951	Niben101Scf03154g04006.1;Niben101Scf03253g02009.1	Niben101Scf03154g04006.1;Niben101Scf03253g02009.1	AT5G12470.1 ***- Protein of unknown function (DUF3411) LENGTH=386 IPR021825 (Protein of unknown function DUF3411, plant);AT5G12470.1 ***- Protein of unknown function (DUF3411) LENGTH=386 IPR021825 (Protein of unknown function DUF3411, plant)
16.9234	16.659	16.9577	16.5673	16.578	16.6456	16.0936	16.1036	15.9895	+	NP_Citrine	+	TIR_Citrine	1.72859	1.44818	0.00148985	0.0011856	0.784475	7.75504	0.000261532	0.000166891	0.534739	12.1712	Niben101Scf02021g01005.1	Niben101Scf02021g01005.1	ref|WP_026735807.1| ***- 3-beta hydroxysteroid dehydrogenase [Fischerella sp. PCC 9605] IPR001509 (NAD-dependent epimerase/dehydratase, N-terminal domain), IPR016040 (NAD(P)-binding domain) GO:0003824 (catalytic activity), GO:0050662 (coenzyme binding)
18.6249	18.35	18.448	18.7594	18.8265	18.8426	18.1619	18.3551	18.3042	+	NP_Citrine	+	TIR_Citrine	1.15093	1.44784	0.112909	0.0443009	0.200565	2.02457	0.00106076	0.000479132	0.535747	8.47858	Niben101Scf00616g00002.1;Niben101Scf00254g05005.1	Niben101Scf00616g00002.1;Niben101Scf00254g05005.1	sp|Q9Z1Z0|USO1_MOUSE **** General vesicular transport factor p115 IPR016024 (Armadillo-type fold), IPR024095 (Vesicle tethering protein p115-like) GO:0000139 (Golgi membrane), GO:0005488 (binding), GO:0005737 (cytoplasm), GO:0006886 (intracellular protein
16.3012	15.849	16.0953	15.2644	15.3663	15.6465	14.8748	14.8815	14.9464	+	NP_Citrine	+	TIR_Citrine	2.28525	1.4476	0.000880562	0.00102667	1.18095	8.90072	0.0107886	0.00386133	0.524824	4.5041	Niben101Scf12431g00009.1	Niben101Scf12431g00009.1	sp|Q94B74|NUDT2_ARATH **** Nudix hydrolase 2 IPR003293 (Nudix hydrolase 6-like) GO:0016787 (hydrolase activity)
13.0682	12.903	12.9215	13.569	13.3887	13.4783	13.2556	12.7245	12.8032			+	TIR_Citrine	1.01314	1.44714	0.843728	0.913713	0.0364923	0.210277	0.0336781	0.0107337	0.550905	3.17556	Niben101Scf01954g01020.1;Niben101Scf01102g03001.1	Niben101Scf01954g01020.1;Niben101Scf01102g03001.1	sp|Q9SFB8|PI5K6_ARATH **** Phosphatidylinositol 4-phosphate 5-kinase 6 IPR023610 (Phosphatidylinositol-4-phosphate 5-kinase), IPR027483 (Phosphatidylinositol-4-phosphate 5-kinase, C-terminal), IPR027484 (Phosphatidylinositol-4-phosphate 5-kinase, N-termina
15.8764	15.709	15.7224	15.8786	15.9085	15.8999	15.3085	15.408	15.3748	+	NP_Citrine	+	TIR_Citrine	1.32587	1.44529	0.00267966	0.00158873	0.405509	6.63354	6.39407e-05	0	0.531891	17.4068	Niben101Scf02248g01001.1;Niben101Scf10767g03025.1;Niben101Scf10767g03012.1	Niben101Scf02248g01001.1;Niben101Scf10767g03025.1;Niben101Scf10767g03012.1	sp|Q9T048|DRL27_ARATH *-*- Disease resistance protein IPR002182 (NB-ARC), IPR027417 (P-loop containing nucleoside triphosphate hydrolase) GO:0043531 (ADP binding);dbj|BAB84017.1| --*- disease resistance gene [Arabidopsis thaliana];sp|Q9T048|DRL27_ARATH ***
17.857	18.1052	18.0882	17.7316	17.7264	17.7143	17.0684	17.2922	17.2099	+	NP_Citrine	+	TIR_Citrine	1.7753	1.44497	0.00132344	0.00111579	0.826644	8.00073	0.00123524	0.000550473	0.533961	8.14699	Niben101Scf00712g15023.1;Niben101Scf03631g00005.1	Niben101Scf00712g15023.1;Niben101Scf03631g00005.1	sp|O24339|CATA_SOLAP **** Catalase IPR002226 (Catalase haem-binding site), IPR010582 (Catalase immune-responsive domain), IPR011614 (Catalase core domain), IPR018028 (Catalase, mono-functional, haem-containing), IPR020835 (Catalase-like domain), IPR024708
17.2626	17.1106	17.3431	17.0064	17.0136	17.218	16.6524	16.5576	16.4384	+	NP_Citrine	+	TIR_Citrine	1.61316	1.44458	0.0017025	0.00125044	0.68935	7.48641	0.00468564	0.00209776	0.529907	5.69869	Niben101Scf00519g00010.1;Niben101Scf00063g06042.1	Niben101Scf00519g00010.1;Niben101Scf00063g06042.1	sp|P74061|RPE_SYNY3 **** Ribulose-phosphate 3-epimerase IPR000056 (Ribulose-phosphate 3-epimerase-like), IPR013785 (Aldolase-type TIM barrel) GO:0003824 (catalytic activity), GO:0005975 (carbohydrate metabolic process), GO:0008152 (metabolic process), GO:0
14.557	14.2549	14.4175	14.2254	14.3775	14.2911	13.7234	13.7675	13.814	+	NP_Citrine	+	TIR_Citrine	1.5651	1.44445	0.00214673	0.00145782	0.641467	7.03919	0.000494109	0.000478723	0.529645	10.3378	Niben101Scf01719g08010.1	Niben101Scf01719g08010.1	sp|O34392|YTRE_BACSU *-** ABC transporter ATP-binding protein YtrE IPR003439 (ABC transporter-like), IPR013525 (ABC-2 type transporter), IPR013581 (Plant PDR ABC transporter associated), IPR027417 (P-loop containing nucleoside triphosphate hydrolase) GO:00
16.3176	15.9199	16.2771	16.0646	16.0028	16.1949	15.5946	15.5968	15.4854	+	NP_Citrine	+	TIR_Citrine	1.53949	1.44375	0.00962528	0.00393895	0.612642	4.65502	0.00143741	0.000623199	0.528512	7.82865	Niben101Scf02576g00011.1;Niben101Scf11782g03013.1;Niben101Scf10222g04003.1;Niben101Ctg11802g00003.1	Niben101Scf02576g00011.1;Niben101Scf11782g03013.1;Niben101Scf10222g04003.1	AT2G37180.1 ***- Aquaporin-like superfamily protein LENGTH=285 IPR000425 (Major intrinsic protein), IPR023271 (Aquaporin-like) GO:0005215 (transporter activity), GO:0006810 (transport), GO:0016020 (membrane);AT2G37180.1 ***- Aquaporin-like superfamily prot
17.271	16.7589	17.3041	16.9776	16.9763	17.0405	16.4792	16.5064	16.4192	+	NP_Citrine	+	TIR_Citrine	1.58364	1.44364	0.0226352	0.00712977	0.643062	3.60609	9.17008e-05	0	0.529854	15.8891	Niben101Scf02145g10005.1	Niben101Scf02145g10005.1	sp|Q9K934|GCST_BACHD **** Aminomethyltransferase IPR006223 (Glycine cleavage system T protein), IPR027266 (GTP-binding protein TrmE/Glycine cleavage system T protein, domain 1), IPR029043 (Glycine cleavage T-protein/YgfZ, C-terminal domain) GO:0004047 (ami
22.5532	22.3701	22.6283	22.3939	22.5568	22.4642	21.9635	21.9145	21.9528	+	NP_Citrine	+	TIR_Citrine	1.49221	1.44337	0.00182894	0.00143625	0.57358	7.34561	0.000436408	0.000502793	0.528053	10.6737	Niben101Scf05368g03015.1;Niben101Scf08488g02011.1	Niben101Scf05368g03015.1;Niben101Scf08488g02011.1	sp|Q06721|RCA_ANASC ***- Ribulose bisphosphate carboxylase/oxygenase activase IPR003959 (ATPase, AAA-type, core), IPR027417 (P-loop containing nucleoside triphosphate hydrolase) GO:0005524 (ATP binding);sp|Q06721|RCA_ANASC *-*- Ribulose bisphosphate carbox
14.8384	14.817	14.9743	14.4428	14.4151	14.5147	13.9151	13.904	13.9673	+	NP_Citrine	+	TIR_Citrine	1.93072	1.44298	5.73838e-05	0.000510288	0.947708	17.8893	0.000118859	0	0.528702	14.8778	Niben101Scf28836g00001.1	Niben101Scf28836g00001.1	sp|P34422|DPF6_CAEEL *-** Dipeptidyl peptidase family member 6 IPR029058 (Alpha/Beta hydrolase fold) GO:0006508 (proteolysis), GO:0008236 (serine-type peptidase activity)
13.4297	13.3189	13.4602	14.0273	13.9784	14.0552	13.4809	13.5064	13.4897	+	NP_Citrine	+	TIR_Citrine	0.940717	1.44222	0.109534	0.0431039	-0.0893952	-2.05126	2.39343e-05	0	0.527979	22.3014	Niben101Scf00712g16024.1	Niben101Scf00712g16024.1	sp|Q3AYE2|GLGB_SYNS9 **** 1,4-alpha-glucan branching enzyme GlgB IPR013780 (Glycosyl hydrolase, family 13, all-beta), IPR015902 (Glycoside hydrolase, family 13) GO:0003824 (catalytic activity), GO:0003844 (1,4-alpha-glucan branching enzyme activity), GO:00
14.2123	14.0311	14.1163	15.171	15.1865	15.2588	14.741	14.6791	14.611	+	NP_Citrine	+	TIR_Citrine	0.680074	1.44184	0.000983593	0.000985075	-0.557162	-8.64758	0.000335861	0.00027027	0.528373	11.4163	Niben101Scf01068g01003.1;Niben101Scf01367g00021.1;Niben101Scf02873g00002.1	Niben101Scf01068g01003.1	AT2G31010.1 **** Protein kinase superfamily protein LENGTH=775 IPR011009 (Protein kinase-like domain) GO:0004672 (protein kinase activity), GO:0004674 (protein serine/threonine kinase activity), GO:0005524 (ATP binding), GO:0006468 (protein phosphorylation
16.9423	16.6523	16.94	16.2021	16.2626	16.3095	15.795	15.7204	15.6757	+	NP_Citrine	+	TIR_Citrine	2.17339	1.44146	0.000404458	0.000799406	1.11451	10.8844	0.000348099	0.000266344	0.527703	11.312	Niben101Scf01232g05005.1	Niben101Scf01232g05005.1	gb|ABF98470.1| ***- expressed protein [Oryza sativa Japonica Group]
19.7504	19.7842	19.7502	19.8467	19.9432	19.807	19.2904	19.385	19.3435	+	NP_Citrine	+	TIR_Citrine	1.33937	1.44054	0.000140963	0.000567961	0.421981	14.2472	0.000421498	0.000373726	0.525991	10.7696	Niben101Scf04174g05001.1;Niben101Scf00897g02011.1	Niben101Scf04174g05001.1;Niben101Scf00897g02011.1	sp|A1AHE2|LLDD_ECOK1 ***- L-lactate dehydrogenase IPR012133 (Alpha-hydroxy acid dehydrogenase, FMN-dependent), IPR013785 (Aldolase-type TIM barrel) GO:0003824 (catalytic activity), GO:0010181 (FMN binding), GO:0016491 (oxidoreductase activity), GO:0055114
17.1804	16.9801	17.3323	16.6109	16.5745	16.7768	16.1099	16.1471	16.1349	+	NP_Citrine	+	TIR_Citrine	2.05722	1.43998	0.000545459	0.000714475	1.03362	10.0775	0.00115989	0.000563358	0.523413	8.2826	Niben101Scf09170g01017.1;Niben101Scf02413g04014.1	Niben101Scf09170g01017.1;Niben101Scf02413g04014.1	sp|Q1RJT3|ODP2_RICBR **** Dihydrolipoyllysine-residue acetyltransferase component of pyruvate dehydrogenase complex IPR006257 (Dihydrolipoyllysine-residue acetyltransferase component of pyruvate dehydrogenase complex), IPR023213 (Chloramphenicol acetyltran
14.9437	14.9937	14.9272	14.932	14.848	14.794	14.3151	14.3059	14.3789	+	NP_Citrine	+	TIR_Citrine	1.53847	1.4394	3.39509e-05	0.000696629	0.621588	20.422	0.000344069	0.00026764	0.524714	11.3458	Niben101Scf00980g07010.1;Niben101Scf06266g00009.1	Niben101Scf00980g07010.1;Niben101Scf06266g00009.1	AT3G47930.1 **** L-galactono-1,4-lactone dehydrogenase LENGTH=610 IPR007173 (D-arabinono-1,4-lactone oxidase), IPR010029 (Galactonolactone dehydrogenase), IPR016166 (FAD-binding, type 2) GO:0003824 (catalytic activity), GO:0003885 (D-arabinono-1,4-lactone
19.9634	19.2054	19.7472	18.5701	18.3275	18.6318	17.8425	17.7498	18.3137	+	NP_Citrine	+	TIR_Citrine	3.20873	1.43911	0.00424052	0.00190726	1.66999	5.85706	0.0520821	0.0160544	0.541115	2.7367	Niben101Scf09015g02009.1	Niben101Scf09015g02009.1	sp|Q01846|MDM1_YEAST --*- Structural protein MDM1
17.1942	17.1517	17.2057	17.4156	17.2906	17.5122	16.8672	16.8849	16.9001	+	NP_Citrine	+	TIR_Citrine	1.23107	1.43883	9.38351e-05	0.000717791	0.299795	15.7968	0.00129303	0.000545739	0.522111	8.04976	Niben101Scf00150g03004.1;Niben101Scf02072g02017.1	Niben101Scf00150g03004.1;Niben101Scf02072g02017.1	AT1G28680.1 **** HXXXD-type acyl-transferase family protein LENGTH=451 IPR003480 (Transferase), IPR023213 (Chloramphenicol acetyltransferase-like domain) GO:0016747 (transferase activity, transferring acyl groups other than amino-acyl groups);AT1G28680.1 *
15.3096	15.1252	15.3643	15.7502	15.7218	15.7743	15.2797	15.1762	15.2156			+	TIR_Citrine	1.03204	1.43838	0.61587	0.696679	0.0425596	0.543162	9.97894e-05	0	0.524917	15.5524	Niben101Scf04122g06005.1;Niben101Scf01529g04009.1;Niben101Scf00756g01014.1;Niben101Scf00214g03010.1	Niben101Scf04122g06005.1;Niben101Scf01529g04009.1	AT4G21490.1 ***- NAD(P)H dehydrogenase B3 LENGTH=580 IPR011992 (EF-hand domain pair), IPR013027 (FAD-dependent pyridine nucleotide-disulphide oxidoreductase), IPR023753 (Pyridine nucleotide-disulphide oxidoreductase, FAD/NAD(P)-binding domain) GO:0005509 (
15.8888	15.7551	15.9732	16.1605	16.1156	16.0648	15.5111	15.6147	15.6413	+	NP_Citrine	+	TIR_Citrine	1.21841	1.43797	0.0193754	0.00646654	0.283312	3.78361	0.000410514	0.000378875	0.524588	10.8429	Niben101Scf00167g04011.1;Niben101Scf02944g00006.1;Niben101Scf13916g01005.1;Niben101Scf01292g03003.1;Niben101Scf08242g01011.1;Niben101Scf09103g00003.1;Niben101Scf03227g03022.1;Niben101Scf04473g01010.1;Niben101Scf02996g06002.1;Niben101Ctg12954g00001.1;Niben101Scf16608g00003.1;Niben101Scf13916g01003.1	Niben101Scf00167g04011.1	sp|Q8DLP3|ATPA_THEEB **** ATP synthase subunit alpha IPR005294 (ATPase, F1 complex, alpha subunit), IPR023366 (ATP synthase subunit alpha-like domain), IPR027417 (P-loop containing nucleoside triphosphate hydrolase) GO:0005524 (ATP binding), GO:0015986 (AT
12.0379	12.7346	11.9597	12.3655	12.3711	11.9991	11.8331	11.6547	11.7008	+	NP_Citrine	+	TIR_Citrine	1.47072	1.43783	0.110739	0.0432107	0.514537	2.04162	0.0184164	0.00588172	0.515705	3.84274	Niben101Scf04216g02006.1;Niben101Scf03877g00007.1	Niben101Scf04216g02006.1;Niben101Scf03877g00007.1	ref|WP_002796693.1| **** Phot [Microcystis aeruginosa PCC 9809] IPR002683 (Photosystem II PsbP, oxygen evolving complex) GO:0005509 (calcium ion binding), GO:0009523 (photosystem II), GO:0009654 (photosystem II oxygen evolving complex), GO:0015979 (photosy
11.6349	12.0003	11.7421	11.5348	11.534	11.6529	10.998	11.2805	10.8434	+	NP_Citrine	+	TIR_Citrine	1.68018	1.43682	0.0109717	0.00424728	0.751825	4.48215	0.0163724	0.00547272	0.533268	3.9821	Niben101Scf11891g01022.1;Niben101Scf01683g17008.1	Niben101Scf11891g01022.1;Niben101Scf01683g17008.1	sp|Q96JI7|SPTCS_HUMAN *-*- Spatacsin IPR028103 (Spatacsin), IPR028107 (Spatacsin, C-terminal domain);sp|Q3UHA3|SPTCS_MOUSE *-*- Spatacsin IPR028103 (Spatacsin), IPR028107 (Spatacsin, C-terminal domain)
17.448	17.5405	17.4929	17.4269	17.3087	17.4431	16.8007	16.924	16.8872	+	NP_Citrine	+	TIR_Citrine	1.53978	1.43654	0.000161329	0.000521158	0.623149	13.7667	0.000732667	0.000538967	0.522292	9.33652	Niben101Scf00952g03003.1;Niben101Ctg03632g00004.1	Niben101Scf00952g03003.1	sp|P04770|GLNA1_PHAVU *-** Glutamine synthetase PR-1 IPR008147 (Glutamine synthetase, beta-Grasp), IPR014746 (Glutamine synthetase/guanido kinase, catalytic domain), IPR027302 (Glutamine synthetase, N-terminal conserved site), IPR027303 (Glutamine syntheta
15.7819	16.6532	15.5985	15.5036	15.4661	15.601	15.0443	15.0297	14.9308	+	NP_Citrine	+	TIR_Citrine	2.12264	1.43619	0.0367588	0.0118014	1.0096	3.08482	0.000628253	0.000436469	0.521996	9.71601	Niben101Scf33454g00007.1	Niben101Scf33454g00007.1	AT3G55440.1 **** triosephosphate isomerase LENGTH=254 IPR000652 (Triosephosphate isomerase), IPR013785 (Aldolase-type TIM barrel) GO:0003824 (catalytic activity), GO:0004807 (triose-phosphate isomerase activity), GO:0006096 (glycolytic process), GO:0008152
15.8134	15.7605	15.9833	15.8804	15.8415	15.9793	15.4441	15.3844	15.3064	+	NP_Citrine	+	TIR_Citrine	1.39104	1.4361	0.00372818	0.00176875	0.474101	6.06672	0.000799731	0.000520399	0.522086	9.12653	Niben101Scf29632g00004.1	Niben101Scf29632g00004.1	AT5G48790.1 ***- Domain of unknown function (DUF1995) LENGTH=316 IPR018962 (Domain of unknown function DUF1995)
16.2154	16.108	16.0682	16.5164	16.4838	16.5151	16.0064	15.967	15.9768	+	NP_Citrine	+	TIR_Citrine	1.10834	1.43563	0.0319105	0.00953388	0.147154	3.23215	5.17775e-06	0	0.521708	32.7589	Niben101Scf03550g00017.1;Niben101Scf08653g02001.1	Niben101Scf03550g00017.1;Niben101Scf08653g02001.1	sp|Q8SSH3|TCPD_ENCCU ***- T-complex protein 1 subunit delta IPR002423 (Chaperonin Cpn60/TCP-1), IPR027409 (GroEL-like apical domain), IPR027410 (TCP-1-like chaperonin intermediate domain), IPR027413 (GroEL-like equatorial domain) GO:0005524 (ATP binding),
15.0074	15.3378	15.1004	15.2813	15.2373	15.191	14.7269	14.7463	14.6725	+	NP_Citrine	+	TIR_Citrine	1.35639	1.43542	0.0126725	0.00475332	0.4333	4.29731	0.000107563	0	0.521342	15.2595	Niben101Scf01142g03007.1;Niben101Scf06190g03004.1	Niben101Scf01142g03007.1	sp|Q67PA6|SYP_SYMTH **** Proline--tRNA ligase IPR002316 (Proline-tRNA ligase, class IIa), IPR017449 (Prolyl-tRNA synthetase, class II) GO:0000166 (nucleotide binding), GO:0004812 (aminoacyl-tRNA ligase activity), GO:0004827 (proline-tRNA ligase activity),
13.6084	13.55	13.6322	13.7243	13.7936	13.824	13.1099	13.2853	13.372	+	NP_Citrine	+	TIR_Citrine	1.26356	1.4354	0.0134958	0.00499059	0.341161	4.21832	0.00313511	0.00113392	0.524929	6.35873	Niben101Scf01905g00009.1	Niben101Scf01905g00009.1	AT5G35170.1 **** adenylate kinase family protein LENGTH=588 IPR000850 (Adenylate kinase/UMP-CMP kinase), IPR018962 (Domain of unknown function DUF1995), IPR027417 (P-loop containing nucleoside triphosphate hydrolase) GO:0004017 (adenylate kinase activity),
16.4254	16.0379	16.4638	15.5613	15.7232	15.7427	15.0278	15.2772	15.1542	+	NP_Citrine	+	TIR_Citrine	2.24195	1.43527	0.00168087	0.00125714	1.15594	7.51179	0.00476246	0.00215358	0.522656	5.67323	Niben101Scf01438g08004.1	Niben101Scf01438g08004.1	sp|Q05001|NCPR_CATRO **** NADPH--cytochrome P450 reductase IPR001094 (Flavodoxin), IPR023173 (NADPH-cytochrome p450 reductase, FAD-binding, alpha-helical domain-3), IPR029039 (Flavoprotein-like) GO:0005506 (iron ion binding), GO:0010181 (FMN binding), GO:0
16.4793	16.5104	16.5655	17.1386	17.2032	17.1621	16.5599	16.6899	16.6914	+	NP_Citrine	+	TIR_Citrine	0.914119	1.43379	0.0628887	0.0212455	-0.128684	-2.55623	0.000392391	0.000385965	0.520884	10.9695	Niben101Scf05627g01018.1;Niben101Scf02805g05007.1	Niben101Scf05627g01018.1	AT2G01190.1 *-*- Octicosapeptide/Phox/Bem1p family protein LENGTH=720 IPR000270 (Phox/Bem1p) GO:0005515 (protein binding)
15.0753	15.132	15.2305	15.9927	15.8238	15.97	15.3854	15.4417	15.4058	+	NP_Citrine	+	TIR_Citrine	0.832899	1.4336	0.00534424	0.00238363	-0.26503	-5.4954	0.000730549	0.000539474	0.517909	9.34353	Niben101Scf05342g02002.1	Niben101Scf05342g02002.1	AT5G63400.1 **** adenylate kinase 1 LENGTH=246 IPR000850 (Adenylate kinase/UMP-CMP kinase), IPR027417 (P-loop containing nucleoside triphosphate hydrolase) GO:0004017 (adenylate kinase activity), GO:0005524 (ATP binding), GO:0006139 (nucleobase-containing
13.0435	13.455	13.0675	12.9392	12.9942	12.693	12.4796	12.4042	12.1857	+	NP_Citrine	+	TIR_Citrine	1.78948	1.43351	0.0064879	0.00281098	0.832169	5.20633	0.0153472	0.00517168	0.51902	4.06012	Niben101Scf04032g00001.1	Niben101Scf04032g00001.1	sp|B2AML6|MTNA_PODAN *-*- Methylthioribose-1-phosphate isomerase IPR000649 (Initiation factor 2B-related), IPR000782 (FAS1 domain), IPR027363 (Methylthioribose-1-phosphate isomerase-like, N-terminal domain) GO:0044237 (cellular metabolic process)
16.2881	16.0915	16.3509	16.1407	16.1741	16.0825	15.6721	15.6114	15.555	+	NP_Citrine	+	TIR_Citrine	1.55191	1.43322	0.00177068	0.00134151	0.630664	7.40894	0.000271896	0.000164894	0.51956	12.0508	Niben101Scf15549g00002.1;Niben101Scf00087g06008.1	Niben101Scf15549g00002.1;Niben101Scf00087g06008.1	sp|Q8KCJ0|HEM2_CHLTE ***- Delta-aminolevulinic acid dehydratase IPR001731 (Porphobilinogen synthase), IPR013785 (Aldolase-type TIM barrel) GO:0003824 (catalytic activity), GO:0004655 (porphobilinogen synthase activity), GO:0033014 (tetrapyrrole biosyntheti
17.2843	16.9318	17.4169	14.2802	13.987	14.3841	14.0653	13.4216	13.5543	+	NP_Citrine	+	TIR_Citrine	11.4495	1.43277	0.000132291	0.000598465	3.53061	14.4788	0.0794178	0.0256315	0.536775	2.33955	Niben101Scf07382g01007.1	Niben101Scf07382g01007.1	sp|Q06881|BCCP_NOSS1 ***- Biotin carboxyl carrier protein of acetyl-CoA carboxylase IPR000089 (Biotin/lipoyl attachment)
15.2554	15.2846	15.3929	15.1584	15.2626	15.2054	14.6592	14.6391	14.7708	+	NP_Citrine	+	TIR_Citrine	1.53827	1.4325	0.000446818	0.000766382	0.621258	10.6092	0.000519024	0.000467775	0.51908	10.2075	Niben101Scf01451g05003.1;Niben101Scf01291g00001.1;Niben101Scf04436g15042.1;Niben101Scf05971g00007.1	Niben101Scf01451g05003.1;Niben101Scf01291g00001.1;Niben101Scf04436g15042.1;Niben101Scf05971g00007.1	sp|Q9LHE5|TO401_ARATH **** Mitochondrial import receptor subunit TOM40-1 IPR023614 (Porin domain), IPR027246 (Eukaryotic porin/Tom40) GO:0005741 (mitochondrial outer membrane), GO:0055085 (transmembrane transport);sp|Q9LHE5|TO401_ARATH **** Mitochondrial i
14.4057	14.3822	14.6593	14.7076	14.781	14.6644	14.2444	14.055	14.2904	+	NP_Citrine	+	TIR_Citrine	1.22076	1.4323	0.0666947	0.0226282	0.285772	2.50101	0.00282441	0.00101477	0.52107	6.54033	Niben101Scf03840g02006.1	Niben101Scf03840g02006.1	sp|O84100|RS1_CHLTR *-*- 30S ribosomal protein S1 IPR000110 (Ribosomal protein S1) GO:0003676 (nucleic acid binding), GO:0003723 (RNA binding), GO:0003735 (structural constituent of ribosome), GO:0005840 (ribosome), GO:0006412 (translation)
19.0599	19.1193	19.0269	19.1233	19.0689	19.0738	18.5698	18.5828	18.5652	+	NP_Citrine	+	TIR_Citrine	1.41085	1.43022	5.59294e-05	0.000518828	0.496077	18.0056	9.0817e-06	0	0.516048	28.4514	Niben101Scf06898g00001.1;Niben101Scf06685g00010.1;Niben101Scf05811g02022.1;Niben101Scf01951g00003.1;Niben101Scf00595g08047.1;Niben101Scf07451g01001.1	Niben101Scf06898g00001.1;Niben101Scf06685g00010.1	sp|Q43695|TBB3_MAIZE ***- Tubulin beta-3 chain IPR000217 (Tubulin), IPR023123 (Tubulin, C-terminal) GO:0003924 (GTPase activity), GO:0005200 (structural constituent of cytoskeleton), GO:0005525 (GTP binding), GO:0005874 (microtubule), GO:0006184 (GTP catab
18.4822	18.5618	18.4431	18.906	18.9615	18.9886	18.4339	18.4498	18.4251			+	TIR_Citrine	1.04262	1.4301	0.171062	0.0757391	0.059405	1.66591	3.45658e-05	0	0.515743	20.3298	Niben101Scf01892g02015.1	Niben101Scf01892g02015.1	sp|A0R5C5|GALE_MYCS2 **** UDP-glucose 4-epimerase IPR001509 (NAD-dependent epimerase/dehydratase, N-terminal domain), IPR005888 (dTDP-glucose 4,6-dehydratase), IPR029903 (RmlD-like substrate binding domain) GO:0003824 (catalytic activity), GO:0008460 (dTDP
22.6066	22.5656	22.692	20.4942	20.5399	20.3873	19.8614	20.0199	19.993	+	NP_Citrine	+	TIR_Citrine	6.33187	1.42946	1.70222e-06	0	2.66331	43.2911	0.0015029	0.00068015	0.515713	7.73722	Niben101Scf04292g01004.1	Niben101Scf04292g01004.1	sp|Q06881|BCCP_NOSS1 --*- Biotin carboxyl carrier protein of acetyl-CoA carboxylase IPR000089 (Biotin/lipoyl attachment)
12.2258	13.0313	12.2478	11.8808	11.9897	11.6596	11.3482	11.5009	11.1325	+	NP_Citrine	+	TIR_Citrine	2.32579	1.42877	0.0147131	0.00530206	1.17443	4.11159	0.0232711	0.00728979	0.516165	3.57502	Niben101Scf02049g01002.1;Niben101Ctg15295g00003.1	Niben101Scf02049g01002.1;Niben101Ctg15295g00003.1	sp|Q9LXT3|MBF1B_ARATH ***- Multiprotein-bridging factor 1b IPR010982 (Lambda repressor-like, DNA-binding domain), IPR013729 (Multiprotein bridging factor 1, N-terminal) GO:0003677 (DNA binding), GO:0043565 (sequence-specific DNA binding);sp|Q9LXT3|MBF1B_AR
12.6853	12.6678	12.5435	12.6347	12.7849	12.454	12.0528	12.047	12.2403	+	NP_Citrine	+	TIR_Citrine	1.43132	1.42862	0.00260561	0.00143975	0.518817	6.68366	0.0112305	0.00383697	0.511141	4.45187	Niben101Scf00159g07003.1	Niben101Scf00159g07003.1	AT5G55530.1 **** Calcium-dependent lipid-binding (CaLB domain) family protein LENGTH=405 IPR000008 (C2 domain) GO:0005515 (protein binding)
17.5473	17.4714	17.8533	16.9756	16.7691	16.7754	16.2286	16.3089	16.4405	+	NP_Citrine	+	TIR_Citrine	2.47071	1.42861	0.00060102	0.000683609	1.29794	9.82803	0.00497751	0.00226048	0.514035	5.60454	Niben101Scf09742g00031.1;Niben101Scf03736g00002.1	Niben101Scf09742g00031.1;Niben101Scf03736g00002.1	sp|B1XIR0|RL35_SYNP2 --*- 50S ribosomal protein L35 IPR021137 (Ribosomal protein L35) GO:0003735 (structural constituent of ribosome), GO:0005622 (intracellular), GO:0005840 (ribosome), GO:0006412 (translation);sp|Q2LR20|RL35_SYNAS --*- 50S ribosomal prote
14.5078	14.8214	14.6991	14.5603	14.6049	14.7117	13.9331	14.1739	14.2153	+	NP_Citrine	+	TIR_Citrine	1.48366	1.42836	0.0109389	0.00425423	0.568698	4.48605	0.0063153	0.0026616	0.51821	5.24579	Niben101Scf04287g06007.1	Niben101Scf04287g06007.1	sp|A6VZ30|SUCC_MARMS ***- Succinyl-CoA ligase [ADP-forming] subunit beta IPR013650 (ATP-grasp fold, succinyl-CoA synthetase-type), IPR016102 (Succinyl-CoA synthetase-like) GO:0005524 (ATP binding)
18.4016	18.2974	18.4268	18.6356	18.6394	18.717	18.1153	18.1819	18.1538	+	NP_Citrine	+	TIR_Citrine	1.16938	1.42791	0.00696124	0.00292474	0.224916	5.1044	9.71233e-05	0	0.513673	15.6595	Niben101Scf01958g05004.1	Niben101Scf01958g05004.1	sp|Q07346|DCE_PETHY ***- Glutamate decarboxylase IPR002129 (Pyridoxal phosphate-dependent decarboxylase), IPR015424 (Pyridoxal phosphate-dependent transferase) GO:0003824 (catalytic activity), GO:0016831 (carboxy-lyase activity), GO:0019752 (carboxylic aci
15.353	15.8624	14.9296	15.3697	15.3422	15.4261	14.8426	14.8931	14.8615			+	TIR_Citrine	1.48065	1.42788	0.128685	0.052552	0.515929	1.91041	5.75837e-05	0	0.513598	17.8735	Niben101Scf00700g09001.1;Niben101Scf00700g08006.1	Niben101Scf00700g09001.1;Niben101Scf00700g08006.1	sp|Q43046|COMT1_POPKI **** Caffeic acid 3-O-methyltransferase 1 IPR016461 (O-methyltransferase COMT-type), IPR029063 (S-adenosyl-L-methionine-dependent methyltransferase) GO:0008168 (methyltransferase activity), GO:0008171 (O-methyltransferase activity), G
15.7168	16.1441	15.718	15.5336	15.453	15.3592	14.8524	14.9532	15	+	NP_Citrine	+	TIR_Citrine	1.91526	1.42785	0.00341122	0.00181322	0.9244	6.21502	0.00152594	0.000677107	0.513389	7.70623	Niben101Scf04156g00011.1;Niben101Scf04083g04045.1	Niben101Scf04156g00011.1	sp|P70168|IMB1_MOUSE ***- Importin subunit beta-1 IPR016024 (Armadillo-type fold) GO:0005488 (binding), GO:0006886 (intracellular protein transport), GO:0008536 (Ran GTPase binding)
15.703	15.8141	15.6212	15.7722	15.5913	15.658	15.2164	15.1207	15.1474	+	NP_Citrine	+	TIR_Citrine	1.46697	1.42775	0.000926871	0.00100873	0.551232	8.78263	0.00103514	0.000481544	0.512362	8.53296	Niben101Scf15402g00005.1	Niben101Scf15402g00005.1	gb|KEH20515.1| **** zinc ion-binding protein [Medicago truncatula] IPR012935 (Zinc finger, C3HC-like) GO:0005634 (nucleus), GO:0008270 (zinc ion binding)
17.2951	16.9137	17.3299	17.1743	17.2157	17.3357	16.7618	16.7014	16.7277	+	NP_Citrine	+	TIR_Citrine	1.37649	1.42705	0.0287919	0.00879945	0.44928	3.34163	0.00057575	0.00045045	0.511611	9.93776	Niben101Scf00853g07005.1;Niben101Scf00991g05008.1	Niben101Scf00853g07005.1;Niben101Scf00991g05008.1	sp|Q9FJX3|VDAC2_ARATH **** Mitochondrial outer membrane protein porin 2 IPR023614 (Porin domain), IPR027246 (Eukaryotic porin/Tom40) GO:0005741 (mitochondrial outer membrane), GO:0055085 (transmembrane transport);sp|Q84P97|VDAC5_ORYSJ **** Mitochondrial ou
14.1078	14.498	14.4267	14.4948	14.4934	14.3228	13.9415	13.8811	13.9557	+	NP_Citrine	+	TIR_Citrine	1.34483	1.42677	0.0267013	0.0081522	0.418067	3.42321	0.00114743	0.000568404	0.510881	8.30607	Niben101Scf05392g01022.1;Niben101Scf02814g00001.1	Niben101Scf05392g01022.1;Niben101Scf02814g00001.1	sp|Q9XEX2|PRX2B_ARATH ***- Peroxiredoxin-2B IPR012336 (Thioredoxin-like fold) GO:0016491 (oxidoreductase activity);sp|Q9XEX2|PRX2B_ARATH ***- Peroxiredoxin-2B IPR012336 (Thioredoxin-like fold) GO:0016491 (oxidoreductase activity)
13.154	12.653	13.0307	12.0644	12.0128	12.3366	11.6608	11.6582	11.5766	+	NP_Citrine	+	TIR_Citrine	2.51189	1.42669	0.00101584	0.000972632	1.31401	8.57503	0.00829971	0.00318458	0.506066	4.85659	Niben101Scf05617g00025.1;Niben101Scf14922g00011.1	Niben101Scf05617g00025.1;Niben101Scf14922g00011.1	sp|Q8N0W3|FUK_HUMAN *-** L-fucose kinase IPR006206 (Mevalonate/galactokinase) GO:0005524 (ATP binding), GO:0005737 (cytoplasm), GO:0008152 (metabolic process), GO:0016301 (kinase activity), GO:0016773 (phosphotransferase activity, alcohol group as acceptor
15.6393	15.4904	15.6815	15.6133	15.6451	15.5847	15.0579	15.1208	15.127	+	NP_Citrine	+	TIR_Citrine	1.41798	1.4264	0.00126689	0.00114426	0.501873	8.09307	5.35213e-05	0	0.512506	18.2069	Niben101Scf01942g04002.1;Niben101Scf08526g01012.1;Niben101Scf05057g04004.1	Niben101Scf01942g04002.1;Niben101Scf08526g01012.1;Niben101Scf05057g04004.1	sp|A4FV54|RAB8A_BOVIN ***- Ras-related protein Rab-8A IPR001806 (Small GTPase superfamily), IPR002041 (Ran GTPase), IPR005225 (Small GTP-binding protein domain), IPR027417 (P-loop containing nucleoside triphosphate hydrolase) GO:0003924 (GTPase activity),
15.8618	15.9921	15.844	15.902	15.8895	15.9345	15.2694	15.4739	15.4387	+	NP_Citrine	+	TIR_Citrine	1.41825	1.42611	0.00299555	0.00155324	0.505314	6.43743	0.00133929	0.00053775	0.514681	7.97572	Niben101Scf16592g00012.1	Niben101Scf16592g00012.1	AT3G26600.1 ***- armadillo repeat only 4 LENGTH=615 IPR016024 (Armadillo-type fold) GO:0005488 (binding), GO:0005515 (protein binding)
12.6466	12.6541	12.3165	13.1567	12.9319	12.7683	12.411	12.5374	12.3971			+	TIR_Citrine	1.06994	1.42529	0.492169	0.47115	0.0905647	0.755182	0.0141432	0.004782	0.503812	4.16017	Niben101Scf15817g00002.1	Niben101Scf15817g00002.1	sp|P48699|RBL_DENCL *-** Ribulose bisphosphate carboxylase large chain IPR000685 (Ribulose bisphosphate carboxylase, large subunit, C-terminal) GO:0000287 (magnesium ion binding), GO:0015977 (carbon fixation), GO:0016984 (ribulose-bisphosphate carboxylase
15.4504	15.1298	15.4833	15.2896	15.3281	15.2164	14.8179	14.7159	14.7692	+	NP_Citrine	+	TIR_Citrine	1.51029	1.42454	0.00730576	0.00315389	0.586847	5.03538	0.000316754	0.000275344	0.510356	11.5889	Niben101Scf01308g03004.1	Niben101Scf01308g03004.1	sp|Q9TL08|CHLI_NEPOL *-*- Magnesium-chelatase subunit ChlI IPR027417 (P-loop containing nucleoside triphosphate hydrolase)
15.5597	15.5659	15.2893	15.2357	15.1883	15.2745	14.7617	14.7102	14.6967	+	NP_Citrine	+	TIR_Citrine	1.68656	1.42413	0.00130755	0.00112331	0.748719	8.02617	8.89219e-05	0	0.509926	16.0134	Niben101Scf01085g06006.1	Niben101Scf01085g06006.1	AT5G58320.2 ***- Kinase interacting (KIP1-like) family protein LENGTH=558 IPR011684 (KIP1-like)
17.2909	17.3277	17.3343	17.3739	17.3034	17.243	16.8008	16.7987	16.7948	+	NP_Citrine	+	TIR_Citrine	1.4336	1.42369	2.82521e-06	0	0.519519	38.131	0.000177788	0	0.508639	13.4305	Niben101Scf02685g00006.1	Niben101Scf02685g00006.1	sp|B2UE66|FTSH_RALPJ *-** ATP-dependent zinc metalloprotease FtsH IPR000642 (Peptidase M41), IPR003959 (ATPase, AAA-type, core), IPR027417 (P-loop containing nucleoside triphosphate hydrolase) GO:0004222 (metalloendopeptidase activity), GO:0005524 (ATP bin
17.0322	17.2764	16.8739	17.2541	17.1305	17.232	16.7245	16.7036	16.6652	+	NP_Citrine	+	TIR_Citrine	1.29452	1.42261	0.0373601	0.0120819	0.363058	3.06815	0.000264386	0.000165997	0.507757	12.1375	Niben101Scf02461g00003.1	Niben101Scf02461g00003.1	AT1G79550.1 **** phosphoglycerate kinase LENGTH=401 IPR001576 (Phosphoglycerate kinase) GO:0004618 (phosphoglycerate kinase activity), GO:0006096 (glycolytic process)
14.4292	14.5933	14.3525	14.4694	14.5657	14.5222	13.9992	14.0751	13.9585	+	NP_Citrine	+	TIR_Citrine	1.36611	1.42196	0.00475049	0.00214118	0.447361	5.67716	0.00032324	0.000273973	0.508157	11.5289	Niben101Scf04292g11008.1;Niben101Scf00155g04014.1	Niben101Scf04292g11008.1;Niben101Scf00155g04014.1	AT5G56350.1 **** Pyruvate kinase family protein LENGTH=498 IPR001697 (Pyruvate kinase) GO:0000287 (magnesium ion binding), GO:0003824 (catalytic activity), GO:0004743 (pyruvate kinase activity), GO:0006096 (glycolytic process), GO:0030955 (potassium ion bi
14.6265	14.4657	14.7401	14.7948	14.6806	14.6482	14.1157	14.2219	14.2654	+	NP_Citrine	+	TIR_Citrine	1.33122	1.42096	0.0108794	0.00419574	0.40974	4.49316	0.00128745	0.000546166	0.506846	8.05892	Niben101Scf10735g00019.1;Niben101Scf22954g00007.1	Niben101Scf10735g00019.1;Niben101Scf22954g00007.1	sp|A4XPI6|BETB_PSEMY **** NAD/NADP-dependent betaine aldehyde dehydrogenase IPR016161 (Aldehyde/histidinol dehydrogenase), IPR029510 (Aldehyde dehydrogenase, glutamic acid active site) GO:0008152 (metabolic process), GO:0016491 (oxidoreductase activity), G
18.979	18.6629	19.0064	18.7378	18.7139	18.834	18.3191	18.2219	18.225	+	NP_Citrine	+	TIR_Citrine	1.55282	1.42084	0.00544411	0.00237604	0.627399	5.46726	0.000480237	0.000484914	0.50651	10.4139	Niben101Scf04331g09018.1;Niben101Scf00837g11004.1;Niben101Scf06890g01022.1	Niben101Scf04331g09018.1;Niben101Scf00837g11004.1	AT4G24190.1 *-*- Chaperone protein htpG family protein LENGTH=823 IPR001404 (Heat shock protein Hsp90 family) GO:0005524 (ATP binding), GO:0006457 (protein folding), GO:0006950 (response to stress), GO:0051082 (unfolded protein binding);AT4G24190.1 *-*- Ch
18.312	18.3569	18.3439	18.2438	18.2247	18.2215	17.7307	17.6979	17.742	+	NP_Citrine	+	TIR_Citrine	1.53057	1.4205	5.19709e-06	0	0.614063	32.7283	4.49825e-06	0	0.506481	33.9351	Niben101Scf05017g06019.1;Niben101Scf03500g02019.1	Niben101Scf05017g06019.1;Niben101Scf03500g02019.1	sp|Q4V0I4|F16PA_XANC8 **** Fructose-1,6-bisphosphatase class 1 IPR000146 (Fructose-1,6-bisphosphatase class 1/Sedoheputulose-1,7-bisphosphatase) GO:0005975 (carbohydrate metabolic process), GO:0042132 (fructose 1,6-bisphosphate 1-phosphatase activity), GO:
15.552	16.6615	15.2602	15.555	15.3798	15.2485	14.7998	14.8775	14.9965	+	NP_Citrine	+	TIR_Citrine	2.09112	1.42047	0.0961311	0.0361909	0.933274	2.16701	0.00888059	0.00318163	0.50316	4.76377	Niben101Scf01414g02024.1;Niben101Scf03795g01003.1	Niben101Scf01414g02024.1	sp|Q8P137|KPRS2_STRP8 ***- Ribose-phosphate pyrophosphokinase 2 IPR029057 (Phosphoribosyltransferase-like), IPR029099 (Ribose-phosphate pyrophosphokinase, N-terminal domain) GO:0009116 (nucleoside metabolic process)
19.2312	19.4065	19.2891	19.2805	19.2994	19.3347	18.8164	18.8057	18.7788	+	NP_Citrine	+	TIR_Citrine	1.42444	1.41876	0.000647112	0.000812887	0.50863	9.64191	1.30793e-05	0	0.504547	25.961	Niben101Scf10910g00006.1;Niben101Scf12623g00008.1	Niben101Scf10910g00006.1;Niben101Scf12623g00008.1	AT1G26190.1 *-** Phosphoribulokinase / Uridine kinase family LENGTH=674 IPR006082 (Phosphoribulokinase), IPR027417 (P-loop containing nucleoside triphosphate hydrolase) GO:0005524 (ATP binding), GO:0005975 (carbohydrate metabolic process), GO:0008152 (meta
17.5595	17.101	17.5264	17.2004	17.0119	17.3382	16.7719	16.6352	16.6459	+	NP_Citrine	+	TIR_Citrine	1.65232	1.41811	0.00989288	0.0039742	0.711277	4.61841	0.00872006	0.00319291	0.499165	4.78867	Niben101Scf02330g00012.1	Niben101Scf02330g00012.1	sp|P00965|GLNA3_PHAVU **** Glutamine synthetase N-1 IPR008147 (Glutamine synthetase, beta-Grasp), IPR014746 (Glutamine synthetase/guanido kinase, catalytic domain), IPR027302 (Glutamine synthetase, N-terminal conserved site), IPR027303 (Glutamine synthetas
16.8196	16.5844	16.787	16.6787	16.7197	16.8203	16.3871	16.145	16.1662	+	NP_Citrine	+	TIR_Citrine	1.41129	1.41789	0.0096018	0.00394118	0.497543	4.65829	0.00453152	0.00184615	0.50673	5.75136	Niben101Scf06357g02001.1	Niben101Scf06357g02001.1	gb|KFB86090.1| ***- 3-beta hydroxysteroid dehydrogenase [Calothrix sp. 336/3] IPR016040 (NAD(P)-binding domain)
17.9464	17.9285	17.791	18.0362	17.8603	17.9885	17.4798	17.4563	17.4449	+	NP_Citrine	+	TIR_Citrine	1.34712	1.4173	0.0010314	0.000966527	0.428306	8.54104	0.000723671	0.000540999	0.501324	9.36649	Niben101Scf06825g03009.1;Niben101Scf00338g08013.1;Niben101Scf02003g01002.1;Niben101Scf02353g02004.1;Niben101Scf02353g01015.1;Niben101Scf02003g01026.1	Niben101Scf06825g03009.1;Niben101Scf00338g08013.1;Niben101Scf02003g01002.1;Niben101Scf02353g02004.1;Niben101Scf02353g01015.1	sp|A6NA00|RSSA_ORNPR **** 40S ribosomal protein SA IPR001865 (Ribosomal protein S2), IPR023591 (Ribosomal protein S2, flavodoxin-like domain) GO:0003735 (structural constituent of ribosome), GO:0005622 (intracellular), GO:0005840 (ribosome), GO:0006412 (tr
12.4955	12.0939	12.6628	12.5873	12.3041	12.5683	11.9555	12.07	11.9388	+	NP_Citrine	+	TIR_Citrine	1.36351	1.41712	0.0688898	0.0231263	0.429325	2.47077	0.00763937	0.00293816	0.498491	4.97223	Niben101Scf09169g01002.1	Niben101Scf09169g01002.1	sp|Q2FT38|RL5_METHJ ***- 50S ribosomal protein L5 IPR002132 (Ribosomal protein L5), IPR022803 (Ribosomal protein L5 domain) GO:0003735 (structural constituent of ribosome), GO:0005622 (intracellular), GO:0005840 (ribosome), GO:0006412 (translation)
14.431	14.2342	14.3497	13.8381	13.8224	13.5816	13.3032	13.2551	13.1939	+	NP_Citrine	+	TIR_Citrine	2.12741	1.41481	7.61054e-05	0.000815331	1.08754	16.6569	0.00502117	0.00225792	0.496617	5.59104	Niben101Scf00735g06017.1	Niben101Scf00735g06017.1	sp|O65628|CTU2_ARATH **** Cytoplasmic tRNA 2-thiolation protein 2 IPR014729 (Rossmann-like alpha/beta/alpha sandwich fold), IPR019407 (Thiouridylase, cytoplasmic, subunit 2) GO:0000049 (tRNA binding), GO:0002098 (tRNA wobble uridine modification), GO:00342
19.0521	19.8498	18.7439	19.0784	18.8082	18.7507	18.4152	18.394	18.3476	+	NP_Citrine	+	TIR_Citrine	1.87567	1.4146	0.0658283	0.0222434	0.829629	2.51326	0.00869646	0.00319777	0.493457	4.79237	Niben101Scf00568g04011.1;Niben101Scf29115g00001.1;Niben101Scf04655g02010.1;Niben101Scf04558g00001.1;Niben101Scf08445g02022.1;Niben101Scf02164g05011.1;Niben101Scf28590g00002.1;Niben101Scf04655g02008.1;Niben101Scf04328g00050.1	Niben101Scf00568g04011.1	sp|B2LMI9|PSBC_GUIAB **** Photosystem II CP43 reaction center protein IPR000484 (Photosynthetic reaction centre, L/M), IPR000932 (Photosystem antenna protein-like) GO:0009521 (photosystem), GO:0009523 (photosystem II), GO:0009767 (photosynthetic electron t
16.0668	15.809	15.8445	15.9705	16.0336	16.0742	15.54	15.5705	15.4666	+	NP_Citrine	+	TIR_Citrine	1.30583	1.41454	0.0115896	0.00447676	0.381034	4.41122	0.000315353	0.000275689	0.500366	11.6021	Niben101Scf02461g02002.1;Niben101Scf00117g02017.1;Niben101Scf00143g03005.1;Niben101Scf05688g10002.1;Niben101Scf09552g01024.1;Niben101Scf08228g04006.1	Niben101Scf02461g02002.1	AT1G18160.1 *-** Protein kinase superfamily protein LENGTH=992 IPR000270 (Phox/Bem1p), IPR011009 (Protein kinase-like domain) GO:0004672 (protein kinase activity), GO:0004674 (protein serine/threonine kinase activity), GO:0005515 (protein binding), GO:0005
17.7052	17.4516	17.7082	17.6114	17.5827	17.6491	17.0813	17.0943	17.1661	+	NP_Citrine	+	TIR_Citrine	1.42628	1.41452	0.00467255	0.00208021	0.507828	5.70308	0.000105535	0	0.500544	15.3333	Niben101Scf10055g07005.1	Niben101Scf10055g07005.1	sp|Q6FFL8|MAO1_ACIAD **** NAD-dependent malic enzyme IPR001891 (Malic oxidoreductase) GO:0004470 (malic enzyme activity), GO:0004471 (malate dehydrogenase (decarboxylating) (NAD+) activity), GO:0006108 (malate metabolic process), GO:0051287 (NAD binding),
16.1324	15.8303	15.9416	15.1649	15.2823	15.3478	14.6746	14.8194	14.8025	+	NP_Citrine	+	TIR_Citrine	2.308	1.41425	0.000267152	0.000823315	1.20264	12.1052	0.00207766	0.000705155	0.499499	7.1008	Niben101Scf02353g05007.1;Niben101Scf00338g10006.1;Niben101Scf04078g02006.1;Niben101Scf06825g01017.1	Niben101Scf02353g05007.1;Niben101Scf00338g10006.1;Niben101Scf04078g02006.1;Niben101Scf06825g01017.1	sp|Q9XTT8|PP4C2_CAEEL ***- Serine/threonine-protein phosphatase 4 catalytic subunit 2 IPR029052 (Metallo-dependent phosphatase-like) GO:0016787 (hydrolase activity);AT1G69960.1 ***- serine/threonine protein phosphatase 2A LENGTH=307 IPR029052 (Metallo-depe
18.6387	18.684	18.4938	18.5177	18.412	18.4709	17.9322	17.9143	18.0537	+	NP_Citrine	+	TIR_Citrine	1.55794	1.41364	0.000899016	0.00101987	0.638726	8.85276	0.000724673	0.00054049	0.50011	9.36313	Niben101Scf01945g01009.1;Niben101Scf01945g01012.1;Niben101Scf06545g00010.1;Niben101Scf00272g11021.1;Niben101Scf05229g04013.1;Niben101Ctg11463g00002.1;Niben101Scf05229g04025.1	Niben101Scf01945g01009.1;Niben101Scf01945g01012.1;Niben101Scf06545g00010.1;Niben101Scf00272g11021.1;Niben101Scf05229g04013.1	sp|P61992|RS4_PYRAB **** 30S ribosomal protein S4 IPR001912 (Ribosomal protein S4/S9, N-terminal), IPR022801 (Ribosomal protein S4/S9) GO:0003723 (RNA binding), GO:0003735 (structural constituent of ribosome), GO:0005622 (intracellular), GO:0006412 (transl
16.5836	16.6732	16.6603	16.4767	16.5271	16.4465	15.9543	16.0618	15.9343	+	NP_Citrine	+	TIR_Citrine	1.57466	1.41352	0.000172857	0.000711207	0.6556	13.527	0.000408364	0.000380184	0.499998	10.8576	Niben101Scf05697g02007.1	Niben101Scf05697g02007.1	AT3G52990.1 *-** Pyruvate kinase family protein LENGTH=527 IPR001697 (Pyruvate kinase) GO:0000287 (magnesium ion binding), GO:0003824 (catalytic activity), GO:0004743 (pyruvate kinase activity), GO:0006096 (glycolytic process), GO:0030955 (potassium ion bi
19.2782	19.245	19.4251	19.202	19.3657	19.3504	18.808	18.7485	18.8691	+	NP_Citrine	+	TIR_Citrine	1.42296	1.4128	0.00148429	0.00118779	0.507584	7.7627	0.00137146	0.000631336	0.49753	7.92607	Niben101Scf02937g04001.1;Niben101Scf01230g02020.1;Niben101Scf01917g13028.1	Niben101Scf02937g04001.1	AT1G72330.3 ***- alanine aminotransferase 2 LENGTH=553 IPR015424 (Pyridoxal phosphate-dependent transferase) GO:0003824 (catalytic activity), GO:0009058 (biosynthetic process), GO:0030170 (pyridoxal phosphate binding)
13.0004	12.5551	13.0856	13.3887	13.5104	13.4924	12.9228	12.8454	13.1173			+	TIR_Citrine	0.953954	1.41266	0.679645	0.780514	-0.0814794	-0.44454	0.00492717	0.00226561	0.502016	5.62029	Niben101Scf00525g04009.1;Niben101Scf02468g11005.1	Niben101Scf00525g04009.1;Niben101Scf02468g11005.1	AT3G44190.1 **** FAD/NAD(P)-binding oxidoreductase family protein LENGTH=367 IPR013027 (FAD-dependent pyridine nucleotide-disulphide oxidoreductase), IPR023753 (Pyridine nucleotide-disulphide oxidoreductase, FAD/NAD(P)-binding domain) GO:0016491 (oxidoredu
13.7961	13.5053	13.8463	13.9816	13.7234	14.0476	13.4623	13.3875	13.4267	+	NP_Citrine	+	TIR_Citrine	1.2292	1.41259	0.0554216	0.0180414	0.290391	2.67664	0.00828451	0.00318621	0.492017	4.85913	Niben101Scf06291g03023.1;Niben101Scf01818g02002.1	Niben101Scf06291g03023.1;Niben101Scf01818g02002.1	sp|A7Z0M6|RL10_BACA2 ***- 50S ribosomal protein L10 IPR001790 (Ribosomal protein L10/acidic P0) GO:0005622 (intracellular), GO:0042254 (ribosome biogenesis);sp|B7JWT6|RL10_CYAP8 ***- 50S ribosomal protein L10 IPR001790 (Ribosomal protein L10/acidic P0) GO:
12.4734	13.2953	12.3097	12.8244	12.9042	12.5997	12.1962	12.2281	12.417			+	TIR_Citrine	1.39156	1.41225	0.257609	0.139531	0.412368	1.31901	0.012271	0.00417833	0.495667	4.33813	Niben101Scf30418g00013.1	Niben101Scf30418g00013.1	AT1G75270.1 ***- dehydroascorbate reductase 2 LENGTH=213 IPR010987 (Glutathione S-transferase, C-terminal-like), IPR012336 (Thioredoxin-like fold) GO:0005515 (protein binding)
13.5837	14.038	13.5119	13.8	13.6928	13.8019	13.2761	13.2875	13.24	+	NP_Citrine	+	TIR_Citrine	1.37797	1.41205	0.0551625	0.0178888	0.443279	2.68115	0.000214209	0	0.497037	12.8076	Niben101Scf07399g00027.1;Niben101Scf01209g00014.1	Niben101Scf07399g00027.1;Niben101Scf01209g00014.1	sp|Q9SJY5|PUMP5_ARATH **** Mitochondrial uncoupling protein 5 IPR002030 (Mitochondrial brown fat uncoupling protein), IPR023395 (Mitochondrial carrier domain) GO:0006839 (mitochondrial transport), GO:0031966 (mitochondrial membrane);sp|Q9XI74|PUMP3_ARATH *
13.9147	14.0436	13.9063	13.783	13.6504	13.7123	13.2921	13.3285	13.0163	+	NP_Citrine	+	TIR_Citrine	1.66717	1.41166	0.00235274	0.00141158	0.742597	6.86901	0.00892855	0.00318003	0.502951	4.75644	Niben101Scf00944g07004.1	Niben101Scf00944g07004.1	AT2G33470.1 **** glycolipid transfer protein 1 LENGTH=202 IPR014830 (Glycolipid transfer protein domain) GO:0005737 (cytoplasm), GO:0017089 (glycolipid transporter activity), GO:0046836 (glycolipid transport), GO:0051861 (glycolipid binding)
15.6048	16.5805	15.5385	16.1451	15.9933	15.8675	15.5222	15.5114	15.4936			+	TIR_Citrine	1.39688	1.41162	0.301988	0.182119	0.39889	1.18393	0.00363303	0.00123838	0.492926	6.10956	Niben101Scf09832g00001.1;Niben101Scf02354g12007.1	Niben101Scf09832g00001.1;Niben101Scf02354g12007.1	sp|A7SDW5|EIF3L_NEMVE **** Eukaryotic translation initiation factor 3 subunit L IPR019382 (Translation initiation factor 3 complex subunit L) GO:0003743 (translation initiation factor activity), GO:0005737 (cytoplasm), GO:0005852 (eukaryotic translation in
16.3588	16.2004	16.6462	16.1112	16.0527	16.1847	15.5769	15.5827	15.6972	+	NP_Citrine	+	TIR_Citrine	1.73357	1.41147	0.00454598	0.00209536	0.782869	5.74633	0.000811659	0.000518987	0.497261	9.09147	Niben101Scf10505g00007.1;Niben101Scf04582g03004.1;Niben101Scf13505g02011.1	Niben101Scf10505g00007.1	sp|P55059|PDI_HUMIN **** Protein disulfide-isomerase IPR005792 (Protein disulphide isomerase), IPR012336 (Thioredoxin-like fold) GO:0005783 (endoplasmic reticulum), GO:0016853 (isomerase activity), GO:0045454 (cell redox homeostasis)
18.0376	17.9694	18.0209	17.9762	17.8559	18.0792	17.5033	17.4451	17.48	+	NP_Citrine	+	TIR_Citrine	1.44723	1.41123	3.64643e-05	0.000673913	0.533202	20.0577	0.00177005	0.000650896	0.494276	7.40964	Niben101Scf06583g03008.1;Niben101Scf01374g10002.1;Niben101Scf04046g00002.1;Niben101Scf13029g01020.1	Niben101Scf06583g03008.1	sp|O34392|YTRE_BACSU *-** ABC transporter ATP-binding protein YtrE IPR003439 (ABC transporter-like), IPR013525 (ABC-2 type transporter), IPR013581 (Plant PDR ABC transporter associated), IPR027417 (P-loop containing nucleoside triphosphate hydrolase), IPR0
19.2478	19.2041	19.1741	19.0969	19.0213	19.0339	18.5286	18.619	18.5134	+	NP_Citrine	+	TIR_Citrine	1.57416	1.41094	7.59509e-05	0.000818182	0.655019	16.6654	0.000250866	0	0.49704	12.3014	Niben101Scf07383g12006.1	Niben101Scf07383g12006.1	ref|WP_012307378.1| ***- NAD dependent epimerase/dehydratase family protein [Synechococcus sp. PCC 7002] ref|YP_001735011.1| NAD dependent epimerase/dehydratase family protein [Synechococcus sp. PCC 7002] gb|ACA99755.1| NAD dependent epimerase/dehydratase
14.3295	14.6667	14.4237	14.4243	14.3069	14.1947	13.7887	13.79	13.8652	+	NP_Citrine	+	TIR_Citrine	1.58591	1.41088	0.00313634	0.0016262	0.658659	6.35806	0.00223506	0.00068998	0.493999	6.96386	Niben101Scf07436g00006.1;Niben101Scf05378g03025.1	Niben101Scf07436g00006.1;Niben101Scf05378g03025.1	sp|A1URA3|FTSH_BARBK **** ATP-dependent zinc metalloprotease FtsH IPR003959 (ATPase, AAA-type, core), IPR005936 (Peptidase, FtsH), IPR027417 (P-loop containing nucleoside triphosphate hydrolase) GO:0004222 (metalloendopeptidase activity), GO:0005524 (ATP b
15.8465	15.7556	15.6456	15.623	15.7973	15.6772	15.1717	15.2266	15.2147	+	NP_Citrine	+	TIR_Citrine	1.46108	1.41076	0.000836292	0.000945824	0.544901	9.02105	0.0007953	0.000521818	0.494809	9.13972	Niben101Scf12089g00028.1	Niben101Scf12089g00028.1	sp|Q9UKX7|NUP50_HUMAN *-*- Nuclear pore complex protein Nup50 IPR011993 (Pleckstrin homology-like domain) GO:0046907 (intracellular transport)
15.8319	15.6304	15.8452	15.659	15.6383	15.8288	15.2557	15.1709	15.2197	+	NP_Citrine	+	TIR_Citrine	1.4708	1.40971	0.00168046	0.00125827	0.553729	7.51227	0.00163265	0.000666667	0.493263	7.56984	Niben101Scf22099g00006.1;Niben101Scf01943g08004.1;Niben101Scf01037g10003.1	Niben101Scf22099g00006.1;Niben101Scf01943g08004.1;Niben101Scf01037g10003.1	sp|Q9FGK4|B561J_ARATH ***- Cytochrome b561 and DOMON domain-containing protein IPR005018 (DOMON domain), IPR006593 (Cytochrome b561/ferric reductase transmembrane);sp|Q9FGK4|B561J_ARATH ***- Cytochrome b561 and DOMON domain-containing protein IPR005018 (DO
15.6383	15.5154	15.5213	15.5383	15.5316	15.5908	15.1078	15.0193	15.0487	+	NP_Citrine	+	TIR_Citrine	1.41457	1.40908	0.000470546	0.000751397	0.499715	10.4688	0.000102641	0	0.49498	15.4417	Niben101Scf24384g00009.1	Niben101Scf24384g00009.1	sp|P92985|RBP1C_ARATH **** Ran-binding protein 1 homolog c IPR011993 (Pleckstrin homology-like domain) GO:0046907 (intracellular transport)
18.3522	18.1887	18.3136	18.2203	18.2595	18.2741	17.7358	17.7608	17.7737	+	NP_Citrine	+	TIR_Citrine	1.44359	1.40897	0.000474767	0.000749304	0.528073	10.4447	1.43964e-05	0	0.494546	25.3426	Niben101Scf06218g00003.1;Niben101Scf01319g04016.1	Niben101Scf06218g00003.1;Niben101Scf01319g04016.1	sp|Q2HJ81|TBB6_BOVIN ***- Tubulin beta-6 chain IPR000217 (Tubulin), IPR023123 (Tubulin, C-terminal) GO:0003924 (GTPase activity), GO:0005200 (structural constituent of cytoskeleton), GO:0005525 (GTP binding), GO:0005874 (microtubule), GO:0006184 (GTP catab
14.6032	14.4683	14.627	14.2117	14.2098	14.3422	13.8217	13.8088	13.648	+	NP_Citrine	+	TIR_Citrine	1.74855	1.40857	0.000414846	0.000792342	0.806625	10.8137	0.00222577	0.000691841	0.495024	6.97161	Niben101Scf04958g02014.1	Niben101Scf04958g02014.1	sp|Q57PU1|YDIU_SALCH ***- UPF0061 protein YdiU IPR003846 (Uncharacterised protein family UPF0061)
14.1644	14.4046	14.0173	14.432	14.5195	14.3194	13.8227	14.0006	13.9688	+	NP_Citrine	+	TIR_Citrine	1.20714	1.40759	0.102497	0.0394671	0.264737	2.10994	0.00347101	0.0011826	0.492964	6.18578	Niben101Scf02044g01002.1	Niben101Scf02044g01002.1	gb|AIW09144.1| ***- progesterone 5-beta-reductase 2 [Catharanthus roseus] IPR016040 (NAD(P)-binding domain)
12.9801	12.6972	13.0276	12.4166	12.5327	12.847	12.155	12.0744	12.125	+	NP_Citrine	+	TIR_Citrine	1.72944	1.40632	0.00177396	0.00133916	0.783484	7.4053	0.0212555	0.00687593	0.48063	3.67723	Niben101Scf00440g01007.1;Niben101Scf01958g05022.1	Niben101Scf00440g01007.1	sp|Q42521|DCE1_ARATH *-*- Glutamate decarboxylase 1 IPR015424 (Pyridoxal phosphate-dependent transferase)
16.7723	16.7418	16.8932	16.927	16.8625	16.8129	16.3572	16.3528	16.418	+	NP_Citrine	+	TIR_Citrine	1.34499	1.40629	0.00110244	0.00106531	0.426404	8.39353	0.000231978	0	0.491448	12.5498	Niben101Scf11480g00009.1;Niben101Scf00332g10003.1;Niben101Scf04473g07001.1;Niben101Scf09355g02009.1	Niben101Scf11480g00009.1;Niben101Scf00332g10003.1;Niben101Scf04473g07001.1	sp|A3MKJ8|CLPP_BURM7 ***- ATP-dependent Clp protease proteolytic subunit IPR023562 (Clp protease proteolytic subunit /Translocation-enhancing protein TepA), IPR029045 (ClpP/crotonase-like domain) GO:0004252 (serine-type endopeptidase activity), GO:0006508
17.4723	17.6731	17.4155	17.7568	17.6086	17.5657	17.1195	17.1358	17.2068	+	NP_Citrine	+	TIR_Citrine	1.29239	1.40592	0.0113858	0.00442168	0.366248	4.4341	0.00154851	0.000674591	0.489664	7.67641	Niben101Scf11936g01039.1;Niben101Scf01789g02047.1	Niben101Scf11936g01039.1;Niben101Scf01789g02047.1	sp|P50455|LEU3_SULTO *-** 3-isopropylmalate dehydrogenase IPR001804 (Isocitrate and isopropylmalate dehydrogenases family), IPR024084 (Isopropylmalate dehydrogenase-like domain) GO:0000287 (magnesium ion binding), GO:0004449 (isocitrate dehydrogenase (NAD+
12.779	13.2912	12.8304	12.2438	12.6424	12.1705	11.8961	12.0891	11.6029	+	NP_Citrine	+	TIR_Citrine	2.15768	1.40559	0.00688172	0.00293357	1.10416	5.12092	0.0740568	0.0237784	0.489518	2.40372	Niben101Scf18667g01002.1	Niben101Scf18667g01002.1	AT1G21326.1 ***- VQ motif-containing protein LENGTH=239 IPR008889 (VQ)
18.9825	18.7543	19.0487	18.637	18.5986	18.7449	18.1393	18.1811	18.1905	+	NP_Citrine	+	TIR_Citrine	1.69753	1.40543	0.00111294	0.00106422	0.758193	8.37273	0.000460673	0.000494505	0.489843	10.5261	Niben101Scf00069g12009.1	Niben101Scf00069g12009.1	sp|Q6FW88|PMIP_CANGA **** Mitochondrial intermediate peptidase IPR001567 (Peptidase M3A/M3B), IPR024077 (Neurolysin/Thimet oligopeptidase, domain 2), IPR024079 (Metallopeptidase, catalytic domain), IPR024080 (Neurolysin/Thimet oligopeptidase, N-terminal) G
16.1641	16.038	16.1242	16.1231	16.1294	16.148	15.5495	15.6847	15.6923	+	NP_Citrine	+	TIR_Citrine	1.3814	1.40438	0.00142492	0.0012045	0.466656	7.84667	0.000472341	0.000488599	0.491367	10.4585	Niben101Scf08130g00016.1;Niben101Scf10205g00006.1	Niben101Scf08130g00016.1;Niben101Scf10205g00006.1	sp|Q9SR36|GSTU8_ARATH ***- Glutathione S-transferase U8 IPR010987 (Glutathione S-transferase, C-terminal-like), IPR012336 (Thioredoxin-like fold) GO:0005515 (protein binding);sp|Q9ZW24|GSTU7_ARATH *-*- Glutathione S-transferase U7 IPR010987 (Glutathione S-
15.2497	15.0198	15.3169	15.1161	15.0433	15.149	14.6126	14.5798	14.6482	+	NP_Citrine	+	TIR_Citrine	1.5023	1.40413	0.00320953	0.00162023	0.581935	6.31851	0.000187674	0	0.489278	13.2467	Niben101Scf03254g13007.1;Niben101Scf01294g07001.1;Niben101Scf05610g03019.1;Niben101Scf11937g02001.1;Niben101Scf02582g00003.1;Niben101Scf00085g01007.1;Niben101Scf06081g02016.1;Niben101Scf04624g00012.1	Niben101Scf03254g13007.1;Niben101Scf01294g07001.1;Niben101Scf05610g03019.1;Niben101Scf11937g02001.1;Niben101Scf02582g00003.1;Niben101Scf00085g01007.1;Niben101Scf06081g02016.1;Niben101Scf04624g00012.1	Unknown proteinIPR001813 (Ribosomal protein L10/L12) GO:0003735 (structural constituent of ribosome), GO:0005622 (intracellular), GO:0005840 (ribosome), GO:0006414 (translational elongation);sp|P41099|RLA2_PARAR --*- 60S acidic ribosomal protein P2 IPR0018
16.8306	17.0281	16.9033	16.9132	16.8194	16.8981	16.3547	16.3594	16.4476	+	NP_Citrine	+	TIR_Citrine	1.44907	1.4041	0.00120721	0.00104192	0.533445	8.19621	0.000307371	0.000279543	0.489697	11.6785	Niben101Scf01623g17008.1;Niben101Scf05336g00011.1;Niben101Scf04473g02002.1;Niben101Scf02693g00001.1;Niben101Scf09612g00005.1	Niben101Scf01623g17008.1;Niben101Scf05336g00011.1;Niben101Scf04473g02002.1;Niben101Scf02693g00001.1	sp|O45379|ARL3_CAEEL *-*- ADP-ribosylation factor-like protein 3 IPR005225 (Small GTP-binding protein domain), IPR006689 (Small GTPase superfamily, ARF/SAR type), IPR025322 (Protein of unknown function DUF4228, plant), IPR027417 (P-loop containing nucleosi
14.609	14.5856	14.3557	14.5665	14.6247	14.5943	13.9746	14.1604	14.1743	+	NP_Citrine	+	TIR_Citrine	1.33357	1.40393	0.0160667	0.00561136	0.413685	4.00473	0.00178055	0.000649964	0.492105	7.39804	Niben101Scf02613g06012.1;Niben101Scf21334g00009.1	Niben101Scf02613g06012.1;Niben101Scf21334g00009.1	AT3G14270.1 **** phosphatidylinositol-4-phosphate 5-kinase family protein LENGTH=1791 IPR002423 (Chaperonin Cpn60/TCP-1), IPR002498 (Phosphatidylinositol-4-phosphate 5-kinase, core), IPR027409 (GroEL-like apical domain), IPR027483 (Phosphatidylinositol-4-p
13.2576	12.8732	12.8476	13.2036	13.079	13.0259	12.5049	12.5567	12.7714	+	NP_Citrine	+	TIR_Citrine	1.31006	1.40354	0.0702938	0.0236375	0.381786	2.452	0.0071555	0.00272505	0.491817	5.06499	Niben101Scf02381g06003.1;Niben101Scf01991g01021.1	Niben101Scf02381g06003.1;Niben101Scf01991g01021.1	sp|Q46909|YGCS_ECOLI *-** Inner membrane metabolite transport protein YgcS IPR005828 (General substrate transporter), IPR020846 (Major facilitator superfamily domain) GO:0005215 (transporter activity), GO:0016020 (membrane), GO:0016021 (integral component
12.4456	12.3797	12.2242	13.1268	12.9959	13.0103	12.5111	12.5688	12.5884	+	NP_Citrine	+	TIR_Citrine	0.868327	1.40349	0.0413873	0.0129805	-0.206272	-2.96406	0.000505221	0.000472193	0.488187	10.2787	Niben101Scf00069g15018.1;Niben101Scf13527g00016.1	Niben101Scf00069g15018.1;Niben101Scf13527g00016.1	AT2G03070.1 *-*- mediator subunit 8 LENGTH=524;AT2G03070.1 *-*- mediator subunit 8 LENGTH=524
11.3653	11.3868	10.7505	11.2731	11.2362	10.7974	10.6553	10.302	10.8755	+	NP_Citrine	+	TIR_Citrine	1.48061	1.40241	0.105684	0.0410138	0.556594	2.08283	0.0957729	0.0319908	0.491305	2.17035	Niben101Scf00121g00019.1	Niben101Scf00121g00019.1	sp|Q8SRB0|GBLP_ENCCU **** Guanine nucleotide-binding protein subunit beta-like protein IPR015943 (WD40/YVTN repeat-like-containing domain), IPR020472 (G-protein beta WD-40 repeat) GO:0005515 (protein binding)
16.8786	16.978	16.9093	16.9871	16.9684	16.921	16.4164	16.4671	16.53	+	NP_Citrine	+	TIR_Citrine	1.36667	1.4017	0.000514632	0.000728011	0.450809	10.2299	0.000218768	0	0.487658	12.7389	Niben101Scf05581g00006.1;Niben101Scf04444g03001.1	Niben101Scf05581g00006.1;Niben101Scf04444g03001.1	sp|A2CC89|RS10_PROM3 ***- 30S ribosomal protein S10 IPR001848 (Ribosomal protein S10), IPR027486 (Ribosomal protein S10 domain) GO:0003723 (RNA binding), GO:0003735 (structural constituent of ribosome), GO:0005622 (intracellular), GO:0005840 (ribosome), GO
13.3723	13.2883	13.399	12.4137	12.0626	12.3179	11.9511	12.0458	11.2308	+	NP_Citrine	+	TIR_Citrine	2.96587	1.40123	0.00342726	0.00180932	1.6107	6.20711	0.133372	0.0476526	0.522227	1.87941	Niben101Scf10575g01005.1	Niben101Scf10575g01005.1	sp|C7Z6H2|LIS1_NECH7 *-*- Nuclear distribution protein PAC1 IPR013535 (PUL), IPR015155 (PLAA family ubiquitin binding, PFU), IPR015943 (WD40/YVTN repeat-like-containing domain) GO:0005515 (protein binding)
17.0567	17.065	17.1349	16.8158	16.852	16.8865	16.3221	16.4032	16.3706	+	NP_Citrine	+	TIR_Citrine	1.64755	1.40063	3.00679e-05	0.000760736	0.720279	21.0565	9.86986e-05	0	0.486167	15.5958	Niben101Scf00127g01005.1;Niben101Scf02030g02010.1;Niben101Scf05044g01007.1	Niben101Scf00127g01005.1	AT1G52360.2 ***- Coatomer, beta subunit LENGTH=970 IPR016453 (Coatomer beta subunit (COPB2)) GO:0005198 (structural molecule activity), GO:0005515 (protein binding), GO:0006886 (intracellular protein transport), GO:0016192 (vesicle-mediated transport), G
15.7262	15.475	15.8533	15.4528	15.4296	15.4829	15.0074	14.9874	14.9112	+	NP_Citrine	+	TIR_Citrine	1.65176	1.40057	0.00338174	0.00181713	0.716158	6.22967	0.00012506	0	0.486443	14.687	Niben101Scf10158g01035.1;Niben101Scf09157g00020.1	Niben101Scf10158g01035.1;Niben101Scf09157g00020.1	sp|A6L7E4|DAPAT_BACV8 **** LL-diaminopimelate aminotransferase IPR015424 (Pyridoxal phosphate-dependent transferase), IPR019942 (LL-diaminopimelate aminotransferase, plants and Chlamydia type) GO:0003824 (catalytic activity), GO:0009058 (biosynthetic proce
11.7403	11.6599	11.7558	11.9107	11.9531	11.8384	11.4372	11.3193	11.4856	+	NP_Citrine	+	TIR_Citrine	1.23419	1.40032	0.00614179	0.00277998	0.304627	5.2868	0.00122873	0.000551343	0.486662	8.1583	Niben101Scf00069g12017.1;Niben101Scf02644g00007.1;Niben101Scf01849g03029.1	Niben101Scf00069g12017.1	AT5G26780.3 **** serine hydroxymethyltransferase 2 LENGTH=533 IPR001085 (Serine hydroxymethyltransferase), IPR015424 (Pyridoxal phosphate-dependent transferase) GO:0003824 (catalytic activity), GO:0004372 (glycine hydroxymethyltransferase activity), GO:000
19.2485	19.1924	19.2392	20.215	20.2871	20.337	19.8372	19.8062	19.7397	+	NP_Citrine	+	TIR_Citrine	0.674545	1.40019	7.18953e-05	0.000844765	-0.567651	-16.8984	0.00044153	0.0005	0.485331	10.6417	Niben101Scf03094g05009.1	Niben101Scf03094g05009.1	sp|Q6AYK6|CYBP_RAT ***- Calcyclin-binding protein IPR007699 (SGS), IPR008978 (HSP20-like chaperone), IPR015120 (Siah interacting protein, N-terminal)
12.3913	11.9806	12.1446	12.0468	12.0207	11.805	11.4653	11.3665	11.5877	+	NP_Citrine	+	TIR_Citrine	1.63137	1.40004	0.00669433	0.00286909	0.698977	5.1608	0.00833282	0.00317804	0.484319	4.85109	Niben101Scf05319g02006.1;Niben101Scf04783g08009.1	Niben101Scf05319g02006.1;Niben101Scf04783g08009.1	ref|XP_007034599.1| ***- Alpha/beta-Hydrolases superfamily protein isoform 4 [Theobroma cacao] gb|EOY05525.1| Alpha/beta-Hydrolases superfamily protein isoform 4 [Theobroma cacao] IPR013744 (Protein of unknown function DUF1749), IPR029058 (Alpha/Beta hydro
12.8715	12.7617	12.9292	12.8552	12.8303	12.8933	12.4331	12.502	12.1678	+	NP_Citrine	+	TIR_Citrine	1.39581	1.39977	0.0126303	0.00475584	0.486489	4.30154	0.00894781	0.00317843	0.492002	4.7535	Niben101Scf00321g01002.1;Niben101Scf02393g02015.1	Niben101Scf00321g01002.1;Niben101Scf02393g02015.1	sp|P34422|DPF6_CAEEL *-** Dipeptidyl peptidase family member 6 IPR011042 (Six-bladed beta-propeller, TolB-like), IPR029058 (Alpha/Beta hydrolase fold) GO:0006508 (proteolysis), GO:0008236 (serine-type peptidase activity);sp|P34422|DPF6_CAEEL *-** Dipeptidy
11.9807	12.5321	12.0166	12.1833	12.2221	12.07	11.598	11.791	11.6289	+	NP_Citrine	+	TIR_Citrine	1.43805	1.39936	0.0551753	0.0178814	0.503837	2.68093	0.00296679	0.00107021	0.485846	6.4542	Niben101Scf01063g07013.1	Niben101Scf01063g07013.1	AT5G17020.1 ***- exportin 1A LENGTH=1075 IPR016024 (Armadillo-type fold) GO:0005488 (binding), GO:0006886 (intracellular protein transport), GO:0008536 (Ran GTPase binding)
13.5535	13.1543	13.3985	13.7041	13.5156	13.6957	13.072	12.9606	13.3997			+	TIR_Citrine	1.16607	1.39926	0.270133	0.150314	0.224677	1.27876	0.0272797	0.00852222	0.49436	3.3999	Niben101Scf03494g10009.1	Niben101Scf03494g10009.1	sp|A4IF93|TBCC1_BOVIN *-*- TBCC domain-containing protein 1 IPR016098 (Cyclase-associated protein CAP/septum formation inhibitor MinC, C-terminal), IPR017901 (C-CAP/cofactor C-like domain) GO:0000902 (cell morphogenesis)
14.1027	14.1672	13.8654	14.5741	14.5855	14.5552	14.1243	14.1293	14.0046			+	TIR_Citrine	0.975114	1.39911	0.704252	0.807525	-0.0409438	-0.407877	0.000310758	0.000277778	0.485594	11.6458	Niben101Scf04869g03001.1	Niben101Scf04869g03001.1	AT3G21070.1 **** NAD kinase 1 LENGTH=530 IPR002504 (Inorganic polyphosphate/ATP-NAD kinase) GO:0003951 (NAD+ kinase activity), GO:0006741 (NADP biosynthetic process), GO:0008152 (metabolic process), GO:0019674 (NAD metabolic process)
13.1167	13.5402	13.2103	13.6013	13.7222	13.5885	13.0863	13.141	13.233			+	TIR_Citrine	1.10655	1.39853	0.372976	0.26936	0.135664	1.00216	0.00131548	0.000541505	0.483914	8.01343	Niben101Scf05720g03013.1	Niben101Scf05720g03013.1	AT5G52580.2 *-*- RabGAP/TBC domain-containing protein LENGTH=690 IPR000195 (Rab-GTPase-TBC domain) GO:0005097 (Rab GTPase activator activity), GO:0032313 (regulation of Rab GTPase activity)
16.7165	16.8295	16.7788	17.2968	17.2757	17.2244	16.8786	16.7463	16.7166			+	TIR_Citrine	0.995454	1.39835	0.929922	0.960503	-0.00557582	-0.0936079	0.000865132	0.000510676	0.485137	8.94179	Niben101Scf11037g00021.1	Niben101Scf11037g00021.1	gb|KEH25572.1| *-*- HSP20-like chaperone superfamily protein [Medicago truncatula] IPR008978 (HSP20-like chaperone)
11.9745	11.8781	12.2786	11.3561	11.5165	11.6367	11.0654	10.8962	11.1053	+	NP_Citrine	+	TIR_Citrine	2.04048	1.39721	0.00171131	0.00124823	1.02143	7.47618	0.0096993	0.00338792	0.480802	4.64477	Niben101Scf06556g07001.1;Niben101Scf04523g00007.1	Niben101Scf06556g07001.1;Niben101Scf04523g00007.1	sp|Q8CT13|ODP2_STAES ***- Dihydrolipoyllysine-residue acetyltransferase component of pyruvate dehydrogenase complex IPR015761 (Lipoamide Acyltransferase), IPR023213 (Chloramphenicol acetyltransferase-like domain) GO:0008152 (metabolic process), GO:0016746
16.2016	16.2214	16.3426	16.025	16.0802	16.0999	15.4947	15.5598	15.6971	+	NP_Citrine	+	TIR_Citrine	1.59127	1.397	0.000825422	0.000950113	0.671299	9.0518	0.00160552	0.000669123	0.484467	7.60345	Niben101Scf02827g08001.1;Niben101Scf05405g08004.1	Niben101Scf02827g08001.1;Niben101Scf05405g08004.1	sp|P29828|PDI_MEDSA ***- Protein disulfide-isomerase IPR012336 (Thioredoxin-like fold) GO:0045454 (cell redox homeostasis);sp|P52588|PDI_MAIZE **** Protein disulfide-isomerase IPR012336 (Thioredoxin-like fold) GO:0016853 (isomerase activity), GO:0045454 (c
17.8537	17.7376	17.857	17.7753	17.7756	17.816	17.3135	17.322	17.2859	+	NP_Citrine	+	TIR_Citrine	1.42397	1.39657	0.000236384	0.000623819	0.508942	12.4896	1.00066e-05	0	0.481838	27.767	Niben101Scf02913g00012.1;Niben101Scf02913g00013.1	Niben101Scf02913g00012.1;Niben101Scf02913g00013.1	AT5G08570.1 **** Pyruvate kinase family protein LENGTH=510 IPR001697 (Pyruvate kinase) GO:0000287 (magnesium ion binding), GO:0003824 (catalytic activity), GO:0004743 (pyruvate kinase activity), GO:0006096 (glycolytic process), GO:0030955 (potassium ion bi
17.6973	17.5338	17.7099	17.6437	17.5798	17.7383	17.1621	17.2404	17.1169	+	NP_Citrine	+	TIR_Citrine	1.39006	1.39607	0.00213734	0.00146261	0.473853	7.04742	0.00119473	0.000556175	0.480797	8.21858	Niben101Scf01671g02002.1;Niben101Scf01334g06004.1	Niben101Scf01671g02002.1;Niben101Scf01334g06004.1	sp|P0A9P2|DLDH_ECO57 **** Dihydrolipoyl dehydrogenase IPR006258 (Dihydrolipoamide dehydrogenase), IPR013027 (FAD-dependent pyridine nucleotide-disulphide oxidoreductase), IPR016156 (FAD/NAD-linked reductase, dimerisation domain), IPR023753 (Pyridine nucleo
13.9335	13.6686	13.8441	13.9183	14.1405	13.8479	13.4275	13.6499	13.3887	+	NP_Citrine	+	TIR_Citrine	1.25369	1.39572	0.0440188	0.0135966	0.326698	2.90224	0.0161086	0.00538207	0.480199	4.0016	Niben101Scf01642g01006.1;Niben101Scf00247g04006.1;Niben101Scf01985g03019.1;Niben101Scf07401g00008.1	Niben101Scf01642g01006.1;Niben101Scf00247g04006.1;Niben101Scf01985g03019.1;Niben101Scf07401g00008.1	sp|Q6IQ97|RBM41_DANRE *-** RNA-binding protein 4.1 IPR012677 (Nucleotide-binding alpha-beta plait domain) GO:0000166 (nucleotide binding), GO:0003676 (nucleic acid binding);sp|Q3MHX3|RBM4_BOVIN *-** RNA-binding protein 4 IPR002343 (Paraneoplastic encephalo
16.5537	16.433	16.5866	16.3811	16.3903	16.4943	15.8479	16.0159	15.9585	+	NP_Citrine	+	TIR_Citrine	1.49849	1.39511	0.00100692	0.000978814	0.583693	8.5948	0.00141767	0.000626047	0.481134	7.85722	Niben101Scf03977g02004.1;Niben101Scf03209g00028.1	Niben101Scf03977g02004.1;Niben101Scf03209g00028.1	sp|P0CL95|APTH1_CRYNB ***- Acyl-protein thioesterase 1 IPR029058 (Alpha/Beta hydrolase fold) GO:0016787 (hydrolase activity);sp|P0CL95|APTH1_CRYNB ***- Acyl-protein thioesterase 1 IPR029058 (Alpha/Beta hydrolase fold) GO:0016787 (hydrolase activity)
19.995	19.863	19.9011	19.4574	19.5908	19.533	18.9616	19.0713	19.1072	+	NP_Citrine	+	TIR_Citrine	1.83118	1.39481	0.000119888	0.000634146	0.873022	14.8453	0.00119187	0.000557063	0.480356	8.22374	Niben101Scf01750g14033.1	Niben101Scf01750g14033.1	sp|Q9FMR5|VA714_ARATH **** Vesicle-associated membrane protein 714 IPR001388 (Synaptobrevin), IPR011012 (Longin-like domain) GO:0006810 (transport), GO:0016021 (integral component of membrane), GO:0016192 (vesicle-mediated transport)
16.1772	16.6182	16.152	16.6621	16.5989	16.5438	16.0727	16.1809	16.1122			+	TIR_Citrine	1.15631	1.39451	0.278353	0.158708	0.193829	1.25331	0.000500221	0.000474684	0.479642	10.3051	Niben101Scf02155g00001.1;Niben101Scf00338g03005.1	Niben101Scf02155g00001.1;Niben101Scf00338g03005.1	sp|Q0WLC7|Y5053_ARATH ***- CBS domain-containing protein CBSCBSPB4 IPR000270 (Phox/Bem1p), IPR000644 (CBS domain) GO:0005515 (protein binding);sp|Q0WLC7|Y5053_ARATH ***- CBS domain-containing protein CBSCBSPB4 IPR000270 (Phox/Bem1p), IPR000644 (CBS domain)
17.2439	17.5304	17.2279	17.0437	17.0229	16.9602	16.4287	16.579	16.5767	+	NP_Citrine	+	TIR_Citrine	1.75454	1.39431	0.00185612	0.00142268	0.805947	7.31691	0.000991095	0.000489344	0.480817	8.63044	Niben101Scf04328g00049.1	Niben101Scf04328g00049.1	sp|B1A930|PSBD_CARPA *-** Photosystem II D2 protein IPR000484 (Photosynthetic reaction centre, L/M), IPR000932 (Photosystem antenna protein-like) GO:0009521 (photosystem), GO:0009767 (photosynthetic electron transport chain), GO:0009772 (photosynthetic ele
17.5466	17.4018	17.6407	16.769	16.9505	16.8141	16.2543	16.3691	16.4778	+	NP_Citrine	+	TIR_Citrine	2.23936	1.39153	0.000254174	0.000609982	1.16264	12.2603	0.00483344	0.00220387	0.477473	5.65014	Niben101Scf00257g00006.1	Niben101Scf00257g00006.1	sp|O55012|PICAL_RAT *-** Phosphatidylinositol-binding clathrin assembly protein IPR008942 (ENTH/VHS), IPR011417 (AP180 N-terminal homology (ANTH) domain) GO:0005543 (phospholipid binding), GO:0005545 (1-phosphatidylinositol binding), GO:0030136 (clathrin-c
20.9119	20.7855	20.9186	20.7629	20.8646	20.8529	20.3943	20.3631	20.2942	+	NP_Citrine	+	TIR_Citrine	1.43607	1.3912	0.000574999	0.00069509	0.521443	9.94112	0.000402127	0.000383275	0.476221	10.9006	Niben101Scf03133g00003.1;Niben101Ctg14777g00001.1;Niben101Scf01469g06001.1	Niben101Scf03133g00003.1	sp|Q5HF86|G3P2_STAAC ***- Glyceraldehyde-3-phosphate dehydrogenase 2 IPR003823 (Domain of unknown function CP12), IPR020831 (Glyceraldehyde/Erythrose phosphate dehydrogenase family) GO:0016620 (oxidoreductase activity, acting on the aldehyde or oxo group o
18.7709	18.7358	18.7538	19.0293	18.9925	19.0198	18.4822	18.5807	18.5481	+	NP_Citrine	+	TIR_Citrine	1.1615	1.39118	0.00212852	0.00146382	0.216494	7.05519	0.00010424	0	0.476804	15.3813	Niben101Scf00066g02006.1;Niben101Ctg03201g00001.1;Niben101Scf06482g00020.1;Niben101Scf05368g02002.1	Niben101Scf00066g02006.1	AT2G29060.1 ***- GRAS family transcription factor LENGTH=694 IPR005202 (Transcription factor GRAS)
20.9193	20.811	21.0181	20.869	20.8836	20.831	20.3557	20.3753	20.4273	+	NP_Citrine	+	TIR_Citrine	1.44612	1.38988	0.00112662	0.0010599	0.530032	8.34598	5.69016e-05	0	0.475102	17.9274	Niben101Scf04099g03003.1;Niben101Scf03816g02010.1	Niben101Scf04099g03003.1;Niben101Scf03816g02010.1	sp|P74227|EFTU_SYNY3 **** Elongation factor Tu IPR004541 (Translation elongation factor EFTu/EF1A, bacterial/organelle), IPR005225 (Small GTP-binding protein domain), IPR027417 (P-loop containing nucleoside triphosphate hydrolase) GO:0003746 (translation e
17.7402	17.6303	17.6707	17.6221	17.5868	17.6907	17.0927	17.1852	17.1984	+	NP_Citrine	+	TIR_Citrine	1.43559	1.38929	0.000350815	0.000871961	0.521685	11.2894	0.000461851	0.000493963	0.47446	10.5192	Niben101Scf02459g09004.1;Niben101Scf02182g18008.1;Niben101Scf02182g18003.1;Niben101Scf21171g00004.1;Niben101Scf02073g04012.1;Niben101Scf00311g00001.1;Niben101Scf00781g03013.1	Niben101Scf02459g09004.1;Niben101Scf02182g18008.1;Niben101Scf02182g18003.1;Niben101Scf21171g00004.1;Niben101Scf02073g04012.1;Niben101Scf00311g00001.1	sp|O82528|RL15_PETHY ***- 60S ribosomal protein L15 IPR000439 (Ribosomal protein L15e) GO:0003735 (structural constituent of ribosome), GO:0005622 (intracellular), GO:0005840 (ribosome), GO:0006412 (translation);sp|O82528|RL15_PETHY ***- 60S ribosomal prot
20.0339	20.331	19.9669	20.2837	20.3625	20.3196	19.8166	19.8122	19.9134	+	NP_Citrine	+	TIR_Citrine	1.20687	1.38904	0.0870715	0.0309381	0.263174	2.25593	0.000292827	0.000284605	0.474492	11.8244	Niben101Scf03392g10005.1	Niben101Scf03392g10005.1	AT3G59770.3 ***- sacI homology domain-containing protein / WW domain-containing protein LENGTH=1646 IPR001202 (WW domain), IPR002013 (SAC domain) GO:0005515 (protein binding), GO:0042578 (phosphoric ester hydrolase activity)
18.9667	18.8941	18.8985	19.0619	18.7848	18.7834	18.4437	18.4292	18.3532	+	NP_Citrine	+	TIR_Citrine	1.42494	1.38848	0.000152388	0.000542923	0.511061	13.9677	0.00841354	0.00322558	0.46799	4.83779	Niben101Scf05349g01011.1	Niben101Scf05349g01011.1	sp|P04782|CB24_PETSP *-*- Chlorophyll a-b binding protein 25, chloroplastic IPR022796 (Chlorophyll A-B binding protein), IPR023329 (Chlorophyll a/b binding protein domain) GO:0009765 (photosynthesis, light harvesting), GO:0016020 (membrane)
16.045	16.6459	15.9419	16.0032	15.8375	15.8778	15.3762	15.3963	15.5267	+	NP_Citrine	+	TIR_Citrine	1.75451	1.3883	0.0257088	0.00789159	0.777887	3.46464	0.00232631	0.000839786	0.473136	6.8898	Niben101Scf03113g02012.1;Niben101Scf00078g02005.1;Niben101Ctg14963g00002.1;Niben101Scf03015g06008.1;Niben101Scf04122g02005.1	Niben101Scf03113g02012.1;Niben101Scf00078g02005.1;Niben101Ctg14963g00002.1;Niben101Scf03015g06008.1;Niben101Scf04122g02005.1	sp|P41101|RL27_SOLTU ***- 60S ribosomal protein L27 IPR001141 (Ribosomal protein L27e), IPR008991 (Translation protein SH3-like domain) GO:0003735 (structural constituent of ribosome), GO:0005622 (intracellular), GO:0005840 (ribosome), GO:0006412 (translat
17.3275	17.3564	17.2498	17.3003	17.3277	17.3451	16.8565	16.8334	16.8643	+	NP_Citrine	+	TIR_Citrine	1.376	1.38798	0.000156804	0.000537931	0.45984	13.8666	7.79662e-06	0	0.47293	29.5621	Niben101Scf02995g00002.1	Niben101Scf02995g00002.1	sp|Q5HB43|SYI_EHRRW **** Isoleucine--tRNA ligase IPR002301 (Isoleucine-tRNA ligase), IPR009080 (Aminoacyl-tRNA synthetase, class 1a, anticodon-binding) GO:0000166 (nucleotide binding), GO:0002161 (aminoacyl-tRNA editing activity), GO:0004812 (aminoacyl-tRN
19.9821	19.7413	20.115	17.9117	17.8814	17.9618	17.4283	17.441	17.4686	+	NP_Citrine	+	TIR_Citrine	5.68908	1.38761	2.22129e-05	0.000932331	2.50011	22.7243	5.63693e-05	0	0.47232	17.97	Niben101Scf00653g01010.1	Niben101Scf00653g01010.1	sp|Q06881|BCCP_NOSS1 *-** Biotin carboxyl carrier protein of acetyl-CoA carboxylase IPR000089 (Biotin/lipoyl attachment), IPR001249 (Acetyl-CoA biotin carboxyl carrier) GO:0003989 (acetyl-CoA carboxylase activity), GO:0006633 (fatty acid biosynthetic proce
17.5866	17.5879	17.5664	17.6826	17.6088	17.5523	17.1113	17.1182	17.2	+	NP_Citrine	+	TIR_Citrine	1.35341	1.38686	0.000118166	0.000641096	0.437136	14.8999	0.000568147	0.000451354	0.471401	9.97196	Niben101Scf04529g00011.1;Niben101Scf02235g04024.1;Niben101Scf14012g00006.1;Niben101Scf00167g04017.1;Niben101Scf00568g04001.1;Niben101Scf07869g00003.1;Niben101Scf00662g01005.1;Niben101Scf06444g02003.1;Niben101Scf22627g00001.1;Niben101Scf16608g00005.1;Niben101Scf01211g01001.1	Niben101Scf04529g00011.1;Niben101Scf02235g04024.1;Niben101Scf14012g00006.1;Niben101Scf00167g04017.1	sp|A4QK94|RR2_BARVE **** 30S ribosomal protein S2, chloroplastic IPR000568 (ATPase, F0 complex, subunit A), IPR001865 (Ribosomal protein S2), IPR023591 (Ribosomal protein S2, flavodoxin-like domain) GO:0003735 (structural constituent of ribosome), GO:00056
17.55	17.396	17.5456	17.343	17.3861	17.4774	16.8133	16.9425	17.0318	+	NP_Citrine	+	TIR_Citrine	1.4814	1.38634	0.00219248	0.00145425	0.567979	6.9997	0.00319649	0.00112968	0.47296	6.32547	Niben101Scf03600g04008.1	Niben101Scf03600g04008.1	AT5G40760.1 **** glucose-6-phosphate dehydrogenase 6 LENGTH=515 IPR001282 (Glucose-6-phosphate dehydrogenase) GO:0004345 (glucose-6-phosphate dehydrogenase activity), GO:0006006 (glucose metabolic process), GO:0050661 (NADP binding), GO:0055114 (oxidation-
13.1771	13.3823	12.933	13.5963	13.5457	13.6622	13.069	13.2127	13.1074			+	TIR_Citrine	1.0315	1.38626	0.813711	0.892939	0.0344222	0.251652	0.000988756	0.000490179	0.471703	8.63576	Niben101Scf00850g01025.1	Niben101Scf00850g01025.1	sp|Q9LP45|PSD11_ARATH ***- 26S proteasome non-ATPase regulatory subunit 11 homolog IPR000717 (Proteasome component (PCI) domain), IPR011990 (Tetratricopeptide-like helical domain), IPR013143 (PCI/PINT associated module) GO:0005515 (protein binding)
20.2245	20.3983	20.1893	20.1819	20.1885	20.1552	19.6307	19.7078	19.7723	+	NP_Citrine	+	TIR_Citrine	1.48338	1.38563	0.00176507	0.00134386	0.567115	7.41517	0.000363766	0.000264106	0.471628	11.1849	Niben101Scf01797g01001.1;Niben101Scf05824g12005.1;Niben101Scf02564g14006.1;Niben101Scf03251g00008.1;Niben101Scf01326g05008.1;Niben101Scf03243g00006.1;Niben101Scf04969g01002.1;Niben101Scf06172g04003.1;Niben101Scf13577g01008.1;Niben101Scf21409g00005.1;Niben101Scf08143g03011.1;Niben101Scf23114g00002.1;Niben101Scf01866g01035.1;Niben101Scf00681g01005.1;Niben101Scf35900g00003.1;Niben101Scf01240g10023.1	Niben101Scf01797g01001.1;Niben101Scf05824g12005.1;Niben101Scf02564g14006.1;Niben101Scf03251g00008.1;Niben101Scf01326g05008.1;Niben101Scf03243g00006.1;Niben101Scf04969g01002.1;Niben101Scf06172g04003.1;Niben101Scf13577g01008.1;Niben101Scf21409g00005.1	sp|P11480|TBAE_PHYPO ***- Tubulin alpha-2B chain IPR000217 (Tubulin), IPR023123 (Tubulin, C-terminal) GO:0003924 (GTPase activity), GO:0005200 (structural constituent of cytoskeleton), GO:0005525 (GTP binding), GO:0005874 (microtubule), GO:0006184 (GTP cat
17.8164	17.9628	17.8072	18.2422	18.2869	18.2877	17.7833	17.829	17.7936			+	TIR_Citrine	1.04376	1.38543	0.314067	0.19516	0.060147	1.15042	2.11093e-05	0	0.470308	23.0175	Niben101Scf00260g00003.1	Niben101Scf00260g00003.1	sp|Q9SYT0|ANXD1_ARATH ***- Annexin D1 IPR001464 (Annexin) GO:0005509 (calcium ion binding), GO:0005544 (calcium-dependent phospholipid binding)
12.5745	12.9377	12.2105	12.5012	13.0111	12.3337	12.0668	12.3755	12.0587			+	TIR_Citrine	1.34714	1.38537	0.157308	0.0683316	0.407232	1.73744	0.121681	0.0419124	0.448353	1.95909	Niben101Scf00490g01036.1	Niben101Scf00490g01036.1	AT4G22890.1 ***- PGR5-LIKE A LENGTH=324
14.1839	13.9498	14.0775	14.2006	14.3237	14.3486	13.7235	13.8297	13.9074	+	NP_Citrine	+	TIR_Citrine	1.19036	1.38533	0.0438882	0.0135139	0.2502	2.90521	0.00257803	0.000900326	0.470755	6.70278	Niben101Scf02044g13009.1;Niben101Scf13741g01014.1	Niben101Scf02044g13009.1;Niben101Scf13741g01014.1	AT1G56050.1 **** GTP-binding protein-related LENGTH=421 IPR004396 (Ribosome-binding ATPase YchF/Obg-like ATPase 1), IPR012675 (Beta-grasp domain), IPR023192 (TGS-like domain), IPR027417 (P-loop containing nucleoside triphosphate hydrolase) GO:0005525 (GTP
14.3286	14.3857	14.4629	14.5221	14.5105	14.47	14.1065	14.059	13.9211	+	NP_Citrine	+	TIR_Citrine	1.28566	1.38514	0.00585833	0.00254295	0.363575	5.35694	0.00122487	0.000552215	0.471985	8.16505	Niben101Scf05820g01009.1;Niben101Scf00167g00015.1	Niben101Scf05820g01009.1;Niben101Scf00167g00015.1	sp|P0A3D0|FER_SYNEL ***- Ferredoxin-1 IPR010241 (Ferredoxin [2Fe-2S], plant), IPR012675 (Beta-grasp domain) GO:0009055 (electron carrier activity), GO:0022900 (electron transport chain), GO:0051536 (iron-sulfur cluster binding), GO:0051537 (2 iron, 2 sulfu
16.4438	17.3255	16.4517	16.8046	16.7227	16.5686	16.1763	16.264	16.2552			+	TIR_Citrine	1.48512	1.38468	0.158687	0.0686931	0.508483	1.72998	0.00332368	0.0011199	0.466796	6.25899	Niben101Scf10305g01003.1;Niben101Scf09869g01021.1	Niben101Scf10305g01003.1;Niben101Scf09869g01021.1	sp|Q118B4|ACSF_TRIEI **** Magnesium-protoporphyrin IX monomethyl ester [oxidative] cyclase IPR003251 (Rubrerythrin), IPR008434 (Magnesium-protoporphyrin IX monomethyl ester aerobic oxidative cyclase) GO:0015979 (photosynthesis), GO:0015995 (chlorophyll bio
16.0497	15.9755	16.0554	16.2889	16.29	16.3141	15.832	15.8256	15.8274	+	NP_Citrine	+	TIR_Citrine	1.14786	1.38448	0.00153674	0.00117475	0.198489	7.6919	6.20215e-07	0	0.469303	55.7403	Niben101Scf01146g09022.1;Niben101Scf01171g08005.1	Niben101Scf01146g09022.1;Niben101Scf01171g08005.1	sp|A8ABN0|SYM_IGNH4 **** Methionine--tRNA ligase IPR009080 (Aminoacyl-tRNA synthetase, class 1a, anticodon-binding), IPR012340 (Nucleic acid-binding, OB-fold), IPR014729 (Rossmann-like alpha/beta/alpha sandwich fold), IPR015413 (Methionyl/Leucyl tRNA synth
14.633	14.2305	14.5606	13.9231	14.0564	14.1435	13.5004	13.6985	13.517	+	NP_Citrine	+	TIR_Citrine	1.87937	1.38418	0.0029112	0.00156138	0.902731	6.48721	0.00650667	0.00264722	0.469035	5.20212	Niben101Scf08643g01003.1	Niben101Scf08643g01003.1	sp|Q652L2|HIRA_ORYSJ ***- Protein HIRA IPR011494 (TUP1-like enhancer of split), IPR015943 (WD40/YVTN repeat-like-containing domain) GO:0005515 (protein binding), GO:0005634 (nucleus), GO:0006355 (regulation of transcription, DNA-templated)
16.3311	16.3805	16.4219	16.2658	16.1384	16.1996	15.7244	15.7213	15.7543	+	NP_Citrine	+	TIR_Citrine	1.56362	1.38393	2.1957e-05	0	0.644489	22.7906	0.000257108	0.00016825	0.467909	12.2244	Niben101Scf01436g03010.1;Niben101Scf06570g03019.1	Niben101Scf01436g03010.1	sp|Q5Z1Q5|RS5_NOCFA *-** 30S ribosomal protein S5 IPR000851 (Ribosomal protein S5), IPR014720 (Double-stranded RNA-binding domain) GO:0003723 (RNA binding), GO:0003735 (structural constituent of ribosome), GO:0005840 (ribosome), GO:0006412 (translation), G
15.9148	16.0309	15.7663	16.7574	16.7507	16.787	16.2169	16.3174	16.3523	+	NP_Citrine	+	TIR_Citrine	0.763846	1.38361	0.0106678	0.00417099	-0.391557	-4.51884	0.000368066	0.00026253	0.469483	11.1512	Niben101Scf01933g07001.1	Niben101Scf01933g07001.1	AT5G65910.1 ***- BSD domain-containing protein LENGTH=432 IPR005607 (BSD)
15.2302	15.2819	15.2809	14.0643	13.7262	14.2595	13.8317	13.2472	13.5583	+	NP_Citrine	+	TIR_Citrine	3.24722	1.38301	0.000535014	0.000717333	1.71861	10.1279	0.109693	0.0371741	0.470915	2.04998	Niben101Scf09459g00002.1;Niben101Scf03208g02009.1	Niben101Scf09459g00002.1;Niben101Scf03208g02009.1	sp|P0A3V1|SLEB_BACCE --*- Spore cortex-lytic enzyme IPR001305 (Heat shock protein DnaJ, cysteine-rich domain), IPR002477 (Peptidoglycan binding-like) GO:0031072 (heat shock protein binding), GO:0051082 (unfolded protein binding);sp|Q493S6|DNAJ_BLOPB --*- C
15.8287	15.6143	15.7131	16.3523	16.3661	16.4261	15.8804	15.9045	15.9584	+	NP_Citrine	+	TIR_Citrine	0.874528	1.38231	0.0415602	0.0130285	-0.195719	-2.95986	0.000133683	0	0.467091	14.4404	Niben101Scf05449g00018.1;Niben101Scf00551g06004.1	Niben101Scf05449g00018.1;Niben101Scf00551g06004.1	AT4G29480.1 **** Mitochondrial ATP synthase subunit G protein LENGTH=122 IPR006808 (ATPase, F0 complex, subunit G, mitochondrial) GO:0000276 (mitochondrial proton-transporting ATP synthase complex, coupling factor F(o)), GO:0015078 (hydrogen ion transmembr
16.5561	16.6732	16.688	16.6914	16.8254	16.8022	16.1824	16.4438	16.2838	+	NP_Citrine	+	TIR_Citrine	1.25955	1.38205	0.018	0.00612407	0.335754	3.86958	0.00560174	0.00238206	0.469674	5.4241	Niben101Scf20077g00018.1;Niben101Scf09596g01004.1;Niben101Scf01444g00001.1;Niben101Scf05557g00001.1;Niben101Scf02829g09009.1;Niben101Scf11609g04004.1;Niben101Scf09547g01006.1	Niben101Scf20077g00018.1;Niben101Scf09596g01004.1;Niben101Scf01444g00001.1;Niben101Scf05557g00001.1;Niben101Scf02829g09009.1;Niben101Scf11609g04004.1;Niben101Scf09547g01006.1	sp|O43001|SYJ1_SCHPO *-** Inositol-1,4,5-trisphosphate 5-phosphatase 1 IPR005135 (Endonuclease/exonuclease/phosphatase) GO:0046856 (phosphatidylinositol dephosphorylation);sp|Q9FUR2|IP5P2_ARATH *-** Type I inositol 1,4,5-trisphosphate 5-phosphatase 2 IPR00
13.7558	13.4828	13.8101	15.0904	15.1866	15.1607	14.6831	14.7603	14.5926	+	NP_Citrine	+	TIR_Citrine	0.503325	1.38147	0.000892732	0.00102326	-0.995767	-8.86896	0.0011535	0.000566558	0.467259	8.2946	Niben101Scf07586g01002.1;Niben101Scf08926g03013.1	Niben101Scf07586g01002.1;Niben101Scf08926g03013.1	emb|CDX99879.1| *-*- BnaC05g23010D [Brassica napus];emb|CDY63845.1| *-*- BnaCnng42740D [Brassica napus]
15.3339	15.6126	15.2278	15.3872	15.4968	15.4008	14.7952	14.9849	15.0936	+	NP_Citrine	+	TIR_Citrine	1.35436	1.38127	0.0396143	0.0127323	0.433552	3.00836	0.00740317	0.00277467	0.470381	5.01659	Niben101Scf04610g07010.1;Niben101Scf08160g05013.1;Niben101Scf04610g07008.1	Niben101Scf04610g07010.1;Niben101Scf08160g05013.1;Niben101Scf04610g07008.1	sp|Q8H8N3|TYW1_ORYSJ ***- S-adenosyl-L-methionine-dependent tRNA 4-demethylwyosine synthase IPR007197 (Radical SAM), IPR013785 (Aldolase-type TIM barrel), IPR013917 (tRNA wybutosine-synthesis) GO:0003824 (catalytic activity), GO:0051536 (iron-sulfur cluste
17.0783	17.1221	17.0545	17.1332	17.2082	17.158	16.6724	16.7431	16.6878	+	NP_Citrine	+	TIR_Citrine	1.30475	1.38066	0.000193092	0.000693277	0.383822	13.1509	0.0001117	0	0.465345	15.1141	Niben101Scf19446g01001.1;Niben101Scf09452g01014.1	Niben101Scf19446g01001.1	sp|Q7VBM1|PROA_PROMA **** Gamma-glutamyl phosphate reductase IPR001057 (Glutamate/acetylglutamate kinase), IPR016161 (Aldehyde/histidinol dehydrogenase) GO:0003824 (catalytic activity), GO:0004349 (glutamate 5-kinase activity), GO:0004350 (glutamate-5-semi
16.5128	16.3146	16.5157	16.7475	16.7301	16.712	16.2731	16.3068	16.2137	+	NP_Citrine	+	TIR_Citrine	1.13738	1.38024	0.0634626	0.0214013	0.183203	2.54766	8.90378e-05	0	0.465353	16.0081	Niben101Scf14005g00009.1;Niben101Scf02939g02006.1	Niben101Scf14005g00009.1;Niben101Scf02939g02006.1	sp|A0PVN7|G6PI_MYCUA **** Glucose-6-phosphate isomerase IPR001672 (Phosphoglucose isomerase (PGI)), IPR023096 (Phosphoglucose isomerase, C-terminal) GO:0004347 (glucose-6-phosphate isomerase activity), GO:0006094 (gluconeogenesis), GO:0006096 (glycolytic p
10.8756	9.54702	10.5774	11.0374	11.1137	10.8163	10.5935	10.4922	10.5023			+	TIR_Citrine	0.936626	1.37985	0.652749	0.74687	-0.196003	-0.485448	0.00833901	0.00317641	0.459819	4.85007	Niben101Scf04418g12003.1	Niben101Scf04418g12003.1	sp|Q6UNT2|RL5_CUCSA ***- 60S ribosomal protein L5 IPR005484 (Ribosomal protein L18/L5), IPR025607 (Ribosomal protein L5 eukaryotic/L18 archaeal, C-terminal) GO:0003735 (structural constituent of ribosome), GO:0005622 (intracellular), GO:0005840 (ribosome),
20.5182	20.7749	20.5274	20.457	20.3934	20.3976	19.9815	19.8982	19.9754	+	NP_Citrine	+	TIR_Citrine	1.57973	1.37946	0.00175495	0.00123835	0.655187	7.42648	0.0001624	0	0.464309	13.7435	Niben101Scf08898g00002.1;Niben101Scf04748g03003.1	Niben101Scf08898g00002.1	sp|Q7TTX1|CH601_SYNPX ***- 60 kDa chaperonin 1 IPR002423 (Chaperonin Cpn60/TCP-1), IPR027409 (GroEL-like apical domain), IPR027413 (GroEL-like equatorial domain) GO:0005524 (ATP binding), GO:0005737 (cytoplasm), GO:0006457 (protein folding), GO:0042026 (pr
14.9059	14.7669	14.7932	15.4863	15.5519	15.577	14.9994	15.1611	15.0618	+	NP_Citrine	+	TIR_Citrine	0.83951	1.37867	0.0165494	0.00576251	-0.252109	-3.96922	0.00102616	0.000483165	0.464317	8.5524	Niben101Scf00471g03008.1;Niben101Scf05596g00026.1	Niben101Scf00471g03008.1;Niben101Scf05596g00026.1	gb|KEH26281.1| ***- plant nuclear matrix protein [Medicago truncatula] IPR029711 (HAUS augmin-like complex subunit 7-like);gb|KEH21034.1| *-*- eukaryotic aspartyl protease family protein [Medicago truncatula] IPR001461 (Aspartic peptidase), IPR010604 (Plan
17.0104	17.3375	17.1124	16.8038	16.7473	16.7097	16.1795	16.363	16.3255	+	NP_Citrine	+	TIR_Citrine	1.8258	1.37808	0.00150184	0.00118341	0.864125	7.73867	0.00173217	0.000655123	0.464286	7.45223	Niben101Scf05270g01002.1	Niben101Scf05270g01002.1	sp|Q9XEA8|CYSK2_ORYSJ **** Cysteine synthase IPR005856 (Cysteine synthase K/M) GO:0004124 (cysteine synthase activity), GO:0006535 (cysteine biosynthetic process from serine)
17.4013	17.4637	17.4101	17.3826	17.2784	17.3807	16.8374	16.8785	16.9409	+	NP_Citrine	+	TIR_Citrine	1.45302	1.3773	0.000113481	0.000651811	0.539422	15.0536	0.000540208	0.000461066	0.461658	10.1027	Niben101Scf07221g00001.1;Niben101Scf00854g01012.1	Niben101Scf07221g00001.1;Niben101Scf00854g01012.1	sp|A9LYE2|RK2_ACOAM *-** 50S ribosomal protein L2, chloroplastic IPR002171 (Ribosomal protein L2), IPR013025 (Ribosomal protein L25/L23) GO:0000166 (nucleotide binding), GO:0003723 (RNA binding), GO:0003735 (structural constituent of ribosome), GO:0005622
14.2756	14.0234	13.9102	14.005	13.9817	14.1849	13.5571	13.6535	13.5846	+	NP_Citrine	+	TIR_Citrine	1.39374	1.37664	0.0134929	0.0049932	0.471338	4.21858	0.00284556	0.00101217	0.458827	6.5272	Niben101Scf08894g01004.1	Niben101Scf08894g01004.1	sp|Q9LX73|UFL1_ARATH ***- E3 UFM1-protein ligase 1 homolog IPR018611 (E3 UFM1-protein ligase 1)
16.3719	16.2832	16.2481	16.5698	16.4336	16.6091	16.0404	16.1628	16.0284	+	NP_Citrine	+	TIR_Citrine	1.16757	1.37644	0.0167293	0.00580453	0.223856	3.95631	0.00253498	0.000823838	0.460288	6.73312	Niben101Scf02122g02019.1;Niben101Scf00472g05009.1;Niben101Scf04840g01004.1	Niben101Scf02122g02019.1;Niben101Scf00472g05009.1	AT1G36370.1 **** serine hydroxymethyltransferase 7 LENGTH=598 IPR001085 (Serine hydroxymethyltransferase), IPR015424 (Pyridoxal phosphate-dependent transferase), IPR019775 (WD40 repeat, conserved site) GO:0003824 (catalytic activity), GO:0004372 (glycine h
12.2923	12.3658	12.0209	12.2537	12.2878	12.0252	11.4477	11.9457	11.7614	+	NP_Citrine	+	TIR_Citrine	1.41531	1.37632	0.0471213	0.0145398	0.508054	2.83467	0.048017	0.014967	0.470585	2.81612	Niben101Scf15536g02038.1;Niben101Scf14394g01020.1	Niben101Scf15536g02038.1;Niben101Scf14394g01020.1	sp|Q9TUG3|HSP72_CAPHI ***- Heat shock-related 70 kDa protein 2 IPR013126 (Heat shock protein 70 family), IPR029047 (Heat shock protein 70kD, peptide-binding domain), IPR029048 (Heat shock protein 70kD, C-terminal domain);sp|P27541|HSP70_BRUMA ***- Heat sho
18.1412	18.0057	18.1037	18.1325	18.0583	18.1053	17.641	17.6314	17.6427	+	NP_Citrine	+	TIR_Citrine	1.36251	1.37619	0.000390817	0.000812689	0.445157	10.9808	3.05665e-05	0	0.460366	20.9695	Niben101Scf10798g00006.1;Niben101Scf06365g00001.1	Niben101Scf10798g00006.1;Niben101Scf06365g00001.1	sp|Q9LHP1|RL74_ARATH ***- 60S ribosomal protein L7-4 IPR005998 (Ribosomal protein L7, eukaryotic);sp|Q9LHP1|RL74_ARATH ***- 60S ribosomal protein L7-4 IPR005998 (Ribosomal protein L7, eukaryotic)
19.0062	18.9528	18.9866	19.1544	19.1867	19.0743	18.7137	18.7038	18.6168	+	NP_Citrine	+	TIR_Citrine	1.23393	1.37598	0.00092093	0.00101205	0.30374	8.79737	0.000534365	0.000463918	0.460342	10.1311	Niben101Scf01399g00012.1;Niben101Scf04477g01007.1	Niben101Scf01399g00012.1	sp|A9IYW8|ATPG_BART1 **** ATP synthase gamma chain IPR000131 (ATPase, F1 complex, gamma subunit), IPR023632 (ATPase, F1 complex, gamma subunit conserved site), IPR023633 (ATPase, F1 complex, gamma subunit domain) GO:0015986 (ATP synthesis coupled proton tr
16.7723	16.5075	16.61	17.0956	17.1878	17.2034	16.5538	16.7423	16.8024			+	TIR_Citrine	0.953125	1.37527	0.552649	0.590566	-0.0695756	-0.647408	0.0048688	0.00226947	0.462766	5.6388	Niben101Scf03535g01022.1;Niben101Scf04643g02013.1	Niben101Scf03535g01022.1;Niben101Scf04643g02013.1	sp|Q5LCF4|CINAL_BACFN *-*- CinA-like protein IPR001453 (Molybdopterin binding domain), IPR014729 (Rossmann-like alpha/beta/alpha sandwich fold) GO:0006777 (Mo-molybdopterin cofactor biosynthetic process);sp|Q5LCF4|CINAL_BACFN *-*- CinA-like protein IPR0014
16.5385	16.3515	16.5309	16.5794	16.3387	16.4239	15.9686	15.9729	16.0312	+	NP_Citrine	+	TIR_Citrine	1.39958	1.37518	0.00168822	0.00125267	0.482725	7.50312	0.00338844	0.00118989	0.456433	6.22633	Niben101Scf00063g10004.1;Niben101Scf06249g05016.1;Niben101Scf00063g10008.1	Niben101Scf00063g10004.1;Niben101Scf06249g05016.1;Niben101Scf00063g10008.1	sp|P27521|CA4_ARATH ***- Chlorophyll a-b binding protein 4, chloroplastic IPR022796 (Chlorophyll A-B binding protein), IPR023329 (Chlorophyll a/b binding protein domain) GO:0009765 (photosynthesis, light harvesting), GO:0016020 (membrane);sp|P27521|CA4_ARA
19.1584	19.0293	19.1048	19.2009	19.1689	19.2131	18.7414	18.7371	18.726	+	NP_Citrine	+	TIR_Citrine	1.28667	1.37513	0.000654067	0.000807882	0.362685	9.61526	5.08439e-06	0	0.459461	32.9087	Niben101Scf05002g03030.1;Niben101Scf00736g04011.1	Niben101Scf05002g03030.1;Niben101Scf00736g04011.1	sp|Q6LXE7|RS3_METMP **** 30S ribosomal protein S3 IPR005703 (Ribosomal protein S3, eukaryotic/archaeal), IPR015946 (K homology domain-like, alpha/beta) GO:0003723 (RNA binding), GO:0003735 (structural constituent of ribosome), GO:0005622 (intracellular), G
13.6065	13.9486	13.514	13.5032	13.4684	13.3394	12.9464	13.025	12.9669	+	NP_Citrine	+	TIR_Citrine	1.64975	1.37446	0.00612613	0.00278169	0.71025	5.29057	0.00115005	0.000567941	0.457544	8.30111	Niben101Scf04879g06001.1;Niben101Scf08892g00008.1;Niben101Scf01681g02007.1	Niben101Scf04879g06001.1;Niben101Scf08892g00008.1	AT1G74040.1 **** 2-isopropylmalate synthase 1 LENGTH=631 IPR005671 (2-isopropylmalate synthase, bacterial-type) GO:0003824 (catalytic activity), GO:0003852 (2-isopropylmalate synthase activity), GO:0009098 (leucine biosynthetic process), GO:0019752 (carbox
14.9205	14.819	14.9926	14.7515	14.881	14.9353	14.4254	14.4028	14.3692	+	NP_Citrine	+	TIR_Citrine	1.42713	1.37424	0.000641741	0.00081592	0.511551	9.66274	0.00130883	0.000542768	0.456772	8.02411	Niben101Scf08018g00008.1;Niben101Scf05551g01006.1	Niben101Scf08018g00008.1;Niben101Scf05551g01006.1	sp|Q8L5Y9|PANK2_ARATH **** Pantothenate kinase 2 IPR004567 (Type II pantothenate kinase) GO:0004594 (pantothenate kinase activity), GO:0005524 (ATP binding), GO:0015937 (coenzyme A biosynthetic process);sp|Q8L5Y9|PANK2_ARATH **** Pantothenate kinase 2 IPR0
12.304	12.5725	12.7756	13.1183	13.0449	13.0179	12.6225	12.5674	12.6174			+	TIR_Citrine	0.973242	1.37396	0.726278	0.828485	-0.0517203	-0.375609	0.000191951	0	0.457931	13.1708	Niben101Scf01020g02003.1	Niben101Scf01020g02003.1	sp|A4XJ48|LEUC_CALS8 *-*- 3-isopropylmalate dehydratase large subunit IPR015937 (Aconitase/isopropylmalate dehydratase) GO:0008152 (metabolic process)
16.9962	16.8353	16.9094	17.179	16.9956	17.2384	16.7669	16.6446	16.6336	+	NP_Citrine	+	TIR_Citrine	1.17456	1.37396	0.0213319	0.00693301	0.231902	3.67315	0.0057393	0.00250442	0.455969	5.38764	Niben101Scf01450g00005.1;Niben101Scf02537g04006.1;Niben101Scf01005g11010.1;Niben101Scf03154g01010.1;Niben101Scf07573g00003.1	Niben101Scf01450g00005.1;Niben101Scf02537g04006.1	ref|XP_003615152.1| **** 2-dehydro-3-deoxyphosphoheptonate aldolase (3-deoxy-d-arabino-heptulosonate 7-phosphate synthase) [Medicago truncatula] gb|AES98110.1| phospho-2-dehydro-3-deoxyheptonate aldolase [Medicago truncatula] IPR002480 (DAHP synthetase, cl
16.7569	16.8842	16.7933	16.8734	16.8635	16.8941	16.3615	16.4693	16.4234	+	NP_Citrine	+	TIR_Citrine	1.31379	1.37392	0.0013133	0.00112008	0.393412	8.01692	0.000146021	0	0.458921	14.1201	Niben101Scf01934g04019.1	Niben101Scf01934g04019.1	sp|O93988|ACL1_SORMK **** ATP-citrate synthase subunit 1 IPR002020 (Citrate synthase-like), IPR016040 (NAD(P)-binding domain), IPR016102 (Succinyl-CoA synthetase-like) GO:0003824 (catalytic activity), GO:0003878 (ATP citrate synthase activity), GO:0004775
11.8019	12.24	11.7015	12.6941	12.8474	12.3979	12.2584	12.1964	12.1432			+	TIR_Citrine	0.831545	1.37381	0.166454	0.0729965	-0.284864	-1.68918	0.0303307	0.00944948	0.447106	3.28595	Niben101Scf05649g05018.1;Niben101Ctg13489g00001.1;Niben101Scf00751g03009.1;Niben101Ctg15851g00002.1	Niben101Scf05649g05018.1	ref|NP_186958.1| **** zinc-binding dehydrogenase family protein [Arabidopsis thaliana] putative NADP-dependent oxidoreductase [Arabidopsis thaliana] gb|AEE73899.1| zinc-binding dehydrogenase family protein [Arabidopsis thaliana] IPR002085 (Alcohol dehydrog
16.0087	15.872	16.0438	15.9989	15.9966	15.9671	15.5421	15.4721	15.5725	+	NP_Citrine	+	TIR_Citrine	1.36337	1.37374	0.00177785	0.00133799	0.445903	7.40101	0.000128032	0	0.458644	14.5997	Niben101Scf05952g00002.1;Niben101Scf00807g03029.1	Niben101Scf05952g00002.1	sp|P46423|GSTF_HYOMU ***- Glutathione S-transferase IPR010987 (Glutathione S-transferase, C-terminal-like), IPR012336 (Thioredoxin-like fold) GO:0005515 (protein binding)
12.7776	12.7405	12.6251	13.1011	12.848	12.8163	12.5677	12.4384	12.3981	+	NP_Citrine	+	TIR_Citrine	1.18589	1.37328	0.0230937	0.00729881	0.246345	3.58358	0.01188	0.00420048	0.453728	4.37945	Niben101Scf02921g00003.1	Niben101Scf02921g00003.1	sp|Q8K4D8|AL1A3_RAT **** Aldehyde dehydrogenase family 1 member A3 IPR016161 (Aldehyde/histidinol dehydrogenase), IPR029510 (Aldehyde dehydrogenase, glutamic acid active site) GO:0008152 (metabolic process), GO:0016491 (oxidoreductase activity), GO:0016620
13.9946	14.2681	14.198	14.4263	14.4725	14.4459	14.0597	13.913	13.9965			+	TIR_Citrine	1.1229	1.37305	0.150666	0.0647833	0.163888	1.77439	0.000502205	0.000473684	0.458505	10.2946	Niben101Scf02041g03005.1;Niben101Scf01497g02003.1;Niben101Scf00592g14019.1;Niben101Scf00671g00006.1;Niben101Scf03673g04010.1	Niben101Scf02041g03005.1;Niben101Scf01497g02003.1	AT2G17200.1 ***- ubiquitin family protein LENGTH=551 IPR009060 (UBA-like), IPR015496 (Ubiquilin), IPR029071 (Ubiquitin-related domain) GO:0005515 (protein binding);AT2G17200.1 ***- ubiquitin family protein LENGTH=551 IPR009060 (UBA-like), IPR015496 (Ubiqui
13.494	14.046	13.3182	13.6015	13.2179	13.3677	12.8027	13.0757	12.9535	+	NP_Citrine	+	TIR_Citrine	1.63076	1.37186	0.044194	0.013627	0.675441	2.89828	0.0298163	0.00916312	0.451732	3.30418	Niben101Scf33623g00002.1	Niben101Scf33623g00002.1	AT3G46920.1 *-*- Protein kinase superfamily protein with octicosapeptide/Phox/Bem1p domain LENGTH=1171 IPR000270 (Phox/Bem1p) GO:0005515 (protein binding)
11.7679	11.6289	11.8475	11.4236	11.6691	11.561	11.1202	11.1204	11.0545	+	NP_Citrine	+	TIR_Citrine	1.57158	1.37177	0.000652737	0.000808878	0.649743	9.62033	0.00367166	0.00128563	0.452882	6.092	Niben101Scf01927g05004.1;Niben101Scf01927g05003.1	Niben101Scf01927g05004.1;Niben101Scf01927g05003.1	sp|A4GFC2|PROCF_OLEEU ***- Profilin-4 IPR005455 (Profilin), IPR027310 (Profilin conserved site) GO:0003779 (actin binding);sp|Q64LH2|PROF2_AMBAR *-*- Profilin-2 IPR005455 (Profilin)
14.5418	14.062	14.3357	14.4897	14.5984	14.6347	14.2216	14.0293	14.1017			+	TIR_Citrine	1.15403	1.37158	0.261737	0.14321	0.195625	1.30554	0.00300765	0.00106549	0.456728	6.43043	Niben101Scf03321g04018.1	Niben101Scf03321g04018.1	sp|Q2NFX3|RL6_METST ***- 50S ribosomal protein L6 IPR000702 (Ribosomal protein L6) GO:0003735 (structural constituent of ribosome), GO:0005622 (intracellular), GO:0005840 (ribosome), GO:0006412 (translation), GO:0019843 (rRNA binding)
16.8241	16.6937	16.7778	17.054	16.946	17.0314	16.554	16.5519	16.5607	+	NP_Citrine	+	TIR_Citrine	1.15725	1.37146	0.00540205	0.00237907	0.209695	5.47903	0.000160271	0	0.454967	13.7897	Niben101Scf11037g02051.1;Niben101Scf02699g02014.1;Niben101Scf14606g01007.1;Niben101Scf00934g01006.1	Niben101Scf11037g02051.1;Niben101Scf02699g02014.1;Niben101Scf14606g01007.1;Niben101Scf00934g01006.1	sp|B9MQH1|EFTU_CALBD *-** Elongation factor Tu IPR004541 (Translation elongation factor EFTu/EF1A, bacterial/organelle), IPR005225 (Small GTP-binding protein domain), IPR027417 (P-loop containing nucleoside triphosphate hydrolase) GO:0003746 (translation e
18.3356	18.3279	18.36	18.262	18.2078	18.2748	17.7643	17.8307	17.7839	+	NP_Citrine	+	TIR_Citrine	1.46207	1.37104	1.51881e-05	0	0.548213	25.0039	8.93854e-05	0	0.455249	15.9923	Niben101Scf04296g00024.1	Niben101Scf04296g00024.1	sp|Q56YU0|AL2C4_ARATH **** Aldehyde dehydrogenase family 2 member C4 IPR015657 (Aminobutyraldehyde dehydrogenase), IPR016161 (Aldehyde/histidinol dehydrogenase), IPR029510 (Aldehyde dehydrogenase, glutamic acid active site) GO:0008152 (metabolic process),
16.0485	15.6358	15.8361	15.6194	15.5478	15.7372	15.2323	15.222	15.086	+	NP_Citrine	+	TIR_Citrine	1.58922	1.37103	0.00673938	0.00286562	0.660004	5.15109	0.00331644	0.00112059	0.454665	6.26269	Niben101Scf01814g05011.1	Niben101Scf01814g05011.1	AT3G50590.1 ***- Transducin/WD40 repeat-like superfamily protein LENGTH=1614 IPR015943 (WD40/YVTN repeat-like-containing domain) GO:0005515 (protein binding)
20.0734	20.0876	20.0272	20.2697	20.3806	20.2645	19.7357	19.9668	19.8405	+	NP_Citrine	+	TIR_Citrine	1.15844	1.37098	0.0359929	0.0115007	0.215052	3.10652	0.003986	0.00158813	0.457297	5.95708	Niben101Scf06910g05004.1;Niben101Scf03801g00003.1	Niben101Scf06910g05004.1;Niben101Scf03801g00003.1	sp|Q31KX4|PROA_SYNE7 **** Gamma-glutamyl phosphate reductase IPR001057 (Glutamate/acetylglutamate kinase), IPR016161 (Aldehyde/histidinol dehydrogenase) GO:0003824 (catalytic activity), GO:0004349 (glutamate 5-kinase activity), GO:0004350 (glutamate-5-semi
17.5302	17.3481	17.5684	17.4838	17.4916	17.4834	17.0607	16.9953	17.0367	+	NP_Citrine	+	TIR_Citrine	1.37006	1.37092	0.0030765	0.0016322	0.451331	6.39124	1.91395e-05	0	0.455393	23.5917	Niben101Scf09363g00018.1	Niben101Scf09363g00018.1	sp|Q3AUZ9|CH602_SYNS9 ***- 60 kDa chaperonin 2 IPR002423 (Chaperonin Cpn60/TCP-1), IPR027409 (GroEL-like apical domain), IPR027413 (GroEL-like equatorial domain) GO:0005524 (ATP binding), GO:0005737 (cytoplasm), GO:0006457 (protein folding), GO:0042026 (pr
18.5366	18.2019	18.5689	18.2163	18.2761	18.4807	17.9008	17.9331	17.7872	+	NP_Citrine	+	TIR_Citrine	1.48452	1.36964	0.0109624	0.00425191	0.562072	4.48325	0.00788277	0.00303904	0.450637	4.92824	Niben101Scf11689g02005.1;Niben101Scf03226g01002.1;Niben101Scf06743g00014.1	Niben101Scf11689g02005.1	AT2G37180.1 ***- Aquaporin-like superfamily protein LENGTH=285 IPR000425 (Major intrinsic protein), IPR023271 (Aquaporin-like) GO:0005215 (transporter activity), GO:0006810 (transport), GO:0016020 (membrane)
15.1923	14.9272	15.2525	15.3975	15.4566	15.4412	14.7829	15.0215	15.1115			+	TIR_Citrine	1.11131	1.36932	0.338507	0.223311	0.152047	1.0861	0.00992378	0.00353976	0.459799	4.61426	Niben101Scf00177g12003.1	Niben101Scf00177g12003.1	sp|O04300|UPTG_PEA ***- Alpha-1,4-glucan-protein synthase [UDP-forming] IPR004901 (Reversibly glycosylated polypeptide family) GO:0016866 (intramolecular transferase activity), GO:0030244 (cellulose biosynthetic process)
13.8528	13.9084	13.9827	13.5941	13.6002	13.6266	13.0344	13.2064	13.2129	+	NP_Citrine	+	TIR_Citrine	1.69587	1.3693	0.000390321	0.000813918	0.763375	10.9844	0.00154012	0.000675595	0.455705	7.68743	Niben101Scf04639g03005.1;Niben101Scf07423g05003.1	Niben101Scf04639g03005.1;Niben101Scf07423g05003.1	sp|B4U7U4|FTSH_HYDS0 *-** ATP-dependent zinc metalloprotease FtsH IPR003959 (ATPase, AAA-type, core), IPR009010 (Aspartate decarboxylase-like domain), IPR027417 (P-loop containing nucleoside triphosphate hydrolase), IPR029067 (CDC48 domain 2-like) GO:00055
16.776	16.8828	16.9057	16.5698	16.5806	16.6564	16.1707	16.1891	16.0867	+	NP_Citrine	+	TIR_Citrine	1.63173	1.36912	0.000156953	0.000536697	0.705987	13.8633	0.000404935	0.000381503	0.453421	10.8812	Niben101Scf05698g01016.1;Niben101Scf03113g00001.1;Niben101Scf08643g03026.1;Niben101Scf22213g00001.1	Niben101Scf05698g01016.1;Niben101Scf03113g00001.1	sp|B8G4Q6|FTSH_CHLAD *-** ATP-dependent zinc metalloprotease FtsH IPR003959 (ATPase, AAA-type, core), IPR007330 (MIT), IPR015415 (Vps4 oligomerisation, C-terminal), IPR027417 (P-loop containing nucleoside triphosphate hydrolase) GO:0005524 (ATP binding);sp
17.3811	17.1729	17.4087	16.7412	16.6871	16.6061	16.1079	16.322	16.2403	+	NP_Citrine	+	TIR_Citrine	2.14141	1.369	0.000349301	0.000874797	1.09747	11.302	0.0035017	0.00117899	0.454743	6.17101	Niben101Scf34696g00003.1;Niben101Ctg16374g00003.1;Niben101Scf01160g01003.1;Niben101Scf02262g01007.1;Niben101Scf01160g00002.1;Niben101Scf00607g03013.1;Niben101Scf03961g00004.1;Niben101Scf13600g01004.1;Niben101Scf01160g01005.1;Niben101Scf12382g00008.1;Niben101Scf03961g00003.1;Niben101Ctg16210g00008.1	Niben101Scf34696g00003.1;Niben101Ctg16374g00003.1;Niben101Scf01160g01003.1;Niben101Scf02262g01007.1;Niben101Scf01160g00002.1;Niben101Scf00607g03013.1;Niben101Scf03961g00004.1;Niben101Scf13600g01004.1;Niben101Scf01160g01005.1;Niben101Scf12382g00008.1;Niben101Scf03961g00003.1	sp|P27496|CB25_TOBAC ***- Chlorophyll a-b binding protein 50, chloroplastic IPR022796 (Chlorophyll A-B binding protein), IPR023329 (Chlorophyll a/b binding protein domain) GO:0009765 (photosynthesis, light harvesting), GO:0016020 (membrane);sp|P27496|CB25_
15.975	15.8393	16.0649	15.8346	15.7885	15.8259	15.3412	15.3104	15.4369	+	NP_Citrine	+	TIR_Citrine	1.51451	1.36851	0.00140955	0.00109793	0.596894	7.86912	0.000366846	0.000263158	0.453477	11.1608	Niben101Scf10866g01001.1;Niben101Scf00136g03005.1;Niben101Scf04133g01027.1;Niben101Scf06457g00005.1	Niben101Scf10866g01001.1;Niben101Scf00136g03005.1;Niben101Scf04133g01027.1;Niben101Scf06457g00005.1	sp|P56069|METB_HELPY ***- Cystathionine gamma-synthase IPR000277 (Cys/Met metabolism, pyridoxal phosphate-dependent enzyme), IPR015424 (Pyridoxal phosphate-dependent transferase) GO:0003824 (catalytic activity), GO:0030170 (pyridoxal phosphate binding);sp|
12.4739	12.7603	12.5512	12.2926	12.2227	12.2585	11.8733	11.7309	11.8095	+	NP_Citrine	+	TIR_Citrine	1.7345	1.3684	0.00113772	0.00105668	0.790555	8.32457	0.000588962	0.000447316	0.453382	9.87966	Niben101Scf11791g00010.1;Niben101Scf03706g01003.1	Niben101Scf11791g00010.1;Niben101Scf03706g01003.1	sp|Q6IE26|EPHX4_MOUSE ***- Epoxide hydrolase 4 IPR000639 (Epoxide hydrolase-like), IPR029058 (Alpha/Beta hydrolase fold) GO:0003824 (catalytic activity);sp|Q6IE26|EPHX4_MOUSE ***- Epoxide hydrolase 4 IPR000639 (Epoxide hydrolase-like), IPR029058 (Alpha/Bet
14.1347	13.9192	13.9491	13.8182	13.9519	13.8031	13.2993	13.4894	13.428	+	NP_Citrine	+	TIR_Citrine	1.51201	1.3675	0.00245189	0.00146334	0.595427	6.79354	0.00350791	0.00117755	0.452137	6.16804	Niben101Scf02749g04008.1;Niben101Scf00493g00020.1	Niben101Scf02749g04008.1;Niben101Scf00493g00020.1	sp|P94072|GL33_ARATH ***- Germin-like protein subfamily 3 member 3 IPR001929 (Germin) GO:0030145 (manganese ion binding), GO:0045735 (nutrient reservoir activity);sp|P94040|GL31_ARATH ***- Germin-like protein subfamily 3 member 1 IPR001929 (Germin) GO:0030
16.1007	16.3232	16.0915	15.8435	15.7433	15.8229	15.2877	15.4148	15.3524	+	NP_Citrine	+	TIR_Citrine	1.76943	1.3673	0.000621508	0.000828283	0.820174	9.74319	0.000696636	0.000546147	0.451622	9.45944	Niben101Scf00986g02002.1	Niben101Scf00986g02002.1	sp|A7X2W2|SYG_STAA1 *-** Glycine--tRNA ligase IPR009068 (S15/NS1, RNA-binding), IPR027031 (Glycyl-tRNA synthetase/DNA polymerase subunit gamma-2) GO:0000166 (nucleotide binding), GO:0004812 (aminoacyl-tRNA ligase activity), GO:0004820 (glycine-tRNA ligase
13.0339	12.8579	12.6628	12.4671	12.2109	12.684	12.1136	12.1387	11.7655	+	NP_Citrine	+	TIR_Citrine	1.79475	1.36716	0.00631433	0.00282822	0.84561	5.24601	0.0697538	0.022105	0.448072	2.45917	Niben101Scf06709g02002.1;Niben101Scf00971g00024.1	Niben101Scf06709g02002.1;Niben101Scf00971g00024.1	sp|Q39491|PTP3_CHLMO --** Dual specificity protein phosphatase IPR014756 (Immunoglobulin E-set), IPR029021 (Protein-tyrosine phosphatase-like), IPR030079 (Phosphoglucan phosphatase DSP4) GO:0005982 (starch metabolic process), GO:0006470 (protein dephosphor
20.0686	20.0365	20.0693	19.7804	19.7773	19.756	19.293	19.3195	19.3487	+	NP_Citrine	+	TIR_Citrine	1.66742	1.3667	2.83444e-06	0	0.73772	38.0998	1.44536e-05	0	0.450834	25.3173	Niben101Scf05912g01016.1;Niben101Scf09781g00010.1;Niben101Scf00213g02005.1;Niben101Scf07503g00006.1;Niben101Scf25326g00002.1;Niben101Scf06621g01004.1;Niben101Ctg03218g00004.1;Niben101Scf02220g05009.1	Niben101Scf05912g01016.1;Niben101Scf09781g00010.1	sp|P0ABI1|CLPA_ECO57 **** ATP-dependent Clp protease ATP-binding subunit ClpA IPR001270 (ClpA/B family), IPR001943 (UVR domain), IPR004176 (Clp, N-terminal), IPR019489 (Clp ATPase, C-terminal), IPR023150 (Double Clp-N motif), IPR027417 (P-loop containing n
16.3466	16.3024	16.4264	16.4789	16.3122	16.4218	15.98	15.9299	15.9566	+	NP_Citrine	+	TIR_Citrine	1.32297	1.36635	0.00049837	0.000737997	0.403012	10.3149	0.00091984	0.000503067	0.448825	8.80008	Niben101Scf29076g00011.1;Niben101Scf02842g00014.1;Niben101Scf07608g01009.1	Niben101Scf29076g00011.1;Niben101Scf02842g00014.1	sp|P60364|CH601_RHOPA ***- 60 kDa chaperonin 1 IPR002423 (Chaperonin Cpn60/TCP-1), IPR027409 (GroEL-like apical domain), IPR027413 (GroEL-like equatorial domain) GO:0005524 (ATP binding), GO:0005737 (cytoplasm), GO:0006457 (protein folding), GO:0042026 (pr
15.1657	15.2154	15.0435	15.0002	14.9454	15.066	14.51	14.6736	14.4717	+	NP_Citrine	+	TIR_Citrine	1.50408	1.36631	0.00182545	0.0014375	0.589779	7.34933	0.00312513	0.00113463	0.452134	6.36421	Niben101Scf09716g02001.1	Niben101Scf09716g02001.1	sp|Q9T048|DRL27_ARATH --*- Disease resistance protein IPR002182 (NB-ARC) GO:0043531 (ADP binding)
15.2218	15.7111	15.303	16.1099	16.2114	16.1259	15.6998	15.7725	15.6227			+	TIR_Citrine	0.828569	1.36618	0.143064	0.060635	-0.286343	-1.81888	0.00108778	0.000475559	0.450745	8.42299	Niben101Scf02275g03021.1	Niben101Scf02275g03021.1	AT5G19400.1 ***- Telomerase activating protein Est1 LENGTH=1059 IPR018834 (DNA/RNA-binding domain, Est1-type), IPR019458 (Telomerase activating protein Est1)
15.1438	14.9853	15.0675	15.2126	15.109	15.2425	14.7036	14.8305	14.6806	+	NP_Citrine	+	TIR_Citrine	1.25457	1.36542	0.0074333	0.00328242	0.327271	5.01083	0.00188552	0.000638089	0.449743	7.28645	Niben101Scf04411g01004.1;Niben101Scf01634g02036.1	Niben101Scf04411g01004.1	sp|Q8LAS8|SFGH_ARATH **** S-formylglutathione hydrolase IPR000801 (Putative esterase), IPR029058 (Alpha/Beta hydrolase fold) GO:0018738 (S-formylglutathione hydrolase activity), GO:0046294 (formaldehyde catabolic process)
14.5609	14.6821	14.3781	14.6579	14.7681	14.5587	14.1378	14.2847	14.2184	+	NP_Citrine	+	TIR_Citrine	1.25777	1.36529	0.0290112	0.00888899	0.326745	3.33349	0.00373659	0.00127947	0.447923	6.063	Niben101Scf01537g04013.1;Niben101Scf08874g00002.1	Niben101Scf01537g04013.1;Niben101Scf08874g00002.1	gb|KEH19840.1| ***- plant/MEB5-like protein [Medicago truncatula];gb|KEH19840.1| ***- plant/MEB5-like protein [Medicago truncatula]
15.4322	15.2567	15.4153	15.3831	15.3645	15.4773	14.7995	15.0991	14.968	+	NP_Citrine	+	TIR_Citrine	1.32819	1.36453	0.0161566	0.0056572	0.412506	3.99803	0.0083871	0.00317153	0.452736	4.84213	Niben101Scf16416g03002.1	Niben101Scf16416g03002.1	sp|Q9XHM1|EIF3C_MEDTR **** Eukaryotic translation initiation factor 3 subunit C IPR000717 (Proteasome component (PCI) domain), IPR008905 (Eukaryotic translation initiation factor 3 subunit C, N-terminal domain), IPR027516 (Eukaryotic translation initiation
19.173	19.4439	19.1258	19.1988	19.1123	19.1052	18.6665	18.6739	18.737	+	NP_Citrine	+	TIR_Citrine	1.476	1.36279	0.0054564	0.0023715	0.555101	5.46384	0.000285052	0.000287206	0.446281	11.9061	Niben101Scf05959g01005.1;Niben101Scf04570g06004.1	Niben101Scf05959g01005.1;Niben101Scf04570g06004.1	sp|Q96300|14337_ARATH ***- 14-3-3-like protein GF14 nu IPR000308 (14-3-3 protein), IPR023409 (14-3-3 protein, conserved site), IPR023410 (14-3-3 domain) GO:0019904 (protein domain specific binding);sp|Q06967|14336_ORYSJ ***- 14-3-3-like protein GF14-F IPR0
17.2135	16.9825	17.3184	17.3172	17.3563	17.3009	16.8283	16.8829	16.9234	+	NP_Citrine	+	TIR_Citrine	1.2307	1.36252	0.0464995	0.0143727	0.29328	2.84779	0.00015413	0	0.446614	13.9274	Niben101Scf03253g02006.1;Niben101Scf03154g03001.1	Niben101Scf03253g02006.1;Niben101Scf03154g03001.1	sp|B1L938|RL1_THESQ **** 50S ribosomal protein L1 IPR016095 (Ribosomal protein L1, 3-layer alpha/beta-sandwich), IPR023673 (Ribosomal protein L1, conserved site), IPR023674 (Ribosomal protein L1-like), IPR028364 (Ribosomal protein L1/ribosomal biogenesis p
18.2209	18.1362	18.1852	17.8855	17.9195	17.9153	17.4318	17.4757	17.4754	+	NP_Citrine	+	TIR_Citrine	1.64723	1.36197	1.47605e-05	0	0.719775	25.184	1.61552e-05	0	0.445766	24.6189	Niben101Scf10476g05007.1;Niben101Scf39139g00001.1	Niben101Scf10476g05007.1;Niben101Scf39139g00001.1	sp|Q9FNX5|DRP1E_ARATH ***- Dynamin-related protein 1E IPR000375 (Dynamin central domain), IPR001401 (Dynamin, GTPase domain), IPR020850 (GTPase effector domain, GED), IPR022812 (Dynamin superfamily), IPR027417 (P-loop containing nucleoside triphosphate hyd
13.7555	13.7312	13.4422	13.7818	13.9079	13.4454	13.2955	13.3039	13.2391	+	NP_Citrine	+	TIR_Citrine	1.29238	1.36112	0.0240152	0.00744418	0.363461	3.53992	0.036297	0.0114261	0.432201	3.09784	Niben101Scf06964g00007.1	Niben101Scf06964g00007.1	sp|Q7YJX7|PSBD_CALFG **** Photosystem II D2 protein IPR000484 (Photosynthetic reaction centre, L/M), IPR000932 (Photosystem antenna protein-like) GO:0009521 (photosystem), GO:0009523 (photosystem II), GO:0009767 (photosynthetic electron transport chain), G
15.4411	15.5116	15.4017	15.7576	15.8068	15.8227	15.3323	15.4281	15.2896	+	NP_Citrine	+	TIR_Citrine	1.07255	1.36112	0.123087	0.0491671	0.101492	1.94908	0.000603953	0.000444225	0.445695	9.81567	Niben101Scf00920g06003.1;Niben101Ctg12906g00002.1;Niben101Scf06249g02003.1	Niben101Scf00920g06003.1	sp|Q54KL5|WDR5_DICDI *-*- WD repeat-containing protein 5 homolog IPR006594 (LisH dimerisation motif), IPR015943 (WD40/YVTN repeat-like-containing domain) GO:0005515 (protein binding)
13.9825	13.9834	14.0129	14.0378	13.8602	13.8278	13.3977	13.4323	13.5654	+	NP_Citrine	+	TIR_Citrine	1.43994	1.36096	0.000533569	0.000719251	0.527768	10.135	0.00588606	0.0024893	0.44346	5.34989	Niben101Scf00428g15006.1	Niben101Scf00428g15006.1	sp|Q1GPJ8|RL19_SPHAL *-*- 50S ribosomal protein L19 IPR001857 (Ribosomal protein L19), IPR008991 (Translation protein SH3-like domain) GO:0003735 (structural constituent of ribosome), GO:0005622 (intracellular), GO:0005840 (ribosome), GO:0006412 (translati
9.20253	9.60629	10.1554	9.99617	9.85258	10.2806	9.6039	9.6781	9.54448			+	TIR_Citrine	1.07037	1.36072	0.877195	0.932592	0.0459127	0.164664	0.0299159	0.00929471	0.43429	3.30062	Niben101Scf07466g01002.1;Niben101Scf10215g00012.1	Niben101Scf07466g01002.1;Niben101Scf10215g00012.1	sp|Q9LD18|POT4_ARATH **** Potassium transporter 4 IPR003855 (Potassium transporter) GO:0015079 (potassium ion transmembrane transporter activity), GO:0016020 (membrane), GO:0071805 (potassium ion transmembrane transport);sp|Q9LD18|POT4_ARATH *-** Potassium
11.6319	11.7229	11.6412	11.448	11.4122	11.6859	11.2506	10.9504	11.0098	+	NP_Citrine	+	TIR_Citrine	1.50495	1.36071	0.00347492	0.00179644	0.595068	6.18389	0.0239873	0.00739535	0.445099	3.54121	Niben101Scf07247g05007.1	Niben101Scf07247g05007.1	sp|Q5FW37|MTNB_XENTR ***- Methylthioribulose-1-phosphate dehydratase IPR001303 (Class II aldolase/adducin N-terminal), IPR017714 (Methylthioribulose-1-phosphate dehydratase) GO:0005737 (cytoplasm), GO:0019509 (L-methionine biosynthetic process from methylt
13.7977	13.5564	13.8348	14.2036	14.2067	14.1712	13.6441	13.7348	13.865			+	TIR_Citrine	0.98897	1.35951	0.873896	0.931866	-0.018314	-0.169139	0.00238063	0.000835325	0.445861	6.84739	Niben101Scf10834g00005.1	Niben101Scf10834g00005.1	sp|Q67P26|SYN_SYMTH **** Asparagine--tRNA ligase IPR018150 (Aminoacyl-tRNA synthetase, class II (D/K/N)-like) GO:0000166 (nucleotide binding), GO:0003676 (nucleic acid binding), GO:0004812 (aminoacyl-tRNA ligase activity), GO:0004815 (aspartate-tRNA ligase
17.3997	17.3213	17.324	17.6463	17.5851	17.594	17.2272	17.1011	17.1661	+	NP_Citrine	+	TIR_Citrine	1.13535	1.35943	0.0146152	0.00524974	0.183591	4.11976	0.00041814	0.000375	0.443665	10.7918	Niben101Scf01236g02016.1;Niben101Scf01820g00025.1;Niben101Scf01671g03004.1;Niben101Scf01334g06003.1	Niben101Scf01236g02016.1;Niben101Scf01820g00025.1	sp|Q8GTL5|METK_CARPA **** S-adenosylmethionine synthase IPR002133 (S-adenosylmethionine synthetase) GO:0004478 (methionine adenosyltransferase activity), GO:0005524 (ATP binding), GO:0006556 (S-adenosylmethionine biosynthetic process);sp|Q8GTL5|METK_CARPA
16.0837	16.7937	16.0094	16.0159	15.9349	16.0334	15.4454	15.5407	15.6636	+	NP_Citrine	+	TIR_Citrine	1.72701	1.35916	0.044458	0.0137312	0.745692	2.89235	0.00315103	0.00113179	0.444849	6.35003	Niben101Scf05694g00009.1;Niben101Scf02093g00004.1;Niben101Scf01429g01016.1;Niben101Scf03929g01007.1;Niben101Scf00905g00006.1	Niben101Scf05694g00009.1;Niben101Scf02093g00004.1;Niben101Scf01429g01016.1	sp|Q9ZSD4|SY121_ARATH ***- Syntaxin-121 IPR010989 (t-SNARE) GO:0005515 (protein binding), GO:0016020 (membrane), GO:0016192 (vesicle-mediated transport);sp|Q9ZSD4|SY121_ARATH ***- Syntaxin-121 IPR010989 (t-SNARE) GO:0005484 (SNAP receptor activity), GO:000
13.5946	13.3704	13.6119	13.848	13.982	13.9816	13.5739	13.4434	13.4675			+	TIR_Citrine	1.02364	1.35898	0.743294	0.843041	0.0307194	0.351001	0.00180132	0.000649035	0.442286	7.37532	Niben101Scf05300g02013.1	Niben101Scf05300g02013.1	sp|O64982|PRS7_PRUPE ***- 26S protease regulatory subunit 7 IPR003959 (ATPase, AAA-type, core), IPR027417 (P-loop containing nucleoside triphosphate hydrolase) GO:0005524 (ATP binding)
19.0913	19.0916	19.043	19.1907	19.1742	19.1674	18.6708	18.757	18.7768	+	NP_Citrine	+	TIR_Citrine	1.26566	1.3584	0.000722391	0.000883333	0.340443	9.3708	0.000184735	0	0.442609	13.3	Niben101Scf09467g02007.1;Niben101Scf02637g02013.1;Niben101Scf02637g01005.1	Niben101Scf09467g02007.1;Niben101Scf02637g02013.1;Niben101Scf02637g01005.1	sp|A6UWV8|RS5_META3 **** 30S ribosomal protein S5 IPR000851 (Ribosomal protein S5), IPR014720 (Double-stranded RNA-binding domain) GO:0003723 (RNA binding), GO:0003735 (structural constituent of ribosome), GO:0005840 (ribosome), GO:0006412 (translation), G
17.4117	17.3215	17.2865	17.0662	17.0434	17.1153	16.7182	16.6365	16.5411	+	NP_Citrine	+	TIR_Citrine	1.63252	1.35801	0.000364185	0.000853968	0.707941	11.1816	0.00132601	0.000539413	0.442994	7.99664	Niben101Scf07103g01015.1	Niben101Scf07103g01015.1	sp|Q7H8L9|ATPB_IPOOB *-** ATP synthase subunit beta, chloroplastic IPR000194 (ATPase, F1/V1/A1 complex, alpha/beta subunit, nucleotide-binding domain), IPR001469 (ATPase, F1 complex, delta/epsilon subunit), IPR027417 (P-loop containing nucleoside triphosph
15.7801	16.0166	15.767	16.0888	16.0969	15.9608	15.5587	15.5654	15.6984	+	NP_Citrine	+	TIR_Citrine	1.18941	1.35771	0.0565598	0.0182835	0.247054	2.65712	0.00223068	0.000691375	0.441291	6.96751	Niben101Scf16705g00001.1;Niben101Scf05032g00006.1;Niben101Scf01993g05016.1	Niben101Scf16705g00001.1;Niben101Scf05032g00006.1;Niben101Scf01993g05016.1	sp|P61028|RAB8B_MOUSE ***- Ras-related protein Rab-8B IPR001806 (Small GTPase superfamily), IPR002041 (Ran GTPase), IPR005225 (Small GTP-binding protein domain), IPR027417 (P-loop containing nucleoside triphosphate hydrolase) GO:0003924 (GTPase activity),
16.9375	16.9321	16.9156	16.9766	16.9571	16.964	16.4953	16.5161	16.5642	+	NP_Citrine	+	TIR_Citrine	1.32217	1.357	4.69864e-05	0.000601942	0.403168	18.8153	3.15262e-05	0	0.44069	20.8068	Niben101Scf05372g05017.1	Niben101Scf05372g05017.1	sp|Q9KXR6|CARB_STRCO ***- Carbamoyl-phosphate synthase large chain IPR006275 (Carbamoyl-phosphate synthase, large subunit), IPR011607 (Methylglyoxal synthase-like domain), IPR011761 (ATP-grasp fold), IPR016185 (Pre-ATP-grasp domain) GO:0003824 (catalytic a
16.0341	15.9263	16.1534	16.1056	16.2093	16.177	15.6887	15.7347	15.749	+	NP_Citrine	+	TIR_Citrine	1.24537	1.35683	0.0099529	0.00397197	0.313816	4.61037	0.000247673	0	0.439823	12.3417	Niben101Scf01695g06009.1;Niben101Scf06101g02006.1;Niben101Scf05147g00004.1;Niben101Scf03129g06001.1;Niben101Scf06432g03003.1;Niben101Scf02060g03004.1;Niben101Scf00223g03020.1	Niben101Scf01695g06009.1;Niben101Scf06101g02006.1;Niben101Scf05147g00004.1;Niben101Scf03129g06001.1;Niben101Scf06432g03003.1;Niben101Scf02060g03004.1	AT4G02930.1 *-** GTP binding Elongation factor Tu family protein LENGTH=454 IPR000795 (Elongation factor, GTP-binding domain), IPR009000 (Translation protein, beta-barrel domain), IPR009001 (Translation elongation factor EF1A/initiation factor IF2gamma, C-
18.1841	17.9241	18.1461	18.0926	17.992	18.0834	17.6198	17.6326	17.5984	+	NP_Citrine	+	TIR_Citrine	1.38725	1.35633	0.0046052	0.00208707	0.467819	5.72591	0.000198885	0	0.439067	13.0523	Niben101Scf02381g08015.1;Niben101Scf00536g01002.1;Niben101Scf09082g00015.1;Niben101Scf05892g00003.1;Niben101Scf06183g07014.1;Niben101Scf01250g01002.1;Niben101Scf11416g00016.1;Niben101Scf13231g02006.1	Niben101Scf02381g08015.1;Niben101Scf00536g01002.1;Niben101Scf09082g00015.1;Niben101Scf05892g00003.1;Niben101Scf06183g07014.1;Niben101Scf01250g01002.1;Niben101Scf11416g00016.1	sp|A4FWA8|RL5_METM5 ***- 50S ribosomal protein L5 IPR002132 (Ribosomal protein L5), IPR022803 (Ribosomal protein L5 domain) GO:0003735 (structural constituent of ribosome), GO:0005622 (intracellular), GO:0005840 (ribosome), GO:0006412 (translation);sp|A5UL
14.9704	15.3963	15.1135	15.1969	15.2806	15.3131	14.6987	14.8644	14.9053	+	NP_Citrine	+	TIR_Citrine	1.27065	1.3555	0.0738574	0.0249396	0.337296	2.40621	0.00361452	0.00116828	0.440729	6.11806	Niben101Scf18639g00022.1;Niben101Scf01661g02020.1;Niben101Scf01661g02021.1	Niben101Scf18639g00022.1;Niben101Scf01661g02020.1	sp|B5XPC8|URK_KLEP3 *-** Uridine kinase IPR000764 (Uridine kinase like), IPR023577 (CYTH-like domain), IPR027417 (P-loop containing nucleoside triphosphate hydrolase) GO:0005524 (ATP binding), GO:0008152 (metabolic process), GO:0016301 (kinase activity);sp
15.5745	16.0781	15.6871	15.8494	15.58	15.2631	14.9634	15.1827	15.272	+	NP_Citrine	+	TIR_Citrine	1.57063	1.35547	0.0227919	0.00726727	0.640541	3.59833	0.0921281	0.0310759	0.424814	2.20509	Niben101Scf00449g00004.1	Niben101Scf00449g00004.1	AT2G39420.1 ***- alpha/beta-Hydrolases superfamily protein LENGTH=317 IPR029058 (Alpha/Beta hydrolase fold)
13.1889	12.9062	13.2981	13.4991	13.3748	13.4707	12.9797	12.9783	13.0717			+	TIR_Citrine	1.09412	1.35535	0.372532	0.268643	0.12117	1.00319	0.000841284	0.000515723	0.438356	9.00709	Niben101Scf06369g04008.1;Niben101Scf05417g03027.1	Niben101Scf06369g04008.1;Niben101Scf05417g03027.1	AT4G23100.1 **** glutamate-cysteine ligase LENGTH=522 IPR006336 (Glutamate--cysteine ligase, GCS2) GO:0004357 (glutamate-cysteine ligase activity), GO:0006750 (glutathione biosynthetic process), GO:0042398 (cellular modified amino acid biosynthetic process
11.8011	12.0869	11.9234	12.2861	12.0462	12.0356	11.7942	11.7189	11.5419	+	NP_Citrine	+	TIR_Citrine	1.1917	1.35517	0.0867539	0.0308262	0.252086	2.25923	0.0168376	0.00560164	0.437583	3.94861	Niben101Scf08702g00001.1	Niben101Scf08702g00001.1	sp|Q94KJ7|VPS33_ARATH ***- Vacuolar protein-sorting-associated protein 33 homolog IPR001619 (Sec1-like protein), IPR027482 (Sec1-like, domain 2) GO:0006904 (vesicle docking involved in exocytosis), GO:0016192 (vesicle-mediated transport)
17.2059	17.3955	17.176	17.4726	17.4349	17.4765	17.0271	17.0263	17.0158	+	NP_Citrine	+	TIR_Citrine	1.18049	1.35511	0.0265394	0.00816736	0.236069	3.42985	5.76698e-06	0	0.438295	31.8853	Niben101Scf04899g00007.1	Niben101Scf04899g00007.1	AT4G04950.1 ***- thioredoxin family protein LENGTH=488 IPR004480 (Monothiol glutaredoxin-related), IPR012336 (Thioredoxin-like fold) GO:0009055 (electron carrier activity), GO:0015035 (protein disulfide oxidoreductase activity), GO:0045454 (cell redox home
18.1465	18.2399	18.1646	18.6075	18.6031	18.689	18.1454	18.2657	18.1726			+	TIR_Citrine	0.992212	1.35495	0.825085	0.901325	-0.010924	-0.235917	0.000669462	0.000550336	0.438622	9.55749	Niben101Scf20034g00013.1;Niben101Scf03592g02002.1;Niben101Scf13683g02013.1;Niben101Scf03592g02003.1	Niben101Scf20034g00013.1;Niben101Scf03592g02002.1	sp|Q2FJM6|IMDH_STAA3 **** Inosine-5-monophosphate dehydrogenase IPR005990 (Inosine-5-monophosphate dehydrogenase), IPR013785 (Aldolase-type TIM barrel) GO:0003824 (catalytic activity), GO:0003938 (IMP dehydrogenase activity), GO:0006164 (purine nucleotid
15.4292	15.3679	15.2199	15.6643	15.7219	15.712	15.1794	15.3004	15.3016			+	TIR_Citrine	1.05704	1.35475	0.3497	0.237357	0.0785087	1.05804	0.000581337	0.000448654	0.438941	9.913	Niben101Scf03823g02016.1;Niben101Scf01412g00017.1	Niben101Scf03823g02016.1;Niben101Scf01412g00017.1	AT3G14270.1 **** phosphatidylinositol-4-phosphate 5-kinase family protein LENGTH=1791 IPR002423 (Chaperonin Cpn60/TCP-1), IPR002498 (Phosphatidylinositol-4-phosphate 5-kinase, core), IPR013083 (Zinc finger, RING/FYVE/PHD-type), IPR027409 (GroEL-like apical
16.4939	16.4427	16.4879	17.0275	17.0575	17.0696	16.5547	16.656	16.6289	+	NP_Citrine	+	TIR_Citrine	0.908242	1.35453	0.015707	0.00551095	-0.1384	-4.03204	0.000180626	0	0.438319	13.3764	Niben101Scf04847g03019.1	Niben101Scf04847g03019.1	sp|P0CS15|DDI1_CRYNB *-*- DNA damage-inducible protein 1 IPR009060 (UBA-like), IPR021109 (Aspartic peptidase domain), IPR029071 (Ubiquitin-related domain) GO:0004190 (aspartic-type endopeptidase activity), GO:0005515 (protein binding), GO:0006508 (proteoly
14.1587	13.9371	14.1195	14.3214	14.445	14.3084	13.8361	13.9748	13.9513			+	TIR_Citrine	1.11185	1.35435	0.134243	0.0558229	0.151046	1.87378	0.0020112	0.000709544	0.437534	7.16253	Niben101Scf11995g00002.1;Niben101Scf00869g06025.1	Niben101Scf11995g00002.1;Niben101Scf00869g06025.1	AT3G08030.1 ***- Protein of unknown function, DUF642 LENGTH=365 IPR006946 (Protein of unknown function DUF642), IPR008979 (Galactose-binding domain-like);ref|NP_001051644.1| *-*- product [Oryza sativa Japonica Group] IPR006946 (Protein of unknown function
14.989	14.6481	15.031	14.7973	14.8259	14.8991	14.4068	14.4053	14.404	+	NP_Citrine	+	TIR_Citrine	1.40826	1.35291	0.016234	0.00565433	0.484015	3.99228	0.000136757	0	0.435425	14.3572	Niben101Scf11064g00002.1;Niben101Scf02929g06127.1	Niben101Scf11064g00002.1;Niben101Scf02929g06127.1	ref|WP_031062443.1| ***- enoyl-CoA hydratase [Streptomyces sp. NRRL F-5527] IPR001753 (Crotonase superfamily), IPR029045 (ClpP/crotonase-like domain) GO:0003824 (catalytic activity), GO:0008152 (metabolic process);ref|WP_031062443.1| ***- enoyl-CoA hydrata
19.2907	19.1716	19.2759	19.2778	19.2887	19.3831	18.8639	18.8759	18.9039	+	NP_Citrine	+	TIR_Citrine	1.28848	1.3528	0.000748244	0.000872941	0.364805	9.28568	0.000253763	0.000168937	0.435262	12.2653	Niben101Scf01911g15015.1;Niben101Scf10277g00009.1;Niben101Scf01427g01013.1;Niben101Scf01619g00016.1;Niben101Scf01619g00021.1	Niben101Scf01911g15015.1;Niben101Scf10277g00009.1	sp|P48601|PRS4_DROME *-*- 26S protease regulatory subunit 4 IPR003959 (ATPase, AAA-type, core), IPR005938 (AAA ATPase, CDC48 family), IPR009010 (Aspartate decarboxylase-like domain), IPR027417 (P-loop containing nucleoside triphosphate hydrolase), IPR02906
20.5396	20.6396	20.6044	20.5321	20.5438	20.516	19.9928	20.1606	20.1258	+	NP_Citrine	+	TIR_Citrine	1.41447	1.35267	0.00104658	0.0009625	0.501468	8.50847	0.00107432	0.000476744	0.437564	8.45046	Niben101Scf01497g03008.1;Niben101Scf02041g04015.1;Niben101Scf12935g00046.1;Niben101Scf05395g03020.1	Niben101Scf01497g03008.1;Niben101Scf02041g04015.1	sp|P45739|CATA_HELAN **** Catalase IPR002226 (Catalase haem-binding site), IPR010582 (Catalase immune-responsive domain), IPR011614 (Catalase core domain), IPR018028 (Catalase, mono-functional, haem-containing), IPR020835 (Catalase-like domain), IPR024708
14.2621	13.8448	14.1841	14.3155	14.3351	14.2635	13.9698	13.8815	13.7482			+	TIR_Citrine	1.17991	1.35252	0.18321	0.0834253	0.230481	1.60756	0.00296368	0.00107089	0.438195	6.45603	Niben101Scf02366g06002.1;Niben101Scf03015g03012.1	Niben101Scf02366g06002.1	ref|WP_002802095.1| *-*- membrane protein [Microcystis aerugin [Microcystis aeruginosa PCC 9701] IPR021275 (Protein of unknown function DUF2854)
15.7364	15.5082	15.7274	15.1636	15.2215	15.1974	14.6886	14.7936	14.7919	+	NP_Citrine	+	TIR_Citrine	1.869	1.35237	0.00039848	0.000802985	0.899306	10.9262	0.000349084	0.000266022	0.436119	11.3038	Niben101Scf01718g09031.1	Niben101Scf01718g09031.1	sp|Q9BWH6|RPAP1_HUMAN *-*- RNA polymerase II-associated protein 1 IPR013929 (RNA polymerase II-associated protein 1, C-terminal), IPR013930 (RNA polymerase II-associated protein 1, N-terminal), IPR016024 (Armadillo-type fold) GO:0005488 (binding)
19.8052	19.6985	19.9186	19.5356	19.598	19.6539	19.1459	19.1521	19.1874	+	NP_Citrine	+	TIR_Citrine	1.56733	1.35163	0.000571011	0.000698701	0.64563	9.95901	0.000287307	0.000286832	0.434002	11.8821	Niben101Scf02480g02012.1	Niben101Scf02480g02012.1	sp|Q4ZXH2|GCSP_PSEU2 **** Glycine dehydrogenase (decarboxylating) IPR020581 (Glycine cleavage system P protein) GO:0003824 (catalytic activity), GO:0004375 (glycine dehydrogenase (decarboxylating) activity), GO:0006544 (glycine metabolic process), GO:00065
15.5955	15.6971	15.5	15.7627	15.6197	15.6969	15.2465	15.3089	15.222	+	NP_Citrine	+	TIR_Citrine	1.2659	1.35159	0.00564304	0.00250948	0.338385	5.41304	0.000882388	0.000507515	0.433944	8.89592	Niben101Scf12112g02002.1;Niben101Scf03488g02009.1	Niben101Scf12112g02002.1;Niben101Scf03488g02009.1	sp|Q94BZ5|HSFA5_ARATH **** Heat stress transcription factor A-5 IPR011991 (Winged helix-turn-helix DNA-binding domain), IPR027725 (Heat shock transcription factor family) GO:0003700 (sequence-specific DNA binding transcription factor activity), GO:0005634
12.2507	12.5812	12.5002	12.6559	12.6727	12.5011	12.0079	12.3413	12.1644	+	NP_Citrine	+	TIR_Citrine	1.20842	1.35125	0.120099	0.0473754	0.272827	1.97052	0.0166465	0.00556124	0.438693	3.96223	Niben101Scf02105g01013.1;Niben101Scf08156g07002.1	Niben101Scf02105g01013.1;Niben101Scf08156g07002.1	AT4G31390.1 **** Protein kinase superfamily protein LENGTH=682 IPR011009 (Protein kinase-like domain) GO:0004672 (protein kinase activity), GO:0005524 (ATP binding), GO:0006468 (protein phosphorylation), GO:0016772 (transferase activity, transferring phosp
13.9066	14.2188	14.0675	13.8001	13.8589	13.8007	13.2636	13.4778	13.4084	+	NP_Citrine	+	TIR_Citrine	1.60648	1.3511	0.00346074	0.00180029	0.681019	6.19076	0.00271179	0.000964493	0.436602	6.61232	Niben101Scf01677g06002.1;Niben101Scf01677g06001.1;Niben101Ctg14049g00002.1;Niben101Ctg13927g00002.1	Niben101Scf01677g06002.1;Niben101Scf01677g06001.1;Niben101Ctg14049g00002.1	sp|P27491|CB27_TOBAC ***- Chlorophyll a-b binding protein 7, chloroplastic IPR022796 (Chlorophyll A-B binding protein), IPR023329 (Chlorophyll a/b binding protein domain);sp|P27491|CB27_TOBAC ***- Chlorophyll a-b binding protein 7, chloroplastic IPR022796
14.2689	14.4231	14.2428	14.437	14.3218	14.4114	14.0149	13.8845	13.9685	+	NP_Citrine	+	TIR_Citrine	1.28062	1.35091	0.00637909	0.0028213	0.355625	5.23105	0.00110435	0.000574486	0.434096	8.38973	Niben101Scf05241g00010.1;Niben101Scf04010g01004.1	Niben101Scf05241g00010.1;Niben101Scf04010g01004.1	sp|Q8W1P0|CSN6B_ARATH ***- COP9 signalosome complex subunit 6b IPR000555 (JAB1/MPN/MOV34 metalloenzyme domain), IPR024969 (Rpn11/EIF3F C-terminal domain) GO:0005515 (protein binding);sp|Q8W1P0|CSN6B_ARATH ***- COP9 signalosome complex subunit 6b IPR000555
16.3237	16.1642	16.2584	16.3808	16.3695	16.4226	15.9853	15.9345	15.9515	+	NP_Citrine	+	TIR_Citrine	1.22522	1.35089	0.0038894	0.0018	0.291713	5.99711	3.88481e-05	0	0.433885	19.74	Niben101Scf02145g00002.1;Niben101Scf02953g00003.1;Niben101Scf02968g02015.1	Niben101Scf02145g00002.1;Niben101Scf02953g00003.1	ref|WP_019540988.1| **** diphosphate--fructose-6-phosphate 1-phosphotransferase [Proteiniphilum acetatigenes] IPR000023 (Phosphofructokinase domain), IPR011183 (Pyrophosphate-dependent phosphofructokinase PfpB), IPR022953 (Phosphofructokinase) GO:0003872 (
15.1434	15.1255	15.185	15.1965	15.1906	15.2103	14.701	14.8109	14.7821	+	NP_Citrine	+	TIR_Citrine	1.30689	1.35076	0.000491136	0.000742069	0.386671	10.3539	0.00020214	0	0.434498	12.9984	Niben101Scf08804g02001.1;Niben101Scf05912g02030.1	Niben101Scf08804g02001.1;Niben101Scf05912g02030.1	AT5G42390.1 ***- Insulinase (Peptidase family M16) family protein LENGTH=1265 IPR011249 (Metalloenzyme, LuxS/M16 peptidase-like) GO:0003824 (catalytic activity), GO:0046872 (metal ion binding);AT5G42390.1 ***- Insulinase (Peptidase family M16) family prote
14.8957	14.8995	14.8436	15.2444	15.1962	15.2486	14.7346	14.8289	14.8241	+	NP_Citrine	+	TIR_Citrine	1.05946	1.35043	0.0782004	0.0269169	0.0837555	2.35368	0.000243035	0	0.433872	12.4014	Niben101Scf06562g00009.1	Niben101Scf06562g00009.1	sp|O84066|6PGD_CHLTR --** 6-phosphogluconate dehydrogenase, decarboxylating IPR008927 (6-phosphogluconate dehydrogenase, C-terminal-like), IPR016040 (NAD(P)-binding domain) GO:0004616 (phosphogluconate dehydrogenase (decarboxylating) activity), GO:0006098
15.0153	15.2781	15.0316	15.1999	15.172	15.249	14.6457	14.8123	14.8557	+	NP_Citrine	+	TIR_Citrine	1.26524	1.35033	0.033935	0.010627	0.337116	3.16762	0.00302023	0.00106482	0.435759	6.42318	Niben101Scf00388g06006.1;Niben101Scf03376g04028.1;Niben101Scf08472g00001.1;Niben101Scf04053g02013.1;Niben101Scf00926g01004.1	Niben101Scf00388g06006.1;Niben101Scf03376g04028.1;Niben101Scf08472g00001.1;Niben101Scf04053g02013.1;Niben101Scf00926g01004.1	emb|CDX81297.1| ***- BnaC09g07080D [Brassica napus] IPR029063 (S-adenosyl-L-methionine-dependent methyltransferase);sp|Q88V96|MNMA_LACPL --*- tRNA-specific 2-thiouridylase MnmA IPR029063 (S-adenosyl-L-methionine-dependent methyltransferase);emb|CDX81297.1|
16.9597	16.8005	17.1426	16.4901	16.2496	16.538	16.0237	15.982	15.9915	+	NP_Citrine	+	TIR_Citrine	1.96595	1.34922	0.000626834	0.000822055	0.968554	9.7217	0.00905942	0.00323603	0.42683	4.73667	Niben101Scf03882g04001.1	Niben101Scf03882g04001.1	sp|P60406|RK2_AMBTC *-** 50S ribosomal protein L2, chloroplastic IPR002171 (Ribosomal protein L2), IPR027417 (P-loop containing nucleoside triphosphate hydrolase) GO:0003723 (RNA binding), GO:0003735 (structural constituent of ribosome), GO:0005622 (intrac
14.9725	16.0151	15.0617	15.3235	15.3917	14.9641	14.6873	14.8701	14.8541			+	TIR_Citrine	1.54257	1.34918	0.182346	0.0829997	0.545945	1.61158	0.0434357	0.0137311	0.42259	2.91556	Niben101Scf01718g06002.1;Niben101Scf02908g03006.1	Niben101Scf01718g06002.1;Niben101Scf02908g03006.1	sp|Q8H0U4|TNPO1_ARATH ***- Transportin-1 IPR016024 (Armadillo-type fold) GO:0005488 (binding), GO:0005515 (protein binding), GO:0006886 (intracellular protein transport), GO:0008536 (Ran GTPase binding);sp|Q8H0U4|TNPO1_ARATH ***- Transportin-1 IPR016024 (A
17.3271	17.5811	17.3555	17.3896	17.5039	17.3466	16.9403	17.0016	17.0102	+	NP_Citrine	+	TIR_Citrine	1.35792	1.34771	0.00630672	0.0028317	0.437183	5.24778	0.00115982	0.000563813	0.429307	8.28273	Niben101Scf16898g00001.1	Niben101Scf16898g00001.1	sp|Q9TL08|CHLI_NEPOL **** Magnesium-chelatase subunit ChlI IPR011775 (Magnesium chelatase, ATPase subunit I), IPR027417 (P-loop containing nucleoside triphosphate hydrolase) GO:0005524 (ATP binding), GO:0006779 (porphyrin-containing compound biosynthetic p
13.6612	13.6844	13.4863	13.9637	13.9684	13.9758	13.4293	13.5748	13.6069			+	TIR_Citrine	1.05282	1.34747	0.42534	0.351563	0.0736272	0.886691	0.00139151	0.000629403	0.432286	7.89584	Niben101Scf03209g00031.1;Niben101Scf03595g01002.1;Niben101Scf03977g02005.1	Niben101Scf03209g00031.1;Niben101Scf03595g01002.1;Niben101Scf03977g02005.1	sp|O95563|MPC2_HUMAN **** Mitochondrial pyruvate carrier 2 IPR005336 (Mitochondrial pyruvate carrier) GO:0005743 (mitochondrial inner membrane), GO:0006850 (mitochondrial pyruvate transport);sp|O95563|MPC2_HUMAN **** Mitochondrial pyruvate carrier 2 IPR005
17.6694	17.3358	17.7295	16.3583	16.2046	16.403	15.9012	15.9275	15.8535	+	NP_Citrine	+	TIR_Citrine	3.23536	1.34724	0.00017211	0.000715835	1.68414	13.5419	0.00258169	0.000899154	0.427857	6.70022	Niben101Scf08991g00007.1	Niben101Scf08991g00007.1	sp|Q948T6|LGUL_ORYSJ **** Lactoylglutathione lyase IPR004361 (Glyoxalase I), IPR029068 (Glyoxalase/Bleomycin resistance protein/Dihydroxybiphenyl dioxygenase) GO:0004462 (lactoylglutathione lyase activity), GO:0046872 (metal ion binding)
13.1394	13.2675	13.0333	13.6903	13.7999	13.7467	13.3322	13.2941	13.3233	+	NP_Citrine	+	TIR_Citrine	0.890849	1.34696	0.068739	0.0229944	-0.16984	-2.47281	0.000218187	0	0.429106	12.7476	Niben101Scf07591g00002.1;Niben101Scf11491g02021.1	Niben101Scf07591g00002.1;Niben101Scf11491g02021.1	AT1G48790.1 ***- associated molecule with the SH3 domain of STAM 1 LENGTH=507 IPR000555 (JAB1/MPN/MOV34 metalloenzyme domain), IPR015063 (USP8 dimerisation domain) GO:0005515 (protein binding);AT1G48790.1 ***- associated molecule with the SH3 domain of STA
15.4625	15.7232	15.6203	15.6314	15.7618	15.7027	15.3532	15.2108	15.2431	+	NP_Citrine	+	TIR_Citrine	1.26189	1.34656	0.0188151	0.00627187	0.332933	3.81772	0.0016909	0.000659884	0.429588	7.49997	Niben101Scf02526g00002.1	Niben101Scf02526g00002.1	sp|O23970|GPX1_HELAN **** Glutathione peroxidase 1 IPR000889 (Glutathione peroxidase), IPR012336 (Thioredoxin-like fold), IPR029759 (Glutathione peroxidase active site), IPR029760 (Glutathione peroxidase conserved site) GO:0004602 (glutathione peroxidase a
14.7813	14.6225	14.7838	14.7073	14.8703	14.8285	14.3567	14.3601	14.4084	+	NP_Citrine	+	TIR_Citrine	1.27975	1.34573	0.00318407	0.00162261	0.354106	6.33214	0.00116696	0.000561997	0.426941	8.26941	Niben101Scf20652g01025.1	Niben101Scf20652g01025.1	AT1G62020.1 ***- Coatomer, alpha subunit LENGTH=1216 IPR011990 (Tetratricopeptide-like helical domain), IPR016391 (Coatomer alpha subunit) GO:0005198 (structural molecule activity), GO:0005515 (protein binding), GO:0006886 (intracellular protein transport)
18.8967	18.7508	18.9629	18.8858	18.8307	18.7905	18.4029	18.3734	18.4474	+	NP_Citrine	+	TIR_Citrine	1.37992	1.34531	0.00221905	0.00144363	0.462208	6.97724	0.000257702	0.000167794	0.427728	12.2172	Niben101Scf00539g07015.1;Niben101Scf03503g01006.1	Niben101Scf00539g07015.1;Niben101Scf03503g01006.1	sp|Q42403|TRXH3_ARATH *-*- Thioredoxin H3 IPR005746 (Thioredoxin), IPR012336 (Thioredoxin-like fold) GO:0006662 (glycerol ether metabolic process), GO:0015035 (protein disulfide oxidoreductase activity), GO:0045454 (cell redox homeostasis);sp|Q6Z4I3|TRH21_
18.8922	18.9738	18.8997	19.1041	19.296	19.1264	18.5686	18.8065	18.8625			+	TIR_Citrine	1.12584	1.34416	0.133766	0.0556442	0.176054	1.87686	0.0167277	0.00555363	0.429649	3.95642	Niben101Scf07261g01014.1;Niben101Scf05948g08009.1;Niben101Scf02685g00004.1	Niben101Scf07261g01014.1;Niben101Scf05948g08009.1	AT1G60140.1 **** trehalose phosphate synthase LENGTH=861 IPR001830 (Glycosyl transferase, family 20), IPR006379 (HAD-superfamily hydrolase, subfamily IIB), IPR023214 (HAD-like domain) GO:0003824 (catalytic activity), GO:0005992 (trehalose biosynthetic proc
16.9471	16.7086	16.8298	16.9681	17.0197	17.0648	16.5528	16.6094	16.6112	+	NP_Citrine	+	TIR_Citrine	1.18133	1.34412	0.029344	0.00899358	0.237377	3.32126	0.000228934	0	0.426371	12.5921	Niben101Scf06080g04018.1;Niben101Scf00528g00011.1	Niben101Scf06080g04018.1;Niben101Scf00528g00011.1	sp|F4J5S1|CLU_ARATH **** Clustered mitochondria protein IPR007967 (Protein of unknown function DUF727), IPR011990 (Tetratricopeptide-like helical domain), IPR023231 (GSKIP domain), IPR025697 (CLU domain), IPR027523 (Clustered mitochondria protein), IPR0282
17.1153	16.8849	17.0998	17.0574	17.0769	17.1692	16.6973	16.6777	16.652	+	NP_Citrine	+	TIR_Citrine	1.28459	1.34367	0.00905947	0.0036758	0.357662	4.73666	0.000322588	0.000274314	0.425473	11.5349	Niben101Scf07984g02016.1;Niben101Scf02351g02003.1;Niben101Scf14778g00018.1	Niben101Scf07984g02016.1;Niben101Scf02351g02003.1	sp|Q2HJI8|RAB8B_BOVIN ***- Ras-related protein Rab-8B IPR001806 (Small GTPase superfamily), IPR002041 (Ran GTPase), IPR005225 (Small GTP-binding protein domain), IPR027417 (P-loop containing nucleoside triphosphate hydrolase) GO:0003924 (GTPase activity),
19.0966	19.0437	19.2601	18.9084	19.078	19.0801	18.6228	18.5728	18.5991	+	NP_Citrine	+	TIR_Citrine	1.45203	1.34348	0.00131062	0.00112223	0.535238	8.02123	0.0019475	0.000716981	0.423911	7.22411	Niben101Scf04198g01002.1;Niben101Scf12966g00005.1	Niben101Scf04198g01002.1	sp|P55038|GLTS_SYNY3 *-** Ferredoxin-dependent glutamate synthase 2 IPR002489 (Glutamate synthase, alpha subunit, C-terminal), IPR013785 (Aldolase-type TIM barrel) GO:0003824 (catalytic activity), GO:0006537 (glutamate biosynthetic process), GO:0008152 (me
15.8531	15.4817	15.7734	15.6139	15.5501	15.5803	15.0972	15.1484	15.2206	+	NP_Citrine	+	TIR_Citrine	1.46923	1.3429	0.00986378	0.00398314	0.547322	4.62234	0.000451671	0.000497788	0.426008	10.5797	Niben101Scf13703g00014.1;Niben101Scf00369g08006.1	Niben101Scf13703g00014.1;Niben101Scf00369g08006.1	sp|Q5GS83|CLPP_WOLTR ***- ATP-dependent Clp protease proteolytic subunit IPR023562 (Clp protease proteolytic subunit /Translocation-enhancing protein TepA), IPR029045 (ClpP/crotonase-like domain) GO:0004252 (serine-type endopeptidase activity), GO:0006508
12.2213	12.3379	12.7299	11.9751	11.8534	11.9011	11.5359	11.6793	11.2024	+	NP_Citrine	+	TIR_Citrine	1.94596	1.34229	0.0101593	0.00402236	0.957191	4.58314	0.0398327	0.0126933	0.437342	3.00278	Niben101Scf36674g00005.1;Niben101Scf01483g01004.1	Niben101Scf36674g00005.1	sp|Q9JHW9|AL1A3_MOUSE **** Aldehyde dehydrogenase family 1 member A3 IPR015657 (Aminobutyraldehyde dehydrogenase), IPR016161 (Aldehyde/histidinol dehydrogenase), IPR029510 (Aldehyde dehydrogenase, glutamic acid active site) GO:0008152 (metabolic process),
14.3153	14.7958	14.535	13.8849	13.9194	13.7304	13.3526	13.4246	13.4892	+	NP_Citrine	+	TIR_Citrine	2.20211	1.34166	0.00145585	0.00119553	1.12656	7.80239	0.00383655	0.00139726	0.422787	6.01953	Niben101Scf20176g00007.1	Niben101Scf20176g00007.1	AT5G58350.1 ***- with no lysine (K) kinase 4 LENGTH=571
14.316	14.0677	14.4884	13.6502	13.6553	13.7055	13.3104	13.172	13.2542	+	NP_Citrine	+	TIR_Citrine	2.07666	1.34155	0.00124539	0.00115104	1.04516	8.12951	0.000638818	0.000434363	0.424804	9.67417	Niben101Scf11161g01015.1	Niben101Scf11161g01015.1	sp|Q6PGC1|DHX29_MOUSE *-*- ATP-dependent RNA helicase Dhx29
20.9603	20.9765	21.0164	21.0474	21.0309	21.0681	20.6461	20.6229	20.6074	+	NP_Citrine	+	TIR_Citrine	1.28255	1.34101	5.80372e-05	0.000502024	0.358909	17.8382	1.09342e-05	0	0.42333	27.1558	Niben101Scf02461g00004.1	Niben101Scf02461g00004.1	AT1G56190.1 **** Phosphoglycerate kinase family protein LENGTH=478 IPR001576 (Phosphoglycerate kinase) GO:0004618 (phosphoglycerate kinase activity), GO:0006096 (glycolytic process)
14.1885	14.1133	14.2993	14.8104	14.5407	14.8361	14.2447	14.491	14.1811			+	TIR_Citrine	0.926925	1.34091	0.388508	0.292404	-0.10521	-0.96654	0.0338761	0.0108177	0.423465	3.16943	Niben101Scf01101g05008.1	Niben101Scf01101g05008.1	sp|O04209|CLC2_ARATH **** Clathrin light chain 2 IPR000996 (Clathrin light chain) GO:0005198 (structural molecule activity), GO:0006886 (intracellular protein transport), GO:0016192 (vesicle-mediated transport), GO:0030130 (clathrin coat of trans-Golgi net
14.4753	15.5652	14.364	15.4105	15.5678	15.3066	14.9857	15.0554	14.9875			+	TIR_Citrine	0.932977	1.34017	0.616665	0.698019	-0.208035	-0.541897	0.00616721	0.00267176	0.418773	5.2807	Niben101Scf00180g10016.1;Niben101Scf04384g04005.1	Niben101Scf00180g10016.1	gb|KEH43480.1| ***- microtubule organization protein [Medicago truncatula] IPR016024 (Armadillo-type fold), IPR024395 (CLASP N-terminal domain) GO:0005488 (binding)
15.2142	15.0571	15.1622	15.2834	15.2732	15.3204	14.8396	14.8577	14.9123	+	NP_Citrine	+	TIR_Citrine	1.21064	1.34006	0.00578744	0.00254934	0.274637	5.37513	8.55677e-05	0	0.42249	16.1701	Niben101Scf04847g00009.1;Niben101Scf04444g06007.1;Niben101Scf01933g04004.1	Niben101Scf04847g00009.1;Niben101Scf04444g06007.1	sp|Q9FM65|FLA1_ARATH ***- Fasciclin-like arabinogalactan protein 1 IPR000782 (FAS1 domain);sp|Q9FM65|FLA1_ARATH ***- Fasciclin-like arabinogalactan protein 1 IPR000782 (FAS1 domain)
16.8655	17.1468	16.8176	16.5591	16.6126	16.5325	16.0226	16.2134	16.1961	+	NP_Citrine	+	TIR_Citrine	1.74619	1.33968	0.00258967	0.00144197	0.799286	6.69467	0.00290226	0.00107908	0.424033	6.49259	Niben101Scf00400g00006.1;Niben101Scf03853g03014.1	Niben101Scf00400g00006.1;Niben101Scf03853g03014.1	sp|Q9LVA0|BAG7_ARATH ***- BAG family molecular chaperone regulator 7 IPR000048 (IQ motif, EF-hand binding site) GO:0005515 (protein binding);sp|Q9LVA0|BAG7_ARATH *-*- BAG family molecular chaperone regulator 7 IPR000048 (IQ motif, EF-hand binding site) GO:
11.5421	11.2858	11.1707	11.6594	11.8985	11.8574	11.2726	11.3894	11.4914			+	TIR_Citrine	0.968718	1.33944	0.704853	0.807604	-0.0515531	-0.40699	0.0123688	0.00427985	0.420679	4.32803	Niben101Scf16332g01002.1;Niben101Scf12084g01001.1	Niben101Scf16332g01002.1;Niben101Scf12084g01001.1	sp|Q20365|RAB33_CAEEL *-*- Ras-related protein Rab-33 IPR001806 (Small GTPase superfamily), IPR025662 (Sigma-54 interaction domain, ATP-binding site 1), IPR027417 (P-loop containing nucleoside triphosphate hydrolase) GO:0005525 (GTP binding), GO:0007264 (s
14.1555	14.6069	13.9222	14.3396	14.2985	14.2365	13.65	13.8473	14.0819			+	TIR_Citrine	1.30693	1.3394	0.194332	0.0909049	0.368486	1.55757	0.0282046	0.00900505	0.431794	3.36383	Niben101Scf05649g07008.1;Niben101Scf00751g04013.1	Niben101Scf05649g07008.1;Niben101Scf00751g04013.1	sp|Q9UKZ1|CNO11_HUMAN *-*- CCR4-NOT transcription complex subunit 11 IPR019312 (Protein of unknown function DUF2363);sp|A4QP78|CNO11_DANRE ***- CCR4-NOT transcription complex subunit 11 IPR019312 (Protein of unknown function DUF2363)
19.4117	19.1354	19.4124	19.1123	19.115	19.1623	18.6998	18.6851	18.7407	+	NP_Citrine	+	TIR_Citrine	1.53355	1.33914	0.00285138	0.00156607	0.611302	6.52361	5.46189e-05	0	0.42131	18.1138	Niben101Scf01999g06011.1;Niben101Scf03376g05017.1;Niben101Ctg05021g00002.1	Niben101Scf01999g06011.1;Niben101Scf03376g05017.1	sp|Q0BW82|DNAK_GRABC ***- Chaperone protein DnaK IPR013126 (Heat shock protein 70 family), IPR029047 (Heat shock protein 70kD, peptide-binding domain), IPR029048 (Heat shock protein 70kD, C-terminal domain) GO:0005524 (ATP binding), GO:0006457 (protein fol
13.266	13.2852	13.1395	13.5409	13.484	13.5611	13.193	13.064	13.0635	+	NP_Citrine	+	TIR_Citrine	1.08945	1.33877	0.120749	0.0478166	0.123464	1.9658	0.000990905	0.000489761	0.421843	8.63087	Niben101Scf05750g00006.1;Niben101Scf00568g04065.1	Niben101Scf05750g00006.1;Niben101Scf00568g04065.1	sp|Q3MAS0|ATPB_ANAVT **** ATP synthase subunit beta IPR005722 (ATPase, F1 complex, beta subunit), IPR027417 (P-loop containing nucleoside triphosphate hydrolase) GO:0005524 (ATP binding), GO:0015986 (ATP synthesis coupled proton transport), GO:0015992 (pro
12.2016	12.7301	11.9629	12.8444	13.0092	12.4159	12.2786	12.4603	12.328			+	TIR_Citrine	0.98418	1.33775	0.817451	0.895263	-0.0574439	-0.246469	0.0960666	0.0321383	0.400872	2.16761	Niben101Scf06876g01037.1;Niben101Scf11383g00020.1	Niben101Scf06876g01037.1;Niben101Scf11383g00020.1	AT5G28050.2 *-*- Cytidine/deoxycytidylate deaminase family protein LENGTH=204;sp|P21335|TADA_BACSU *-*- tRNA-specific adenosine deaminase IPR016193 (Cytidine deaminase-like) GO:0003824 (catalytic activity), GO:0008270 (zinc ion binding), GO:0016787 (hydrol
17.3985	17.2083	17.355	17.0594	17.11	17.1524	16.5785	16.7434	16.7361	+	NP_Citrine	+	TIR_Citrine	1.55278	1.33772	0.00128964	0.00113535	0.634562	8.05532	0.00218583	0.000695593	0.421256	7.00538	Niben101Scf04657g07003.1;Niben101Scf01700g01004.1	Niben101Scf04657g07003.1;Niben101Scf01700g01004.1	sp|A9LZN9|CLPP_NEIM0 *-*- ATP-dependent Clp protease proteolytic subunit IPR023562 (Clp protease proteolytic subunit /Translocation-enhancing protein TepA), IPR029045 (ClpP/crotonase-like domain) GO:0004252 (serine-type endopeptidase activity), GO:0006508
14.581	14.3757	14.3388	14.3729	14.2404	14.3625	13.73	13.7666	14.1798	+	NP_Citrine	+	TIR_Citrine	1.44282	1.33753	0.0294666	0.00904352	0.539747	3.31679	0.0449814	0.0141003	0.433178	2.8807	Niben101Scf03147g10010.1;Niben101Scf11767g02008.1;Niben101Scf02971g01003.1;Niben101Scf11767g02018.1;Niben101Scf03147g10016.1	Niben101Scf03147g10010.1	sp|Q9SR36|GSTU8_ARATH ***- Glutathione S-transferase U8 IPR010987 (Glutathione S-transferase, C-terminal-like), IPR012336 (Thioredoxin-like fold) GO:0005515 (protein binding)
[truncated: 2,496 more rows]

## Sheet: N_Significant_Enriched
NP1 - Log2 Norm TMT Intensity	NP2 - Log2 Norm TMT Intensity	NP3 - Log2 Norm TMT Intensity	TIRP1 - Log2 Norm TMT Intensity	TIRP2 - Log2 Norm TMT Intensity	TIRP3 - Log2 Norm TMT Intensity	CitrineP1 - Log2 Norm TMT Intensity	CitrineP2 - Log2 Norm TMT Intensity	CitrineP3 - Log2 Norm TMT Intensity	Student's T-test Significant NP_Citrine	Student's T-test significant	Student's T-test Significant TIR_Citrine	Student's T-test significant_	Fold Change Norm Intensity (NP/Citrine)	Fold Change Norm Intensity (TIRP/Citrine)	Student's T-test p-value NP_Citrine	Student's T-test q-value NP_Citrine	Student's T-test Difference NP_Citrine	Student's T-test Test statistic NP_Citrine	Student's T-test p-value TIRP_Citrine	Student's T-test q-value TIRP_Citrine	Student's T-test Difference TIRP_Citrine	Student's T-test Test statistic TIRP_Citrine	Protein IDs	Majority protein IDs	Fasta headers
[truncated: 496 more rows]

[truncated: 2 more sheets: TIR_Significant_Enriched, MaxQuant"proteinGroups"_UnEdite]
